# Supplementary material for: Crystal structure of 1-ferrocenyl-2-(4-nitro­phen­yl)ethyne
Source: Acta Crystallogr E Crystallogr Commun. 2020 Jul 31;76(Pt 8):1403–6. doi: 10.1107/S2056989020010336 (PMC7405585; doi:10.1107/S2056989020010336)
Supplement: Supplementary file 1 [file e-76-01403-sup1.cif]

##############################################################################
#                                                                            #
# This CIF contains the data in a paper accepted for publication in          #
# Acta Crystallographica Section E. It conforms to the requirements of       #
# Notes for Authors for Acta Crystallographica Section E, and has been       #
# peer reviewed under the auspices of the IUCr Commission on Journals.       #
#                                                                            #
# Full details of the Crystallographic Information File format               #
# are given in the paper "The Crystallographic Information File (CIF):       #
# a New Standard Archive File for Crystallography" by S. R. Hall, F. H.      #
# Allen and I. D. Brown [Acta Cryst. (1991), A47, 655-685].                  #
#                                                                            #
# The current version of the core CIF dictionary is obtainable from          #
# ftp://ftp.iucr.org/pub/cif_core.dic.                                       #
#                                                                            #
# Software is freely available for graphical display of the structure(s)     #
# in this CIF. For information consult the CIF software page                 #
# http://www.iucr.org/resources/cif/software.                                #
#                                                                            #
# This file may be used for bona fide research purposes within the           #
# scientific community so long as proper attribution is given to the journal # 
# article from which it was obtained.                                        #
#                                                                            #
##############################################################################
data_I
_audit_creation_method
;
Olex2 1.2
(compiled May 18 2018 14:05:52 for OlexSys, GUI svn.r5506)
;
_journal_date_recd_electronic     2020-03-23
_journal_date_accepted     2020-07-24
_journal_name_full     'Acta Crystallographica, Section E'
_journal_year     2020
_journal_volume     76
_journal_issue      1
_journal_page_first     1403
_journal_page_last     1406
_journal_paper_category     GM
_journal_paper_doi     10.1107/S2056989020010336
_journal_coeditor_code     DJ2003
_publ_contact_author_name     'Ingrid Montes Gonzalez'
_publ_contact_author_address
;
Department of Chemistry, University of Puerto Rico at R\'io Piedras,
PO Box 23346 San Juan, PR 00931-3346
;
_publ_contact_author_email     ingrid.montes2@upr.edu
_publ_contact_author_fax     ?
_publ_contact_author_phone     ?
_publ_section_title
;
Crystal structure of 1-ferrocenyl-2-(4-nitrophenyl)ethyne
;
loop_
    _publ_author_name
    _publ_author_footnote
    _publ_author_address
    'Delgado Rivera, Sara M.' .
;
Department of Chemistry, University of Puerto Rico at R\'io Piedras,
PO Box 23346
San Juan, PR 00931-3346
Puerto Rico
;
    'Gonz\'alez Espiet, Jean C.' .
;
Department of Chemistry and the Molecular Sciences Research Center,
University of Puerto Rico-Rio Piedras Campus, PO Box 23346, San Juan,
00931-3346,
Puerto Rico
;
    'Dones, Jes\'us M.' .
;
Department of Chemistry, University of Puerto Rico at R\'io Piedras,
PO Box 23346
San Juan, PR 00931-3346
Puerto Rico
;
    'Henr\'iquez Lopez, Sebasti\an A. ' .
;
Department of Chemistry, University of Puerto Rico at R\'io Piedras,
PO Box 23346
San Juan, PR 00931-3346
Puerto Rico
;
    'Guadalupe, Ana R.' .
;
Department of Chemistry, University of Puerto Rico at R\'io Piedras,
PO Box 23346
San Juan, PR 00931-3346
Puerto Rico
;
    'Pi\~nero Cruz, Dalice M.' .
;
Department of Chemistry and the Molecular Sciences Research Center,
University of Puerto Rico-Rio Piedras Campus, PO Box 23346,
San Juan, 00931-3346,
Puerto Rico
;
    'Montes Gonz\'alez, Ingrid' .
;
Department of Chemistry, University of Puerto Rico at R\'io Piedras,
PO Box 23346
San Juan, PR 00931-3346
Puerto Rico
;
_publ_section_synopsis
;
The title ferrocene derivative including an alkyne and a
<i>para</i>-nitrophenyl substitution crystallizes in the <i>P</i>2~1~/<i>n</i>
space group. In the ferrocene unit, the pentadienyl (Cps) rings are in an
eclipsed conformation. Strong intermolecular \p--\p-stacking, CH(Cp)---C(Cp),
and O(p-nitrophenyl)---HC(Cp) interactions consolidate the crystal structure.
;
_database_code_depnum_ccdc_archive     ?
_chemical_name_systematic
;
1-Ferrocenyl-2-(4-nitrophenyl)ethyne
;
_chemical_name_common     ?
_chemical_formula_moiety     'C18 H13 Fe N O2'
_chemical_formula_sum     'C18 H13 Fe N O2'
_chemical_formula_iupac     '[Fe (C5 H5)2 (C8 N O2)]'
_chemical_formula_weight     331.14
_chemical_melting_point     ?
_space_group_crystal_system     monoclinic
_space_group_name_H-M_alt     'P 1 21/n 1'
_space_group_name_Hall     '-P 2yn'
loop_
    _space_group_symop_operation_xyz
    'x, y, z'
    '-x+1/2, y+1/2, -z+1/2'
    '-x, -y, -z'
    'x-1/2, -y-1/2, z-1/2'
_cell_length_a     5.95730(10)
_cell_length_b     29.3810(3)
_cell_length_c     8.06640(10)
_cell_angle_alpha     90
_cell_angle_beta     100.2020(10)
_cell_angle_gamma     90
_cell_volume     1389.55(3)
_cell_formula_units_Z     4
_cell_measurement_reflns_used     12369
_cell_measurement_theta_min     2.9840
_cell_measurement_theta_max     68.8130
_cell_measurement_temperature     100.00(10)
_exptl_crystal_description     block
_exptl_crystal_colour     'dark red'
_exptl_crystal_size_max     0.196
_exptl_crystal_size_mid     0.071
_exptl_crystal_size_min     0.038
_exptl_crystal_density_diffrn     1.583
_exptl_crystal_density_meas     ?
_exptl_crystal_density_method     ?
_exptl_crystal_F_000     680
loop_
    _exptl_crystal_face_index_h
    _exptl_crystal_face_index_k
    _exptl_crystal_face_index_l
    _exptl_crystal_face_perp_dist
    0 19 0 0.0242
    0 13 -4 0.0553
    -3 -6 4 0.0240
    3 7 -4 0.0427
    0 -19 -1 0.0122
    0 19 0 0.0229
    0 8 -5 0.0502
    -3 8 3 0.0295
    0 -11 4 0.0367
    3 -9 -3 0.0343
_exptl_absorpt_coefficient_mu     8.753
_exptl_absorpt_correction_type     multi-scan
_exptl_absorpt_process_details
;
(CrysAlisPro; Rigaku OD, 2018)
;
_exptl_absorpt_correction_T_min     0.64149
_exptl_absorpt_correction_T_max     1.00000
_diffrn_ambient_temperature     100.00(10)
_diffrn_source     'micro-focus sealed X-ray tube'
_diffrn_radiation_type     CuK\a
_diffrn_radiation_wavelength     1.54184
_diffrn_radiation_monochromator     mirror
_diffrn_measurement_device_type
                      'Rigaku SuperNova, Single source at offset/far, HyPix3000'
_diffrn_measurement_device     'four-circle diffractometer'
_diffrn_measurement_method     '\w scans'
_diffrn_detector     'CCD plate'
_diffrn_detector_area_resol_mean     ?
_diffrn_reflns_number     21951
_diffrn_reflns_av_R_equivalents     0.0360
_diffrn_reflns_av_unetI/netI     0.0190
_diffrn_reflns_theta_min     3.008
_diffrn_reflns_theta_max     68.894
_diffrn_reflns_theta_full     67.684
_diffrn_measured_fraction_theta_max     0.999
_diffrn_measured_fraction_theta_full     1.000
_diffrn_reflns_limit_h_min     -7
_diffrn_reflns_limit_h_max     7
_diffrn_reflns_limit_k_min     -35
_diffrn_reflns_limit_k_max     35
_diffrn_reflns_limit_l_min     -9
_diffrn_reflns_limit_l_max     9
_diffrn_standards_number     0
_diffrn_standards_interval_count     0
_diffrn_standards_interval_time     0
_diffrn_standards_decay_%     0
_diffrn_radiation_probe     x-ray
_refine_special_details     ?
_reflns_number_total     2567
_reflns_number_gt     2410
_reflns_threshold_expression     'I > 2\s(I)'
_refine_ls_structure_factor_coef     Fsqd
_refine_ls_matrix_type     full
_refine_ls_R_factor_all     0.0256
_refine_ls_R_factor_gt     0.0237
_refine_ls_wR_factor_gt     0.0603
_refine_ls_wR_factor_ref     0.0612
_refine_ls_goodness_of_fit_ref     1.066
_refine_ls_restrained_S_all     1.066
_refine_ls_number_reflns     2567
_refine_ls_number_parameters     200
_refine_ls_number_restraints     0
_refine_ls_hydrogen_treatment     constr
_refine_ls_weighting_scheme     calc
_refine_ls_weighting_details
              'w=1/[\s^2^(Fo^2^)+(0.0305P)^2^+0.6401P] where P=(Fo^2^+2Fc^2^)/3'
_atom_sites_solution_hydrogens     geom
_atom_sites_solution_primary     dual
_atom_sites_solution_secondary     ?
_refine_ls_shift/su_max     0.003
_refine_ls_shift/su_mean     0.000
_refine_diff_density_max     0.233
_refine_diff_density_min     -0.374
_refine_ls_extinction_method
;
SHELXL-2018/3 (Sheldrick 2015b)
;
_refine_ls_extinction_coef     0.00060(13)
_refine_ls_extinction_expression
                                  'Fc^*^=kFc[1+0.001xFc^2^\l^3^/sin(2\q)]^-1/4^'
loop_
    _atom_type_symbol
    _atom_type_description
    _atom_type_scat_dispersion_real
    _atom_type_scat_dispersion_imag
    _atom_type_scat_source
    'C' 'C' 0.0181 0.0091
                         'International Tables Vol C Tables 4.2.6.8 and 6.1.1.4'
    'H' 'H' 0.0000 0.0000
                         'International Tables Vol C Tables 4.2.6.8 and 6.1.1.4'
    'Fe' 'Fe' -1.1336 3.1974
                         'International Tables Vol C Tables 4.2.6.8 and 6.1.1.4'
    'N' 'N' 0.0311 0.0180
                         'International Tables Vol C Tables 4.2.6.8 and 6.1.1.4'
    'O' 'O' 0.0492 0.0322
                         'International Tables Vol C Tables 4.2.6.8 and 6.1.1.4'
_computing_data_collection
;
CrysAlisPro (Rigaku OD, 2018)
;
_computing_cell_refinement
;
CrysAlisPro (Rigaku OD, 2018)
;
_computing_data_reduction
;
CrysAlisPro (Rigaku OD, 2018)
;
_computing_structure_solution
;
ShelXT (Sheldrick, 2015a)
;
_computing_structure_refinement
;
ShelXL (Sheldrick, 2015b)
;
_computing_molecular_graphics
;
<i>OLEX2</i> (Dolomanov <i>et al.</i>,  2009)
;
_computing_publication_material
;
<i>OLEX2</i> (Dolomanov <i>et al.</i>,  2009)
;
loop_
    _atom_site_type_symbol
    _atom_site_label
    _atom_site_fract_x
    _atom_site_fract_y
    _atom_site_fract_z
    _atom_site_U_iso_or_equiv
    _atom_site_adp_type
    _atom_site_calc_flag
    _atom_site_occupancy
    _atom_site_disorder_assembly
    _atom_site_disorder_group
    Fe Fe1 0.76257(4) 0.67811(2) 0.90888(3) 0.01397(9) Uani d 1 . .
    O O1 -0.49667(19) 0.47779(4) 0.27187(15) 0.0226(3) Uani d 1 . .
    O O2 -0.2775(2) 0.46760(4) 0.08806(15) 0.0271(3) Uani d 1 . .
    N N1 -0.3245(2) 0.48668(4) 0.21343(17) 0.0167(3) Uani d 1 . .
    C C1 0.5321(3) 0.68695(5) 0.6915(2) 0.0173(3) Uani d 1 . .
    C C2 0.7551(3) 0.70112(5) 0.6686(2) 0.0192(3) Uani d 1 . .
    H H2 0.837507 0.689297 0.590834 0.023 Uiso calc 1 . .
    C C3 0.8274(3) 0.73649(5) 0.7863(2) 0.0208(3) Uani d 1 . .
    H H3 0.965574 0.751951 0.798205 0.025 Uiso calc 1 . .
    C C4 0.6531(3) 0.74426(5) 0.8827(2) 0.0205(3) Uani d 1 . .
    H H4 0.657556 0.765623 0.968280 0.025 Uiso calc 1 . .
    C C5 0.4711(3) 0.71379(5) 0.8256(2) 0.0198(3) Uani d 1 . .
    H H5 0.335922 0.711567 0.867718 0.024 Uiso calc 1 . .
    C C6 0.7951(3) 0.60950(5) 0.9567(2) 0.0221(4) Uani d 1 . .
    H H6 0.732434 0.586180 0.885223 0.026 Uiso calc 1 . .
    C C7 1.0133(3) 0.62957(5) 0.9617(2) 0.0193(3) Uani d 1 . .
    H H7 1.118391 0.621784 0.893815 0.023 Uiso calc 1 . .
    C C8 1.0425(3) 0.66366(5) 1.0887(2) 0.0192(3) Uani d 1 . .
    H H8 1.170282 0.682060 1.118684 0.023 Uiso calc 1 . .
    C C9 0.8431(3) 0.66474(6) 1.1617(2) 0.0212(4) Uani d 1 . .
    H H9 0.817060 0.683939 1.247992 0.025 Uiso calc 1 . .
    C C10 0.6897(3) 0.63126(6) 1.0798(2) 0.0233(4) Uani d 1 . .
    H H10 0.545564 0.624788 1.103002 0.028 Uiso calc 1 . .
    C C11 0.3932(3) 0.65207(5) 0.6029(2) 0.0189(3) Uani d 1 . .
    C C12 0.2680(3) 0.62353(6) 0.5308(2) 0.0195(3) Uani d 1 . .
    C C13 0.1182(3) 0.58890(5) 0.4500(2) 0.0170(3) Uani d 1 . .
    C C14 -0.0833(3) 0.57845(5) 0.5091(2) 0.0182(3) Uani d 1 . .
    H H14 -0.119391 0.594223 0.600861 0.022 Uiso calc 1 . .
    C C15 -0.2291(3) 0.54491(5) 0.43247(19) 0.0167(3) Uani d 1 . .
    H H15 -0.363101 0.537993 0.471276 0.020 Uiso calc 1 . .
    C C16 -0.1700(3) 0.52188(5) 0.2961(2) 0.0153(3) Uani d 1 . .
    C C17 0.0281(3) 0.53113(5) 0.2348(2) 0.0170(3) Uani d 1 . .
    H H17 0.063821 0.515003 0.143683 0.020 Uiso calc 1 . .
    C C18 0.1713(3) 0.56480(5) 0.3118(2) 0.0182(3) Uani d 1 . .
    H H18 0.304440 0.571598 0.271639 0.022 Uiso calc 1 . .
loop_
    _atom_site_aniso_label
    _atom_site_aniso_U_11
    _atom_site_aniso_U_22
    _atom_site_aniso_U_33
    _atom_site_aniso_U_12
    _atom_site_aniso_U_13
    _atom_site_aniso_U_23
    Fe1 0.01496(14) 0.01010(14) 0.01622(15) -0.00021(9) 0.00100(10) 0.00119(9)
    O1 0.0200(6) 0.0236(6) 0.0264(6) -0.0064(5) 0.0101(5) -0.0040(5)
    O2 0.0305(7) 0.0265(7) 0.0274(7) -0.0059(5) 0.0137(6) -0.0127(5)
    N1 0.0188(7) 0.0139(6) 0.0179(7) 0.0005(5) 0.0049(5) 0.0000(5)
    C1 0.0184(8) 0.0138(7) 0.0183(8) 0.0005(6) -0.0004(7) 0.0045(6)
    C2 0.0213(8) 0.0158(8) 0.0207(8) -0.0001(6) 0.0039(7) 0.0054(6)
    C3 0.0187(8) 0.0142(8) 0.0278(9) -0.0020(6) -0.0008(7) 0.0071(7)
    C4 0.0233(9) 0.0117(7) 0.0243(9) 0.0027(6) -0.0015(7) 0.0004(6)
    C5 0.0180(8) 0.0163(8) 0.0244(9) 0.0023(6) 0.0020(7) 0.0025(6)
    C6 0.0282(9) 0.0111(8) 0.0236(9) -0.0010(6) -0.0047(7) 0.0037(6)
    C7 0.0216(8) 0.0149(8) 0.0205(8) 0.0050(6) 0.0011(7) 0.0021(6)
    C8 0.0201(8) 0.0151(8) 0.0201(8) -0.0003(6) -0.0024(7) 0.0021(6)
    C9 0.0274(9) 0.0200(8) 0.0161(8) 0.0035(7) 0.0030(7) 0.0022(6)
    C10 0.0203(8) 0.0229(9) 0.0262(9) -0.0016(7) 0.0026(7) 0.0106(7)
    C11 0.0200(8) 0.0165(8) 0.0196(8) 0.0012(6) 0.0014(7) 0.0032(6)
    C12 0.0203(8) 0.0177(8) 0.0200(8) 0.0017(7) 0.0026(7) 0.0037(7)
    C13 0.0190(8) 0.0131(7) 0.0176(8) 0.0007(6) -0.0005(6) 0.0041(6)
    C14 0.0225(8) 0.0166(8) 0.0155(8) 0.0018(6) 0.0032(6) -0.0001(6)
    C15 0.0176(8) 0.0164(8) 0.0165(8) 0.0010(6) 0.0045(6) 0.0022(6)
    C16 0.0175(8) 0.0123(7) 0.0159(8) -0.0002(6) 0.0019(6) 0.0011(6)
    C17 0.0183(8) 0.0162(8) 0.0169(8) 0.0023(6) 0.0048(6) 0.0006(6)
    C18 0.0172(8) 0.0177(8) 0.0200(8) 0.0007(6) 0.0038(6) 0.0045(6)
_geom_special_details
;
 All esds (except the esd in the dihedral angle between two l.s. planes)
 are estimated using the full covariance matrix.  The cell esds are taken
 into account individually in the estimation of esds in distances, angles
 and torsion angles; correlations between esds in cell parameters are only
 used when they are defined by crystal symmetry.  An approximate (isotropic)
 treatment of cell esds is used for estimating esds involving l.s. planes.
;
loop_
    _geom_bond_atom_site_label_1
    _geom_bond_atom_site_label_2
    _geom_bond_site_symmetry_2
    _geom_bond_distance
    _geom_bond_publ_flag
    Fe1 C1 . 2.0431(17) ?
    Fe1 C2 . 2.0454(16) ?
    Fe1 C3 . 2.0505(16) ?
    Fe1 C4 . 2.0491(16) ?
    Fe1 C5 . 2.0375(16) ?
    Fe1 C6 . 2.0552(16) ?
    Fe1 C7 . 2.0546(16) ?
    Fe1 C8 . 2.0515(17) ?
    Fe1 C9 . 2.0489(17) ?
    Fe1 C10 . 2.0488(16) ?
    O1 N1 . 1.2301(17) ?
    O2 N1 . 1.2312(17) ?
    N1 C16 . 1.464(2) ?
    C1 C2 . 1.435(2) ?
    C1 C5 . 1.437(2) ?
    C1 C11 . 1.427(2) ?
    C2 H2 . 0.9300 ?
    C2 C3 . 1.422(2) ?
    C3 H3 . 0.9300 ?
    C3 C4 . 1.422(2) ?
    C4 H4 . 0.9300 ?
    C4 C5 . 1.418(2) ?
    C5 H5 . 0.9300 ?
    C6 H6 . 0.9300 ?
    C6 C7 . 1.422(2) ?
    C6 C10 . 1.418(3) ?
    C7 H7 . 0.9300 ?
    C7 C8 . 1.421(2) ?
    C8 H8 . 0.9300 ?
    C8 C9 . 1.417(2) ?
    C9 H9 . 0.9300 ?
    C9 C10 . 1.423(3) ?
    C10 H10 . 0.9300 ?
    C11 C12 . 1.202(2) ?
    C12 C13 . 1.432(2) ?
    C13 C14 . 1.402(2) ?
    C13 C18 . 1.403(2) ?
    C14 H14 . 0.9300 ?
    C14 C15 . 1.385(2) ?
    C15 H15 . 0.9300 ?
    C15 C16 . 1.389(2) ?
    C16 C17 . 1.385(2) ?
    C17 H17 . 0.9300 ?
    C17 C18 . 1.380(2) ?
    C18 H18 . 0.9300 ?
loop_
    _geom_angle_atom_site_label_1
    _geom_angle_atom_site_label_2
    _geom_angle_atom_site_label_3
    _geom_angle_site_symmetry_1
    _geom_angle_site_symmetry_3
    _geom_angle
    _geom_angle_publ_flag
    C1 Fe1 C2 . . 41.09(6) ?
    C1 Fe1 C3 . . 68.60(6) ?
    C1 Fe1 C4 . . 68.76(6) ?
    C1 Fe1 C6 . . 108.20(7) ?
    C1 Fe1 C7 . . 128.28(7) ?
    C1 Fe1 C8 . . 166.33(7) ?
    C1 Fe1 C9 . . 151.89(7) ?
    C1 Fe1 C10 . . 118.21(7) ?
    C2 Fe1 C3 . . 40.62(7) ?
    C2 Fe1 C4 . . 68.63(7) ?
    C2 Fe1 C6 . . 119.18(7) ?
    C2 Fe1 C7 . . 108.59(7) ?
    C2 Fe1 C8 . . 128.09(7) ?
    C2 Fe1 C9 . . 165.58(7) ?
    C2 Fe1 C10 . . 152.64(7) ?
    C3 Fe1 C6 . . 153.07(7) ?
    C3 Fe1 C7 . . 119.24(7) ?
    C3 Fe1 C8 . . 108.37(7) ?
    C4 Fe1 C3 . . 40.58(7) ?
    C4 Fe1 C6 . . 165.33(7) ?
    C4 Fe1 C7 . . 152.40(7) ?
    C4 Fe1 C8 . . 118.25(7) ?
    C5 Fe1 C1 . . 41.23(7) ?
    C5 Fe1 C2 . . 69.11(7) ?
    C5 Fe1 C3 . . 68.47(7) ?
    C5 Fe1 C4 . . 40.62(7) ?
    C5 Fe1 C6 . . 127.80(7) ?
    C5 Fe1 C7 . . 166.23(7) ?
    C5 Fe1 C8 . . 151.41(7) ?
    C5 Fe1 C9 . . 117.54(7) ?
    C5 Fe1 C10 . . 107.31(7) ?
    C7 Fe1 C6 . . 40.48(7) ?
    C8 Fe1 C6 . . 68.07(7) ?
    C8 Fe1 C7 . . 40.50(6) ?
    C9 Fe1 C3 . . 127.56(7) ?
    C9 Fe1 C4 . . 107.38(7) ?
    C9 Fe1 C6 . . 68.12(7) ?
    C9 Fe1 C7 . . 68.10(7) ?
    C9 Fe1 C8 . . 40.42(7) ?
    C10 Fe1 C3 . . 165.28(7) ?
    C10 Fe1 C4 . . 127.24(7) ?
    C10 Fe1 C6 . . 40.42(7) ?
    C10 Fe1 C7 . . 68.11(7) ?
    C10 Fe1 C8 . . 68.14(7) ?
    C10 Fe1 C9 . . 40.65(7) ?
    O1 N1 O2 . . 123.00(13) ?
    O1 N1 C16 . . 118.36(13) ?
    O2 N1 C16 . . 118.63(13) ?
    C2 C1 Fe1 . . 69.54(9) ?
    C2 C1 C5 . . 107.51(14) ?
    C5 C1 Fe1 . . 69.18(9) ?
    C11 C1 Fe1 . . 125.49(11) ?
    C11 C1 C2 . . 127.74(15) ?
    C11 C1 C5 . . 124.74(15) ?
    Fe1 C2 H2 . . 126.2 ?
    C1 C2 Fe1 . . 69.37(9) ?
    C1 C2 H2 . . 126.1 ?
    C3 C2 Fe1 . . 69.88(9) ?
    C3 C2 C1 . . 107.72(14) ?
    C3 C2 H2 . . 126.1 ?
    Fe1 C3 H3 . . 126.7 ?
    C2 C3 Fe1 . . 69.50(9) ?
    C2 C3 H3 . . 125.7 ?
    C4 C3 Fe1 . . 69.66(9) ?
    C4 C3 C2 . . 108.54(14) ?
    C4 C3 H3 . . 125.7 ?
    Fe1 C4 H4 . . 126.6 ?
    C3 C4 Fe1 . . 69.76(9) ?
    C3 C4 H4 . . 125.9 ?
    C5 C4 Fe1 . . 69.25(9) ?
    C5 C4 C3 . . 108.16(15) ?
    C5 C4 H4 . . 125.9 ?
    Fe1 C5 H5 . . 125.9 ?
    C1 C5 Fe1 . . 69.60(9) ?
    C1 C5 H5 . . 126.0 ?
    C4 C5 Fe1 . . 70.13(9) ?
    C4 C5 C1 . . 108.06(15) ?
    C4 C5 H5 . . 126.0 ?
    Fe1 C6 H6 . . 126.3 ?
    C7 C6 Fe1 . . 69.74(9) ?
    C7 C6 H6 . . 126.0 ?
    C10 C6 Fe1 . . 69.55(9) ?
    C10 C6 H6 . . 126.0 ?
    C10 C6 C7 . . 108.03(15) ?
    Fe1 C7 H7 . . 126.1 ?
    C6 C7 Fe1 . . 69.78(9) ?
    C6 C7 H7 . . 126.1 ?
    C8 C7 Fe1 . . 69.63(9) ?
    C8 C7 C6 . . 107.88(15) ?
    C8 C7 H7 . . 126.1 ?
    Fe1 C8 H8 . . 126.1 ?
    C7 C8 Fe1 . . 69.87(9) ?
    C7 C8 H8 . . 125.9 ?
    C9 C8 Fe1 . . 69.69(9) ?
    C9 C8 C7 . . 108.12(15) ?
    C9 C8 H8 . . 125.9 ?
    Fe1 C9 H9 . . 126.0 ?
    C8 C9 Fe1 . . 69.89(9) ?
    C8 C9 H9 . . 126.0 ?
    C8 C9 C10 . . 107.97(15) ?
    C10 C9 Fe1 . . 69.67(9) ?
    C10 C9 H9 . . 126.0 ?
    Fe1 C10 H10 . . 125.9 ?
    C6 C10 Fe1 . . 70.03(9) ?
    C6 C10 C9 . . 108.00(15) ?
    C6 C10 H10 . . 126.0 ?
    C9 C10 Fe1 . . 69.68(9) ?
    C9 C10 H10 . . 126.0 ?
    C12 C11 C1 . . 177.07(18) ?
    C11 C12 C13 . . 178.15(18) ?
    C14 C13 C12 . . 120.19(15) ?
    C14 C13 C18 . . 119.13(15) ?
    C18 C13 C12 . . 120.67(15) ?
    C13 C14 H14 . . 119.6 ?
    C15 C14 C13 . . 120.74(15) ?
    C15 C14 H14 . . 119.6 ?
    C14 C15 H15 . . 120.9 ?
    C14 C15 C16 . . 118.24(14) ?
    C16 C15 H15 . . 120.9 ?
    C15 C16 N1 . . 118.51(14) ?
    C17 C16 N1 . . 118.86(14) ?
    C17 C16 C15 . . 122.62(15) ?
    C16 C17 H17 . . 120.7 ?
    C18 C17 C16 . . 118.53(15) ?
    C18 C17 H17 . . 120.7 ?
    C13 C18 H18 . . 119.6 ?
    C17 C18 C13 . . 120.73(15) ?
    C17 C18 H18 . . 119.6 ?
loop_
    _geom_torsion_atom_site_label_1
    _geom_torsion_atom_site_label_2
    _geom_torsion_atom_site_label_3
    _geom_torsion_atom_site_label_4
    _geom_torsion_site_symmetry_1
    _geom_torsion_site_symmetry_2
    _geom_torsion_site_symmetry_3
    _geom_torsion_site_symmetry_4
    _geom_torsion
    _geom_torsion_publ_flag
    Fe1 C1 C2 C3 . . . . -59.59(11) ?
    Fe1 C1 C5 C4 . . . . 59.82(11) ?
    Fe1 C2 C3 C4 . . . . -58.88(11) ?
    Fe1 C3 C4 C5 . . . . -58.78(11) ?
    Fe1 C4 C5 C1 . . . . -59.48(11) ?
    Fe1 C6 C7 C8 . . . . 59.43(11) ?
    Fe1 C6 C10 C9 . . . . -59.57(12) ?
    Fe1 C7 C8 C9 . . . . 59.40(11) ?
    Fe1 C8 C9 C10 . . . . 59.49(11) ?
    Fe1 C9 C10 C6 . . . . 59.79(11) ?
    O1 N1 C16 C15 . . . . -2.5(2) ?
    O1 N1 C16 C17 . . . . 177.91(14) ?
    O2 N1 C16 C15 . . . . 176.88(14) ?
    O2 N1 C16 C17 . . . . -2.7(2) ?
    N1 C16 C17 C18 . . . . 179.07(14) ?
    C1 C2 C3 Fe1 . . . . 59.27(11) ?
    C1 C2 C3 C4 . . . . 0.39(18) ?
    C2 C1 C5 Fe1 . . . . -59.19(11) ?
    C2 C1 C5 C4 . . . . 0.62(18) ?
    C2 C3 C4 Fe1 . . . . 58.78(11) ?
    C2 C3 C4 C5 . . . . -0.01(18) ?
    C3 C4 C5 Fe1 . . . . 59.10(11) ?
    C3 C4 C5 C1 . . . . -0.38(18) ?
    C5 C1 C2 Fe1 . . . . 58.96(11) ?
    C5 C1 C2 C3 . . . . -0.63(18) ?
    C6 C7 C8 Fe1 . . . . -59.53(11) ?
    C6 C7 C8 C9 . . . . -0.12(18) ?
    C7 C6 C10 Fe1 . . . . 59.33(11) ?
    C7 C6 C10 C9 . . . . -0.24(18) ?
    C7 C8 C9 Fe1 . . . . -59.51(11) ?
    C7 C8 C9 C10 . . . . -0.02(18) ?
    C8 C9 C10 Fe1 . . . . -59.63(11) ?
    C8 C9 C10 C6 . . . . 0.16(19) ?
    C10 C6 C7 Fe1 . . . . -59.21(11) ?
    C10 C6 C7 C8 . . . . 0.22(18) ?
    C11 C1 C2 Fe1 . . . . -119.65(17) ?
    C11 C1 C2 C3 . . . . -179.24(15) ?
    C11 C1 C5 Fe1 . . . . 119.48(16) ?
    C11 C1 C5 C4 . . . . 179.29(15) ?
    C12 C13 C14 C15 . . . . -179.76(15) ?
    C12 C13 C18 C17 . . . . 179.41(15) ?
    C13 C14 C15 C16 . . . . 0.2(2) ?
    C14 C13 C18 C17 . . . . -0.2(2) ?
    C14 C15 C16 N1 . . . . -179.41(14) ?
    C14 C15 C16 C17 . . . . 0.1(2) ?
    C15 C16 C17 C18 . . . . -0.4(2) ?
    C16 C17 C18 C13 . . . . 0.5(2) ?
    C18 C13 C14 C15 . . . . -0.2(2) ?
loop_
    _geom_hbond_atom_site_label_D
    _geom_hbond_atom_site_label_H
    _geom_hbond_atom_site_label_A
    _geom_hbond_site_symmetry_A
    _geom_hbond_distance_DH
    _geom_hbond_distance_HA
    _geom_hbond_distance_DA
    _geom_hbond_angle_DHA
    _geom_hbond_publ_flag
    C6 H6 O1 3_566 0.93 2.55 3.461(2) 167.9 yes
    C15 H15 O1 3_466 0.93 2.41 3.1909(19) 141.2 yes
    C17 H17 O2 3_565 0.93 2.49 3.2187(19) 134.9 yes
_shelx_space_group_comment
;
The symmetry employed for this shelxl refinement is uniquely defined
by the following loop, which should always be used as a source of
symmetry information in preference to the above space-group names.
They are only intended as comments.
;
_shelx_estimated_absorpt_T_min     0.279
_shelx_estimated_absorpt_T_max     0.732
_shelx_hkl_file
;
   0   0  -1-10.0127 17.2143   5
   0   0  -1-1.34091 9.72831  10
   0   0  -1 13.6487 14.5995  11
   0   0  -1-0.78255 6.15173  25
   0   0  -1 10.0817 17.0510   2
   0   0   1 19.5707 11.3223  29
   0   0  -1-4.55700 11.1788  28
   0   0   1 11.1528 16.7584  30
   0   0  -1 6.63608 13.7968  26
   0   0  -2 2505.05 132.273  26
   0   0   2 2744.72 120.914  29
   0   0  -2 2589.73 135.074  11
   0   0  -2 2667.79 121.695  28
   0   0  -2 2714.67 142.534   2
   0   0   2 2709.89 138.407  30
   0   0  -2 2634.00 140.737   5
   0   0  -2 2483.56 115.461  10
   0   0   3 51.9592 47.6614  30
   0   0  -3-13.8204 41.8388   9
   0   0  -3 28.8239 39.8308  11
   0   0   3 8.14036 43.8510   6
   0   0  -4 5751.52 293.016   9
   0   0  -4 5676.80 296.189  11
   0   0   4 6191.55 318.088   6
   0   0   4 5636.14 301.947  30
   0   0  -4 5436.45 307.987   2
   0   0  -5-56.1378 74.0337  15
   0   0   5 67.6535 86.1338   6
   0   0  -5-51.7401 99.9157   2
   0   0  -5 26.6596 60.6194  40
   0   0   5-15.3455 80.4152  30
   0   0  -5-36.9935 59.3577  38
   0   0  -6 26939.5 1218.79   2
   0   0  -6 29207.9 1124.25  38
   0   0  -6 29888.4 1156.00  15
   0   0   6 29665.3 1185.65  32
   0   0   6 29730.5 1208.13  30
   0   0   6 27958.7 1223.47   6
   0   0  -6 28834.5 1115.45  40
   0   0  -7 115.966 92.8189  40
   0   0  -7 17.3626 115.501  15
   0   0  -7 50.1343 127.253   3
   0   0  -7 27.5462 99.2128  38
   0   0   8 6433.55 359.752  43
   0   0  -8 5568.61 357.052   3
   0   0  -8 6632.19 380.428  15
   0   0   9-81.1803 89.9449  43
   0   0  -9 102.006 97.9923   3
   0  -1   1 6507.99 236.695  29
   0  -1  -1 6311.43 238.693  10
   0  -1  -1 6423.23 224.127  25
   0  -1  -1 6192.33 244.604   2
   0  -1  -1 6152.31 241.712  31
   0   1   1 6390.80 232.549  29
   0  -1  -1 6059.17 243.855   5
   0   1   1 6790.17 244.418  30
   0   1  -1 6216.81 244.266   5
   0   1  -1 6461.32 240.947  27
   0   1  -1 5835.11 243.077   2
   0  -1   1 6389.31 227.993   8
   0   1  -1 6481.31 239.295  28
   0  -1  -1 6624.78 243.733  26
   0   1  -1 6284.64 225.256  10
   0  -1  -1 6343.17 239.295  11
   0   1  -1 6431.30 246.151  11
   0   1   2 27967.8 995.880  29
   0  -1   2 28527.7 1022.95   6
   0  -1   2 28616.2 1000.05  29
   0  -1  -2 28271.2 1012.28  11
   0   1  -2 27518.5 1021.64   2
   0   1  -2 28401.2 985.776  10
   0   1  -2 28478.2 1022.07  11
   0   1  -2 27030.9 1021.20   5
   0  -1  -2 27723.4 1022.94   5
   0   1  -2 30638.8 1007.64  28
   0   1   2 30320.9 1020.85  30
   0   1   2 27860.6 1021.79   6
   0  -1  -2 26515.4 1020.96   2
   0  -1  -2 27256.7 1000.36  10
   0  -1  -2 27756.1 1016.08  26
   0   1   3 1302.34 113.950   6
   0   1  -3 1485.14 115.796  11
   0   1  -3 1422.85 104.474   9
   0   1   3 1527.76 116.354  30
   0  -1  -3 1467.26 107.498  11
   0  -1  -3 1430.30 108.528  26
   0  -1  -3 1426.19 119.461   2
   0  -1   3 1599.47 119.516  30
   0  -1  -3 1356.64 109.164   9
   0   1  -3 1691.05 124.289   2
   0  -1   3 1571.16 121.685   6
   0  -1   4 18766.1 708.574  30
   0   1  -4 16394.1 693.318  11
   0   1   4 17080.3 708.508   6
   0  -1  -4 16420.3 682.862  11
   0  -1   4 17466.4 709.003   6
   0   1  -4 16840.8 680.676   9
   0  -1  -4 16911.1 693.376   9
   0  -1  -4 15770.2 702.658   2
   0   1   4 17825.7 703.120  30
   0   1  -4 16547.1 706.408   2
   0   1   5 26978.6 1030.71  32
   0   1  -5 25247.7 1032.21  11
   0   1  -5 27863.2 987.289  38
   0  -1  -5 25746.2 1031.75   9
   0  -1  -5 26254.0 982.039  38
   0  -1  -5 24974.3 976.559  40
   0  -1   5 26494.3 1062.32   6
   0   1  -5 25712.2 974.367  40
   0   1   5 24838.0 1051.42   6
   0  -1  -5 25376.2 997.016  15
   0   1  -5 24156.1 1049.77   2
   0   1   5 24175.0 1034.41  30
   0  -1   5 27084.0 1050.36  30
   0   1  -5 24673.9 997.282  15
   0  -1  -5 23931.6 1048.55   2
   0   1  -6 130.528 93.3209  38
   0  -1   6 127.635 95.5959  32
   0  -1   6 20.3857 115.424  30
   0  -1  -6 139.592 93.1639  40
   0  -1   6 182.114 128.882   6
   0   1   6 205.100 109.001  30
   0  -1  -6 35.6286 83.6793  38
   0  -1  -6 189.285 104.134  15
   0   1   6 45.6278 107.342   6
   0   1  -6 29.5041 95.5983  15
   0   1  -6 161.188 124.009   2
   0  -1  -6 23.1147 106.866   2
   0   1  -6 21.8424 70.8028  40
   0   1  -7 1527.54 192.863  15
   0   1  -7 1445.18 159.887  40
   0  -1  -7 1500.77 189.374  15
   0  -1  -7 1790.17 177.209  40
   0   1  -7 1733.48 174.718  38
   0  -1  -7 1698.54 199.915   3
   0  -1  -7 1532.30 171.905  38
   0   1  -7 1526.06 193.314   3
   0  -1  -8 5716.74 356.725   3
   0  -1  -8 6360.43 370.367  15
   0   1  -8 5647.01 356.326   3
   0   1   8 5955.30 343.621  43
   0  -1   8 5632.39 340.094  43
   0   1  -8 6258.70 365.366  15
   0   1  -9 258.091 101.188   3
   0  -1  -9 210.417 93.8814  15
   0   1   9 303.134 89.8942  45
   0  -1   9 151.817 91.3263  43
   0  -1  -9 191.527 98.1990   3
   0   1   9 223.182 92.3904  43
   0   2   0 1013.52 48.5904  32
   0  -2   0 970.215 47.1398  24
   0  -2   0 1058.03 48.1016  10
   0   2   0 1169.54 46.5320  27
   0   2   0 1102.80 50.6373   7
   0  -2   0 1018.04 44.5798  31
   0   2   0 1114.78 51.9271  28
   0   2  -1 20528.2 715.267  28
   0   2  -1 18978.7 713.347   2
   0  -2  -1 21349.0 717.350   2
   0  -2  -1 19955.0 714.624  31
   0  -2  -1 19836.4 715.232  10
   0   2  -1 19667.0 714.816   5
   0  -2   1 20585.7 698.384   8
   0   2   1 19585.9 704.695  29
   0  -2   1 19987.3 711.189  29
   0   2  -1 20521.9 714.662  27
   0  -2  -1 20757.8 706.017  11
   0   2  -1 19418.0 718.901  11
   0  -2  -1 19175.2 714.052   5
   0  -2  -1 20355.0 715.955  26
   0   2   1 20208.5 715.375  30
   0   2  -2 5555.50 242.037   2
   0  -2   2 5579.02 224.664  29
   0  -2  -2 5602.94 230.003  10
   0  -2  -2 5435.43 236.951  26
   0  -2   2 5259.79 238.842   6
   0   2   2 5670.41 217.920  29
   0  -2  -2 4897.58 237.157   5
   0   2   2 5322.01 240.132   6
   0  -2  -2 5840.93 230.891  11
   0   2  -2 5540.49 242.347   5
   0  -2  -2 5417.94 237.443  31
   0   2  -2 5592.06 244.449  11
   0   2  -2 5605.99 230.971  28
   0   2   2 5175.26 235.647  30
   0  -2  -2 5256.31 240.463   2
   0   2  -3 35928.1 1334.57  11
   0  -2  -3 36743.7 1315.97  11
   0   2   3 35722.2 1333.23   6
   0   2  -3 36986.6 1335.18   2
   0   2  -3 35796.3 1308.62   9
   0   2  -3 39023.3 1311.00  28
   0  -2  -3 35760.5 1325.07  26
   0  -2  -3 36306.6 1335.31   2
   0   2   3 35763.2 1328.61  30
   0  -2  -3 34364.0 1324.95   9
   0  -2   3 36636.8 1335.66   6
   0  -2   3 36687.8 1330.00  30
   0  -2  -4 50048.1 1888.31   2
   0   2  -4 51354.0 1890.70   2
   0  -2  -4 51931.1 1881.15   9
   0   2   4 49603.6 1880.41  30
   0  -2   4 50748.5 1890.06   6
   0   2  -4 51879.2 1886.20  11
   0   2   4 54327.1 1896.59   6
   0  -2   4 51288.8 1881.39  30
   0   2  -5 2494.34 217.972   2
   0  -2  -5 2497.90 217.961   2
   0  -2  -5 2479.26 172.347  40
   0   2  -5 2557.04 187.154  15
   0   2  -5 2489.54 206.017  11
   0  -2  -5 2667.76 175.602  38
   0  -2   5 2541.18 211.259  30
   0   2   5 2554.21 217.900   6
   0   2   5 2835.39 205.945  32
   0   2  -5 2718.32 176.252  38
   0  -2   5 2429.94 215.955   6
   0  -2  -5 2549.97 185.221  15
   0   2  -5 2607.60 168.189  40
   0  -2  -5 2393.59 203.290   9
   0   2   5 2121.49 201.158  30
   0   2   6 453.047 135.147  30
   0  -2   6 325.786 126.343  30
   0  -2  -6 214.800 89.8881  38
   0  -2  -6 434.877 144.669   2
   0   2  -6 340.767 132.180   2
   0  -2  -6 374.372 100.809  40
   0  -2   6 385.875 137.892   6
   0  -2   6 408.611 113.051  32
   0   2   6 387.421 135.548   6
   0   2  -6 643.544 113.249  38
   0  -2  -6 144.319 102.357  15
   0   2  -6 426.467 95.7485  40
   0   2  -6 295.329 112.359  15
   0  -2  -7 1206.52 161.241  40
   0  -2  -7 1342.00 164.914  38
   0   2  -7 1050.81 139.467  40
   0  -2  -7 1057.84 169.519  15
   0   2  -7 1107.98 173.198   3
   0   2  -7 1547.86 188.385  15
   0  -2  -7 1116.54 167.241   3
   0   2  -7 1208.55 155.672  38
   0   2   7 1177.92 172.027  43
   0  -2   8-55.5084 120.590  43
   0  -2  -8 66.4144 117.806  15
   0   2   8-14.0167 112.863  43
   0  -2  -8 31.2796 130.300   3
   0  -2  -8-52.3108 108.354  40
   0   2  -8 26.2724 100.672  38
   0   2  -8 31.0387 127.148   3
   0  -2  -9 400.449 103.173  15
   0  -2   9 473.560 107.615  43
   0   2   9 433.530 96.9944  45
   0   2   9 565.842 112.160  43
   0   2  -9 459.391 110.588   3
   0  -2  -9 639.481 119.485   3
   0   3   0-2.01927 13.7745   7
   0   3   0 20.5602 8.86731  11
   0   3   0-10.9132 15.3691  28
   0   3   0 2.63814 9.97777  27
   0  -3   0 6.57121 11.4789  24
   0   3   0 3.59850 12.0709  32
   0  -3   0-1.70017 11.5979  10
   0  -3   0-1.22777 8.97249  31
   0  -3  -1 98569.7 3453.41  31
   0   3  -1 97979.1 3457.48  28
   0   3  -1 101558. 3453.84   7
   0   3   1 106759. 3447.99   7
   0   3   1 102975. 3445.83  32
   0  -3  -1 103394. 3457.77  26
   0   3  -1 99128.2 3451.14   5
   0  -3   1 101777. 3438.12   8
   0  -3  -1 105029. 3438.57  11
   0   3  -1 96783.4 3453.53  27
   0  -3  -1 99977.9 3451.50   2
   0   3  -1 98824.1 3459.00  11
   0  -3  -1 96382.7 3450.73   5
   0   3   1 95030.9 3453.38  30
   0  -3  -1 95990.8 3457.16  10
   0   3  -1 94817.4 3449.32   2
   0   3  -2 116.206 40.2820   2
   0  -3  -2 134.770 39.5484   5
   0   3   2 44.7042 33.9780  30
   0  -3  -2 27.4845 28.4041  10
   0  -3   2 54.9918 26.2511  29
   0   3   2 63.3909 27.7994  32
   0   3  -2 57.5617 36.6879  11
   0  -3  -2 246.259 44.4302   2
   0  -3  -2 60.1536 27.5862  11
   0  -3  -2 64.1899 34.0518  31
   0  -3  -2 59.8717 32.1226  26
   0  -3   2 208.893 42.7569   6
   0   3  -2 67.8017 33.1275  28
   0   3  -2 46.8064 38.0878   5
   0   3   2 61.0811 33.9522   6
   0  -3  -3 720.527 85.1099   9
   0   3  -3 674.889 66.4457   9
   0  -3  -3 776.929 71.7432  10
   0  -3  -3 739.027 87.4108   2
   0   3  -3 623.275 82.6131  11
   0   3   3 668.104 73.1289  32
   0  -3  -3 723.366 79.9864  26
   0   3   3 765.163 86.1256   6
   0   3   3 671.397 83.9356  30
   0   3  -3 769.399 75.4867  28
   0  -3   3 765.572 88.1990   6
   0   3  -3 680.226 84.5408   2
   0  -3  -4 530.233 97.3127   2
   0   3   4 406.245 81.1304  32
   0   3   4 682.587 97.8520   6
   0  -3   4 885.277 106.317   6
   0   3  -4 618.662 104.726   2
   0   3   4 606.022 96.0467  30
   0  -3   4 436.219 86.8546  30
   0  -3  -4 555.132 96.2431   9
   0  -3  -4 583.305 85.1481  26
   0   3  -4 632.184 99.2808  11
   0  -3  -5 18104.7 824.532   2
   0   3  -5 18744.4 825.642   2
   0   3  -5 18161.8 823.718  11
   0  -3  -5 19101.3 760.588  38
   0  -3  -5 18909.8 776.260  15
   0   3   5 20670.7 842.518   6
   0   3  -5 19902.4 764.657  38
   0   3  -5 20731.2 773.542  35
   0  -3  -5 18332.7 814.553   9
   0  -3   5 19714.8 834.791   6
   0  -3   5 18047.5 810.462  30
   0  -3  -5 19013.8 763.301  40
   0   3   5 19412.4 821.650  30
   0   3  -6 3617.59 232.756  38
   0   3  -6 3385.50 291.406   2
   0  -3  -6 3214.01 227.982  40
   0  -3   6 3301.57 293.857   6
   0   3   6 3364.32 288.410   6
   0  -3  -6 3242.50 223.079  38
   0  -3   6 3379.68 268.594  32
   0  -3   6 3351.28 278.139  30
   0  -3  -6 3107.25 279.956   2
   0  -3  -6 3554.31 246.909  15
   0   3   6 3156.10 277.756  30
   0  -3  -7 6599.44 386.649  15
   0   3  -7 6680.01 362.717  38
   0  -3  -7 6897.55 386.675   3
   0  -3  -7 6018.26 362.007  40
   0   3   7 6774.09 378.795  43
   0   3  -7 6248.79 373.377   3
   0  -3  -8 1847.02 203.617  15
   0   3   8 1594.45 188.631  43
   0  -3  -8 1540.71 174.700  40
   0   3  -8 1755.67 198.112   3
   0  -3  -8 1882.30 204.127   3
   0   3  -8 1647.00 173.780  38
   0   3   9 10.0405 86.8602  43
   0  -3   9 269.752 98.7645  43
   0  -3  -9 175.461 96.4249  15
   0   3  -9 52.5420 92.7382   3
   0   3   9 37.8006 73.8818  45
   0  -3  -9 53.1730 91.0515   3
   0   4   0 332.475 34.6936  28
   0   4   0 333.645 35.0080   7
   0   4   0 335.232 28.2334  27
   0   4   0 408.008 24.7717  11
   0  -4   0 309.561 25.6125  31
   0  -4   0 368.202 31.1282  10
   0   4   0 273.741 30.5946  32
   0  -4   0 300.542 29.3832  24
   0   4  -1 96611.3 3391.77  11
   0  -4   1 95628.1 3359.76  10
   0  -4   1 96405.5 3371.92   8
   0  -4  -1 94764.8 3384.78  31
   0  -4  -1 96779.6 3393.49  10
   0   4   1 102549. 3382.83   7
   0   4  -1 100369. 3360.49   9
   0  -4  -1 103833. 3394.54  26
   0   4   1 96914.7 3379.59   6
   0   4  -1 97160.7 3380.12   5
   0  -4  -1 101438. 3363.69  11
   0  -4  -1 97492.0 3379.57   2
   0   4  -1 93351.9 3393.63  28
   0   4   1 103597. 3376.98  32
   0   4  -1 97980.3 3378.62   2
   0   4  -1 101759. 3390.11   7
   0  -4   1 97221.8 3379.40   6
   0   4   1 97872.7 3388.80  30
   0  -4  -1 95378.1 3379.28   5
   0   4  -1 90699.5 3385.55  27
   0  -4  -2 193211. 6655.59   2
   0  -4   2 193694. 6648.01  29
   0   4  -2 197139. 6655.17   2
   0   4  -2 196745. 6630.45   9
   0   4   2 195386. 6643.23  32
   0   4   2 192677. 6657.64  30
   0  -4  -2 187913. 6658.46  26
   0  -4  -2 194788. 6658.68  31
   0   4  -2 190115. 6653.61  27
   0   4  -2 191027. 6656.16  28
   0   4  -2 190063. 6666.27  11
   0   4   2 191870. 6655.38   6
   0  -4   2 190374. 6655.25   6
   0  -4  -2 194428. 6657.59  10
   0   4   2 192891. 6636.73   7
   0  -4  -3 19556.2 768.564   2
   0  -4  -3 19957.4 768.593  26
   0   4  -3 19638.8 767.387   2
   0   4  -3 20412.0 758.136  28
   0   4   3 20949.6 774.084   6
   0   4   3 19711.5 767.754  30
   0  -4  -3 19416.7 755.993  10
   0  -4  -3 19757.3 772.850   9
   0   4   3 20336.6 754.268  32
   0   4  -3 18492.0 773.962  11
   0  -4   3 20540.7 773.261   6
   0   4  -4 4683.51 281.254  11
   0  -4  -4 4456.36 268.506   2
   0   4   4 4874.38 275.402   6
   0   4  -4 5196.50 279.532   2
   0  -4   4 5109.96 275.304  30
   0   4   4 4607.19 251.165  32
   0  -4  -4 4730.14 264.604  26
   0  -4  -4 4717.00 274.197   9
   0   4   4 4644.02 268.568  30
   0  -4   4 4654.85 270.850   6
   0   4  -5 518.017 117.315  11
   0   4  -5 475.195 115.098   2
   0  -4  -5 415.709 114.935   2
   0   4  -5 485.302 87.6036  38
   0  -4  -5 741.210 103.792  40
   0  -4  -5 362.395 101.388   9
   0  -4   5 611.486 123.120  30
   0  -4   5 674.150 124.544   6
   0   4  -5 627.270 100.872  35
   0  -4  -5 535.968 94.8635  15
   0  -4  -5 528.367 91.8707  38
   0   4   5 746.791 132.952  30
   0   4   5 456.468 113.972   6
   0   4   6 209.216 109.654  30
   0  -4  -6 66.1322 103.701   2
   0  -4   6 102.858 113.651  30
   0   4   6-45.2888 108.344   6
   0  -4   6 67.5499 102.207   6
   0   4  -6 65.2218 100.496   2
   0  -4  -6 21.3554 107.164   9
   0  -4  -6 52.2348 91.2658  40
   0  -4  -6 156.899 102.748  15
   0  -4  -6-36.3738 91.7308  38
   0   4  -6 132.965 87.7200  38
   0   4  -6 88.2087 101.935  11
   0   4   7 709.877 157.719  43
   0  -4  -7 871.065 156.443   3
   0   4  -7 905.955 147.767  38
   0   4  -7 659.050 146.484   3
   0  -4  -7 969.318 157.383  40
   0  -4  -7 1062.25 167.835  15
   0  -4  -8 218.809 127.518   3
   0   4  -8 194.956 100.401  38
   0  -4  -8 256.050 126.682  15
   0   4  -8 143.666 117.831   3
   0   4   8 41.8278 122.500  43
   0  -4  -8 111.140 114.596  40
   0  -4   9 6783.29 350.638  43
   0  -4  -9 7943.32 376.415  15
   0   4   9 7277.85 350.342  45
   0  -4  -9 7593.49 359.954   3
   0   4   9 7336.91 357.425  43
   0   4  -9 7753.27 361.121   3
   0   5   0 2.93720 19.5379  32
   0   5   0 17.6560 23.8901  28
   0  -5   0 5.45745 11.6778   9
   0   5   0 17.5372 16.5824  27
   0   5   0 40.3424 14.5335  11
   0  -5   0 10.3422 17.3469  24
   0  -5   0 5.63655 18.4210  10
   0  -5   0-8.09844 15.6185  31
   0   5   0-30.3822 25.7039   7
   0  -5  -1 58388.4 2033.93   2
   0   5  -1 56860.6 2057.62  28
   0  -5   1 59108.9 2034.71   6
   0   5  -1 58764.9 2050.14  11
   0  -5  -1 59137.9 2054.58  26
   0   5   1 58373.4 2026.07  27
   0  -5  -1 59175.4 2055.62  10
   0  -5   1 58849.3 2033.87   8
   0   5   1 59680.4 2044.20   7
   0  -5   1 58855.3 2021.65  10
   0   5   1 60434.6 2034.20  32
   0   5  -1 59910.7 2033.66   2
   0   5  -1 58987.3 2051.33   7
   0  -5  -1 58521.6 2044.75  31
   0   5   1 58099.2 2034.54   6
   0   5   1 55436.2 2047.31  30
   0   5  -1 58473.8 2048.16  27
   0   5   2 69032.0 2487.75  32
   0   5  -2 73762.2 2508.68  27
   0  -5  -2 70902.9 2500.04   2
   0  -5   2 71056.7 2501.18   6
   0   5   2 69266.6 2505.01  30
   0  -5  -2 71485.1 2509.36  10
   0  -5  -2 70923.3 2506.73  31
   0   5  -2 68744.7 2514.11  11
   0   5  -2 74687.6 2512.91  28
   0  -5   2 69304.5 2499.07  29
   0  -5  -2 71921.4 2509.31  26
   0   5   2 75691.8 2490.01   7
   0   5   2 72084.6 2501.83   6
   0   5  -2 71901.2 2499.15   2
   0   5   3 107.586 53.7090  30
   0  -5  -3 61.2982 54.1844   9
   0   5   3 145.533 48.2949  32
   0   5  -3 174.219 57.1322   2
   0   5   3 73.4237 47.3828   6
   0  -5  -3 112.924 55.1232   2
   0  -5  -3 84.1699 47.3751  10
   0  -5   3 48.9805 45.2181   6
   0  -5  -3 124.734 52.4797  26
   0   5  -3 124.009 61.3140  11
   0   5  -3 76.1034 44.2177  28
   0   5  -4 3603.77 233.704   2
   0   5   4 3971.25 241.997  30
   0  -5  -4 3998.46 237.860  26
   0  -5   4 4000.97 242.100   6
   0  -5  -4 3978.06 242.005   2
   0  -5  -4 4484.84 254.903   9
   0   5  -4 3315.74 237.773  11
   0   5   4 3739.37 236.233   6
   0  -5   4 4085.07 242.695  30
   0   5  -5 12862.3 541.214  38
   0  -5   5 13170.9 606.601   6
   0   5  -5 12692.8 542.766  35
   0  -5  -5 12203.7 542.848  40
   0   5  -5 12765.1 613.489  11
   0  -5  -5 13165.0 544.173  38
   0   5  -5 12905.7 595.903   2
   0  -5   5 13279.1 599.712  30
   0  -5  -5 13128.5 528.770  47
   0   5   5 13526.3 609.709   6
   0  -5  -5 11972.5 592.240   9
   0   5  -5 12746.6 549.666  42
   0  -5  -5 12849.0 550.040  20
   0  -5  -5 12804.6 552.040  15
   0  -5  -5 12078.9 591.325   2
   0   5   5 12217.0 589.208  30
   0   5   5 10973.6 545.150  18
   0  -5  -6 650.247 125.916  40
   0   5  -6 669.155 152.772  11
   0   5  -6 635.123 151.058   2
   0   5   6 860.550 136.936  43
   0  -5  -6 688.672 152.337   2
   0  -5   6 448.275 137.805   6
   0  -5  -6 967.923 144.369  15
   0   5  -6 732.527 122.622  38
   0   5   6 843.816 166.590  30
   0  -5   6 933.704 166.892  30
   0   5   6 630.878 147.968   6
   0  -5  -6 617.528 154.825   9
   0   5  -7 2107.27 199.189   3
   0   5   7 1585.92 189.483  43
   0  -5  -7 1475.53 187.277  40
   0   5  -7 1908.91 185.851  38
   0  -5  -7 1770.38 195.106   3
   0  -5  -7 2241.78 212.496  15
   0  -5  -8 421.435 146.588  15
   0   5  -8 413.093 120.337  38
   0  -5  -8 212.545 117.901  40
   0   5  -8 341.208 123.200   3
   0  -5  -8 319.879 126.694   3
   0   5   8 235.619 119.709  43
   0  -5   9 1410.76 145.591  43
   0   5  -9 1476.31 139.642   3
   0  -5  -9 1600.87 144.436   3
   0   5   9 1794.85 155.124  43
   0  -5  -9 1475.83 152.281  15
   0  -6   0 124916. 4144.18   9
   0  -6   0 113075. 4158.59  24
   0   6   0 126794. 4174.46   7
   0  -6   0 119314. 4163.61  10
   0   6   0 121438. 4145.35  11
   0   6   0 119413. 4172.77  28
   0   6   0 121786. 4155.83  27
   0  -6   0 117725. 4151.95  31
   0   6  -1 31215.8 1087.08  11
   0   6   1 28704.0 1081.21   7
   0   6   1 31186.9 1069.92  32
   0  -6  -1 29597.8 1079.81  31
   0   6   1 29779.1 1073.50  28
   0  -6   1 31073.5 1073.70   8
   0  -6   1 30285.2 1066.60   6
   0  -6  -1 29555.5 1068.73  24
   0   6  -1 30711.5 1065.33   2
   0  -6  -1 29744.2 1092.75  10
   0   6   1 31565.2 1089.78  30
   0   6   1 31387.8 1062.55  27
   0   6  -1 29310.0 1089.07   7
   0   6  -1 32955.4 1089.32  27
   0   6  -1 30119.4 1098.93  28
   0   6   1 30122.8 1066.83   6
   0  -6  -1 30150.5 1065.62   2
   0  -6  -1 29419.4 1092.80  26
   0   6  -2 9197.94 359.234   2
   0  -6   2 9086.72 367.274  29
   0   6  -2 8907.04 376.422  11
   0   6  -2 9339.93 379.656  28
   0   6   2 9042.01 371.134  30
   0   6   2 9014.21 353.394   7
   0  -6  -2 8847.99 373.122  10
   0  -6  -2 9041.43 373.025  26
   0  -6   2 8482.81 357.121   6
   0   6  -2 8880.29 369.964  27
   0   6   2 8521.69 347.592  32
   0   6   2 9029.79 360.660   6
   0  -6  -2 8756.64 368.156  31
   0  -6  -2 8651.13 357.501   2
   0  -6   3 2119.19 143.944   6
   0   6   3 2421.81 150.698   6
   0  -6  -3 2109.74 145.391  10
   0   6  -3 2141.27 147.075  28
   0   6  -3 2094.94 158.507  11
   0  -6  -3 1943.69 145.672  26
   0  -6  -3 2085.58 150.529   9
   0   6  -3 2177.74 143.719   2
   0  -6  -3 2170.94 146.729   2
   0   6   3 2170.35 151.751  30
   0   6   3 2130.82 131.811  32
   0  -6   4 19142.9 805.084   6
   0  -6  -4 20398.2 809.682  26
   0  -6  -4 19957.1 814.575   9
   0   6  -4 18656.5 817.327  11
   0   6   4 20055.5 810.193  30
   0  -6  -4 19942.8 803.801   2
   0   6  -4 20405.1 803.785   2
   0  -6   4 19449.9 804.550  30
   0   6   4 20421.9 810.257   6
   0  -6  -5 4250.02 250.109  40
   0  -6  -5 4070.24 288.514   9
   0   6   5 4112.60 245.145  43
   0  -6  -5 4190.74 231.304  47
   0  -6  -5 4450.18 285.016   2
   0  -6   5 4076.15 283.519   6
   0   6  -5 4182.32 241.934  35
   0  -6  -5 3983.47 245.868  20
   0   6   5 4707.44 296.237   6
   0   6  -5 4105.58 298.612  11
   0   6  -5 4086.12 275.360   2
   0   6  -5 4149.74 251.304  42
   0  -6   5 3453.59 265.593  30
   0   6  -5 4378.98 243.994  38
   0   6   5 3774.89 251.480  18
   0  -6  -5 4187.50 251.331  15
   0   6   5 4428.69 289.283  30
   0   6  -6 25187.6 999.247  35
   0   6   6 25623.3 1089.67   6
   0  -6   6 23725.5 1061.91  30
   0  -6  -6 26018.7 1017.65  15
   0   6  -6 23542.6 1090.93  11
   0   6  -6 25182.0 1072.34   2
   0  -6  -6 24770.7 1008.56  40
   0  -6  -6 24957.1 1088.01   9
   0   6   6 25979.8 1082.22  30
   0   6  -6 24942.4 1008.49  42
   0  -6   6 26322.1 1097.87   6
   0   6  -6 25374.9 994.669  38
   0  -6  -6 25462.8 1076.57   2
   0   6   6 23574.0 996.562  43
   0  -6  -7 3779.11 276.269  15
   0   6  -7 3705.86 259.961  38
   0  -6  -7 3562.15 259.394   3
   0   6   7 4081.57 276.950  43
   0   6  -7 3545.24 254.139   3
   0  -6  -7 3647.57 273.969  40
   0   6   8 394.782 113.359  45
   0   6  -8 412.482 123.750   3
   0   6  -8 384.273 115.642  38
   0   6   8 564.273 141.513  43
   0  -6  -8 448.142 128.059   3
   0  -6  -8 531.999 139.432  15
   0  -6  -8 457.751 132.504  40
   0   6   9 4169.18 254.874  19
   0   6   9 4383.61 252.395  43
   0   6  -9 4963.80 249.028   3
   0  -6   9 3967.09 244.198  43
   0  -6  -9 4989.09 269.097  15
   0  -6  -9 4672.67 249.087   3
   0   7   0-4.81975 28.5528  28
   0  -7   0 29.8064 17.8723  31
   0  -7   0 13.6989 22.3871  24
   0  -7   0-7.89017 24.8496  10
   0   7   0-1.99478 15.6856  11
   0   7   0 15.4052 23.4625  27
   0  -7   1 37529.5 1354.54  24
   0  -7  -1 36288.5 1341.02  31
   0   7   1 38011.7 1353.20  30
   0  -7  -1 36823.7 1359.24  26
   0   7   1 38701.1 1323.96  27
   0   7  -1 38766.9 1322.03   2
   0   7   1 37261.0 1323.59   6
   0   7  -1 39001.4 1358.44   7
   0  -7   1 38346.6 1338.46   8
   0   7   1 38793.6 1350.47   7
   0   7   1 38212.4 1331.72  32
   0  -7  -1 37263.7 1357.48  10
   0   7  -1 36892.1 1363.79  28
   0   7  -1 39382.6 1348.44  11
   0   7  -1 37580.9 1348.05  27
   0   7   1 37130.1 1338.79  28
   0   7   2 7943.38 333.566   6
   0   7  -2 7844.37 346.612  27
   0   7   2 9000.55 355.430  30
   0   7  -2 7681.13 345.861   7
   0   7  -2 8448.68 356.613  11
   0  -7  -2 8324.16 356.339  10
   0   7   2 8566.59 327.479  32
   0  -7  -2 7991.46 347.479  31
   0   7  -2 7566.07 355.270  28
   0  -7  -2 8366.21 355.182  26
   0   7  -2 8249.59 333.058   2
   0  -7  -3 890.965 97.1649   9
   0  -7  -3 996.076 103.310  10
   0   7  -3 982.923 102.592  28
   0   7  -3 1088.99 95.0727   2
   0  -7  -3 832.312 95.8806  26
   0   7   3 906.439 99.7693  30
   0   7  -3 915.377 104.396  11
   0  -7  -3 981.909 94.0783   2
   0   7   3 953.511 96.7069   6
   0   7  -4 40698.7 1465.52  28
   0   7  -4 39490.3 1456.49   2
   0  -7  -4 36797.9 1466.80   9
   0  -7  -4 39877.1 1469.50  26
   0  -7  -4 38415.9 1455.19   2
   0   7   4 39939.6 1467.19   6
   0   7  -4 36957.3 1481.72  11
   0   7   4 38533.7 1467.63  30
   0  -7  -5 638.123 130.051   9
   0   7  -5 761.054 105.614  38
   0  -7  -5 603.924 112.116  20
   0  -7  -5 491.702 106.057  40
   0   7   5 404.101 103.661  18
   0   7   5 536.066 108.993  43
   0   7   5 421.698 110.965   6
   0   7  -5 805.989 112.344  35
   0  -7  -5 472.674 92.0227  47
   0   7  -5 811.365 146.429  11
   0   7  -5 698.432 122.785   2
   0   7   5 370.878 114.745  30
   0  -7   5 698.459 130.543  30
   0  -7  -5 565.121 106.461  15
   0   7  -5 495.161 106.205  42
   0   7  -6 2553.32 195.057  38
   0  -7   6 2359.70 239.362  30
   0  -7  -6 1958.93 171.515  47
   0   7  -6 2243.91 202.758  42
   0   7   6 1806.54 193.246  18
   0   7  -6 2392.01 196.148  35
   0   7   6 2481.60 246.483  30
   0   7   6 1983.79 194.131  43
   0  -7  -6 2270.52 202.779  15
   0   7  -6 1656.29 228.964  11
   0  -7  -6 1775.13 185.947  40
   0  -7  -6 2237.73 201.249  20
   0  -7  -6 2152.33 238.604   9
   0   7   6 2430.25 245.611   6
   0   7  -7 256.808 118.540   3
   0   7  -7 248.704 132.064  42
   0   7  -7 262.438 111.090  38
   0  -7  -7 345.938 123.127   3
   0  -7  -7 382.891 138.357  15
   0  -7  -7 398.081 136.687  40
   0   7   7 371.835 135.427  43
   0  -7  -8 9313.66 487.273  40
   0  -7  -8 10581.5 506.457  15
   0   7  -8 10139.3 479.105  38
   0  -7  -8 10388.9 481.928   3
   0   7   8 10205.2 490.568  43
   0   7   8 10263.5 480.187  45
   0   7  -8 10247.4 476.217   3
   0   7   9 847.235 116.196  43
   0  -7  -9 876.624 121.886  15
   0   7   9 821.601 117.011  19
   0  -7   9 539.161 103.011  43
   0   8   0 12944.8 480.745  28
   0   8   0 11790.5 457.183  27
   0  -8   0 12342.8 469.144  10
   0  -8   0 12073.2 459.890  24
   0   8   0 12343.4 479.962   7
   0   8  -1 5037.94 214.694  11
   0   8   1 4864.79 201.171  32
   0   8  -1 4792.51 216.092  27
   0  -8   1 4704.44 207.317   8
   0   8   1 4598.51 217.385   7
   0   8  -1 4305.63 226.449  28
   0  -8  -1 4801.81 209.699  31
   0   8  -1 4560.30 222.321   7
   0  -8  -1 5052.29 228.094  10
   0  -8  -1 4705.35 228.333  26
   0   8   1 4619.44 208.159  28
   0  -8   1 4891.71 222.498  24
   0   8   1 5001.96 224.656  30
   0  -8  -1 4696.85 208.052   9
   0  -8  -2 563.789 75.0926  10
   0  -8  -2 662.037 77.8271  26
   0  -8  -2 541.822 67.0854  31
   0   8  -2 590.767 74.3170  11
   0   8  -2 590.812 74.8520  27
   0  -8  -2 571.416 69.9251   9
   0   8  -2 559.589 80.3482  28
   0   8  -2 607.145 72.0899   7
   0   8   2 644.962 76.1903  30
   0   8  -3 9922.25 433.985  28
   0   8   3 10282.7 428.515  30
   0   8  -3 9619.20 433.672  11
   0  -8  -3 9084.42 421.364   9
   0   8  -3 9237.15 401.011   2
   0  -8  -3 9101.73 421.370  26
   0  -8  -3 9050.59 419.249  10
   0  -8  -3 9442.32 422.621  31
   0   8   3 8941.08 405.818   6
   0  -8  -4 24263.8 986.826   9
   0   8  -4 24549.2 981.387  28
   0   8  -4 24266.3 964.790   2
   0  -8  -4 26255.0 994.221  26
   0   8  -4 23547.6 996.666  11
   0   8   4 25898.7 991.093  30
   0   8   4 24383.7 973.770   6
   0  -8  -5 3903.13 249.412  20
   0   8   5 4144.89 248.894  43
   0  -8   5 3999.86 282.833  30
   0  -8  -5 3618.23 277.901   9
   0  -8  -5 4607.73 259.355  15
   0   8  -5 3952.25 295.314  11
   0  -8  -5 3952.88 243.727  40
   0   8  -5 4371.90 248.392  35
   0   8   5 3549.63 251.837  18
   0   8   5 3632.23 275.099  30
   0  -8  -5 4036.03 236.713  47
   0   8  -5 3928.08 239.135  38
   0   8  -5 3794.73 249.042  42
   0   8  -6 2249.23 190.534  35
   0   8  -6 2076.08 206.906  42
   0   8   6 1850.24 201.664  18
   0   8   6 2545.23 250.224  30
   0  -8   6 2193.36 231.869  30
   0  -8  -6 2098.63 199.113  20
   0  -8  -6 2038.95 178.894  47
   0  -8   6 2146.27 252.166  24
   0  -8  -6 2178.45 200.189  40
   0  -8  -6 2368.21 204.402  15
   0   8  -6 2048.23 183.577  38
   0   8  -6 2267.77 256.634  11
   0  -8  -6 2007.79 234.280   9
   0   8   6 2069.73 199.229  43
   0  -8  -7 6539.57 368.585  20
   0  -8  -7 5946.07 365.036  15
   0  -8  -7 6216.02 370.969  40
   0   8  -7 5855.00 361.228  42
   0   8   7 7012.13 379.311  43
   0   8  -7 6265.32 351.273  38
   0   8  -8 1357.45 156.975  38
   0  -8  -8 1374.36 171.667  40
   0  -8  -8 1558.96 173.516  15
   0   8   9 768.362 107.251  43
   0   8   9 627.080 108.508  19
   0  -8  -9 735.507 109.361  15
   0   9   0-12.1843 34.8901  28
   0   9   0 31.2423 38.5881   7
   0  -9   0-25.5225 34.2433  10
   0   9   0 7.99872 26.1386  27
   0   9  -1 4075.93 208.186   7
   0   9  -1 3822.66 210.491  28
   0   9  -1 4376.89 194.173  11
   0  -9  -1 4331.45 209.626  10
   0   9   1 4425.52 208.397  30
   0  -9  -1 4010.84 187.965   9
   0  -9   1 3864.92 199.529  24
   0   9  -1 4157.50 197.590  27
   0   9   1 4218.68 203.780   7
   0  -9  -1 3700.64 207.676  26
   0   9   2 1342.66 110.606  30
   0  -9  -2 1323.81 114.329  10
   0  -9  -2 1283.82 105.662  31
   0   9  -2 1483.85 112.924  11
   0  -9  -2 1403.58 115.783  26
   0   9  -2 1676.82 118.134  27
   0   9  -2 1555.11 117.572   7
   0  -9  -2 1381.81 107.726   9
   0   9  -2 1014.09 108.147  28
   0   9   3 60.4410 63.4523  30
   0  -9  -3-20.5691 50.8236  31
   0   9  -3 10.9368 57.3222  11
   0  -9  -3 30.1613 60.2074   9
   0  -9  -3 128.230 58.2933  26
   0   9  -3 11.7334 59.7639  28
   0  -9  -3 52.8855 58.4352  10
   0  -9   3 38.4387 46.7427  29
   0   9  -4 13855.3 638.082  11
   0   9   4 15647.1 640.951  30
   0  -9  -4 13708.4 620.541  10
   0  -9  -4 13603.3 624.412   9
   0   9  -4 14480.1 636.549  28
   0  -9  -4 14388.3 633.678  26
   0   9   5 20588.0 877.282  18
   0  -9  -5 21232.3 857.890  40
   0  -9  -5 21556.2 867.685  20
   0   9   5 22622.8 926.578  30
   0  -9  -5 21313.7 851.857  47
   0  -9  -5 22476.1 868.484  15
   0  -9   5 21168.3 915.064  30
   0   9  -5 21360.3 854.079  38
   0   9  -5 20909.3 934.162  11
   0   9   5 21716.8 861.195  43
   0   9  -5 21043.1 849.505  39
   0   9  -5 21508.9 857.995  35
   0   9  -5 20503.2 864.771  42
   0  -9  -5 21421.3 922.013   9
   0  -9   6 890.889 188.133  24
   0   9  -6 1191.84 148.414  38
   0  -9  -6 1235.74 161.097  20
   0  -9  -6 833.194 169.496   9
   0   9  -6 1066.61 148.095  35
   0  -9  -6 1009.62 139.046  47
   0  -9   6 1486.69 197.221  30
   0   9   6 924.791 161.580  18
   0  -9  -6 1064.44 151.405  40
   0   9  -6 837.619 175.611  11
   0   9   6 1319.80 190.968  30
   0  -9  -6 1198.03 156.704  15
   0   9   6 1011.11 154.562  43
   0   9  -6 1115.64 160.917  42
   0  -9  -7 405.254 117.333  47
   0   9   7 323.696 117.413  45
   0   9  -7 403.594 126.474  38
   0  -9  -7 534.589 137.318  20
   0   9   7 501.124 144.618  18
   0  -9  -7 327.268 136.117  15
   0   9   7 223.456 138.372  43
   0  -9  -7 441.068 135.492  40
   0   9  -7 487.815 139.818  42
   0  -9  -8 2341.85 203.091  15
   0  -9  -8 2296.38 200.045  40
   0   9   8 2055.85 197.993  43
   0   9  -8 2133.21 186.419  38
   0   9   9 376.636 93.5012  23
   0  -9  -9 594.348 96.3806  15
   0   9   9 538.407 99.8141  43
   0   9   9 450.190 96.4606  19
   0  10   0 98.5495 35.2204  27
   0 -10   0 79.1409 44.4382  26
   0  10   0 91.2560 43.5353   7
   0 -10   0 102.552 38.1056  10
   0  10  -1 5069.42 226.736  27
   0  10  -1 5070.42 218.042  11
   0  10  -1 4623.81 236.064   7
   0 -10   1 4098.76 222.031  24
   0  10   1 4991.61 236.592  30
   0  10  -1 4685.65 243.631  28
   0 -10  -1 4795.96 233.688  10
   0 -10  -1 4623.93 241.563  26
   0  10   1 4468.33 228.510   7
   0 -10   2 1079.84 105.165  24
   0 -10  -2 977.604 104.842  26
   0  10  -2 1051.73 106.906   7
   0 -10  -2 941.900 102.998  10
   0  10  -2 1082.40 114.365  28
   0 -10  -2 1068.32 94.6008   9
   0  10   2 1133.47 104.035  30
   0  10  -2 1197.76 103.074  11
   0  10  -2 932.640 97.5733  27
   0 -10   3 17930.9 739.365  29
   0  10   3 20062.7 751.962  30
   0  10  -3 17829.5 764.172  28
   0 -10  -3 17391.8 734.082   9
   0  10  -3 18685.7 749.252  11
   0 -10  -3 17947.9 747.136  10
   0 -10  -3 19720.7 758.804  26
   0 -10  -3 17593.8 737.234  31
   0  10   4 3940.44 226.168  43
   0 -10  -4 3766.80 224.095  47
   0  10  -4 3926.11 264.207  28
   0  10  -4 3644.18 260.709  11
   0 -10  -4 3727.76 223.469  20
   0  10   4 3440.35 231.652  18
   0  10  -4 3729.77 225.357  42
   0  10   4 3935.26 255.913  30
   0 -10  -4 3570.00 248.696   9
   0 -10  -4 3621.65 248.047  10
   0 -10  -4 3752.85 253.804  26
   0  10  -4 3910.16 221.799  38
   0  10  -4 4049.91 224.752  35
   0  10  -5 20.3133 97.2024  11
   0 -10  -5 131.249 82.7495  40
   0  10   5 14.4978 93.0786  18
   0  10  -5-45.7099 84.1324  39
   0 -10  -5 133.520 84.1799  15
   0 -10   5 37.1651 97.4074  30
   0  10  -5 80.6059 77.9399  38
   0 -10  -5 50.7722 82.9946  20
   0  10   5 119.978 94.3388  43
   0 -10  -5 110.898 94.1585   9
   0 -10  -5 199.848 97.4334  47
   0  10  -5 117.240 93.8501  42
   0 -10   5 85.8271 95.5856  24
   0  10  -5 71.1772 82.2722  35
   0  10   5 36.9943 95.6048  30
   0 -10  -6 2429.35 257.165   9
   0  10   6 2216.44 211.371  43
   0  10  -6 2367.35 216.833  42
   0 -10  -6 2661.56 208.970  47
   0 -10   6 2110.74 241.303  30
   0  10   6 2342.21 247.681  30
   0 -10  -6 2075.51 200.658  15
   0  10   6 2312.78 219.179  18
   0 -10  -6 2238.02 209.766  20
   0  10  -6 2771.57 210.383  38
   0 -10  -6 2578.90 217.229  40
   0 -10   6 2198.90 259.621  24
   0  10  -6 2605.22 208.164  35
   0  10  -6 2034.52 247.547  11
   0  10   7 11973.5 594.018  18
   0 -10  -7 12066.8 581.186  40
   0 -10  -7 12417.4 585.300  20
   0 -10  -7 12947.3 585.760  15
   0 -10  -7 12427.0 558.401  47
   0  10  -7 12298.7 563.660  38
   0  10   7 12235.5 576.043  43
   0  10  -7 11254.1 574.640  42
   0 -10  -8 713.665 135.562  40
   0  10   8 620.442 135.502  19
   0  10  -8 634.117 122.193  38
   0  10  -8 553.430 127.617  42
   0 -10  -8 814.831 138.462  15
   0  10   8 728.869 140.637  43
   0  10   9 5040.20 262.324  19
   0  10   9 4496.73 254.592  23
   0 -10  -9 5292.27 258.748  15
   0  10   9 4636.38 251.003  43
   0  11   0 14.8231 41.4486  28
   0  11   0-23.4712 50.2129   7
   0  11   0-4.95916 32.7012  27
   0 -11   0-25.3025 36.6473  10
   0 -11   0-8.81688 47.4692  26
   0 -11  -1 6713.01 321.880  26
   0  11  -1 6936.06 322.523  28
   0  11  -1 6953.52 316.419   7
   0  11   1 6457.51 308.427  30
   0  11   1 6732.91 308.085   7
   0  11  -1 6663.55 296.308  27
   0 -11   1 6256.57 290.539   8
   0 -11  -1 6814.99 311.208  10
   0  11  -2 415.370 71.2895  11
   0 -11  -2 292.070 69.1425  10
   0  11  -2 172.243 62.6320   7
   0 -11  -2 331.881 73.0223  26
   0  11  -2 239.874 75.1969  28
   0 -11   2 147.828 59.0693  24
   0  11  -2 206.740 58.0015  27
   0  11   2 347.621 71.1352  30
   0 -11  -2 312.830 60.6112   9
   0  11   3-11.4003 64.5610  30
   0 -11  -3 24.0146 62.9564  10
   0 -11   3 46.2531 59.7840  29
   0  11  -3 115.601 61.4492  11
   0 -11  -3 118.957 61.2461   9
   0 -11  -3 61.9167 57.2679  26
   0  11  -3 28.3985 72.3414  28
   0 -11   3 130.489 69.3544  24
   0  11  -4 2511.75 204.849  11
   0  11  -4 2114.43 164.826  38
   0  11   4 2506.63 176.956  43
   0 -11  -4 2580.29 179.889  20
   0 -11  -4 2705.07 181.870  47
   0  11  -4 2418.82 174.794  39
   0  11  -4 1984.40 165.396  42
   0 -11  -4 2497.46 202.852  10
   0 -11  -4 2495.46 202.804   9
   0  11   4 2405.09 202.666  30
   0 -11  -4 2573.39 171.566  33
   0  11  -4 2366.75 210.718  28
   0 -11   4 2578.38 217.904  24
   0 -11  -4 2502.64 203.614  26
   0  11  -4 2216.03 168.185  35
   0  11   4 2218.03 186.421  18
   0 -11   5 20342.4 942.061  30
   0 -11  -5 22953.9 895.903  15
   0 -11  -5 21162.6 943.346   9
   0 -11   5 24468.8 1005.93  24
   0  11  -5 22208.0 885.598  39
   0  11   5 23764.3 964.710  30
   0  11   5 21632.1 913.639  18
   0 -11  -5 22892.8 901.604  20
   0  11  -5 20557.4 890.509  42
   0  11   5 21710.5 891.189  43
   0 -11  -5 22739.7 895.602  47
   0  11  -5 22151.3 968.017  11
   0  11  -5 22921.8 896.088  35
   0 -11  -5 21026.7 880.193  40
   0  11  -5 22442.0 889.164  38
   0  11  -6-42.2541 102.180  35
   0  11   6 115.878 121.444  30
   0 -11  -6 13.9374 106.812  47
   0  11   6 17.2771 114.916  18
   0 -11  -6-14.2562 99.6067  40
   0 -11  -6-115.408 122.620   9
   0  11   6 28.7700 118.522  43
   0  11  -6 15.7073 116.402  42
   0  11  -6 41.1175 95.0101  38
   0 -11   6-54.7384 119.516  24
   0 -11  -6 15.2608 108.279  20
   0  11  -6 25.3150 108.312  11
   0 -11  -6 72.8456 105.694  15
   0 -11  -7 3319.83 237.754  47
   0 -11  -7 3002.68 250.641  20
   0  11   7 3333.62 259.686  43
   0  11  -7 3156.31 238.745  38
   0 -11  -7 3038.48 244.496  40
   0  11   7 2989.78 257.176  18
   0 -11  -7 3331.81 254.710  15
   0  11  -7 2954.61 251.426  42
   0  11  -8 450.987 123.420  42
   0  11   8 534.183 123.849  43
   0 -11  -8 417.950 118.293  20
   0  11  -8 214.766 101.829  38
   0 -11  -8 333.329 108.148  15
   0 -11  -8 342.229 110.637  40
   0  11   8 403.464 116.971  19
   0 -11  -9 775.636 92.9970  15
   0  11   9 324.181 79.9004  23
   0  11   9 712.140 97.7912  43
   0  11   9 430.504 89.8885  19
   0 -12   0 6831.65 340.992  26
   0 -12   0 6915.65 315.983  10
   0  12   0 7598.65 337.892   7
   0  12   0 7438.95 331.074  28
   0  12  -1 28111.1 1075.13   7
   0  12  -1 28950.4 1083.97  28
   0  12   1 28378.6 1072.60  30
   0  12   1 29468.3 1073.34   7
   0 -12  -1 28027.4 1085.40  26
   0  12  -1 28293.0 1051.27  27
   0 -12  -1 28204.6 1068.99  10
   0 -12  -2 115.213 60.0830  10
   0 -12  -2 171.246 68.4420  26
   0  12  -2 34.5722 47.2658  11
   0  12  -2 119.727 57.5446  27
   0  12  -2 83.8656 59.4349   7
   0  12   2 160.651 67.4448  30
   0  12  -2 86.1420 70.5606  28
   0 -12   3 17254.2 739.226  24
   0  12   3 18821.1 731.339  30
   0 -12  -3 16513.1 707.099   9
   0 -12  -3 17894.3 731.500  10
   0  12  -3 16915.4 749.346  28
   0 -12   3 17362.4 724.758  29
   0  12  -3 17151.9 715.988  11
   0 -12  -3 16709.1 729.447  26
   0  12  -4 8255.49 391.067  42
   0  12  -4 7935.24 387.062  39
   0 -12  -4 8264.10 423.513   9
   0 -12  -4 8178.02 436.205  26
   0  12   4 7600.50 404.961  18
   0  12  -4 7960.41 450.384  28
   0  12   4 8968.95 399.454  43
   0 -12   4 8572.27 453.028  24
   0  12  -4 8841.43 397.490  35
   0  12   4 8803.13 437.552  30
   0  12  -4 8486.70 390.932  38
   0  12  -4 8425.18 439.198  11
   0 -12  -4 7817.48 388.355  47
   0 -12  -4 8347.19 388.328  33
   0 -12  -4 7297.43 379.836  20
   0 -12  -4 8218.90 428.862  10
   0 -12   5 2581.33 258.112  24
   0 -12  -5 2563.79 206.682  20
   0  12   5 2616.20 243.304  30
   0 -12  -5 2279.31 197.213  47
   0  12   5 2654.05 208.932  43
   0  12  -5 2199.94 191.356  38
   0 -12  -5 2488.29 234.407   9
   0  12  -5 2467.79 201.900  42
   0  12  -5 2424.57 195.107  35
   0  12  -5 2779.90 251.028  11
   0 -12   5 2262.53 230.245  30
   0  12   5 2451.94 218.307  18
   0  12  -5 2469.43 193.238  39
   0 -12  -6 2886.84 229.868  15
   0 -12   6 3037.82 302.437  24
   0  12  -6 2771.45 217.710  39
   0 -12  -6 2428.47 220.448  47
   0  12   6 2980.47 284.575  30
   0 -12  -6 3389.78 246.974  20
   0  12   6 2680.03 243.937  18
   0  12   6 2976.47 237.924  43
   0 -12  -6 3087.93 230.426  40
   0  12  -6 2617.75 230.313  42
   0  12  -6 2666.32 217.398  38
   0  12  -6 3417.22 243.278  35
   0  12  -7 996.039 151.993  38
   0  12   7 859.886 164.838  43
   0 -12  -7 1102.90 159.955  40
   0  12   7 1089.45 170.332  18
   0  12  -7 994.451 171.764  42
   0 -12  -7 889.317 160.477  20
   0 -12  -7 1057.70 165.031  47
   0 -12  -7 1038.41 156.041  15
   0  12   7 1042.88 162.229  19
   0  12  -8 801.282 126.140  38
   0  12  -8 719.877 131.248  42
   0  12   8 940.468 146.424  18
   0 -12  -8 1017.59 136.617  15
   0 -12  -8 940.665 123.153  47
   0 -12  -8 714.822 127.964  20
   0  12   8 815.772 138.942  43
   0 -12  -8 1148.41 138.336  40
   0  12   8 821.869 139.019  19
   0  12   9 4991.77 240.908  43
   0 -12  -9 4722.20 233.047  15
   0  13   0 26.5108 46.9461  28
   0 -13   0-7.63541 46.6796  10
   0 -13   0 32.2980 54.0142  26
   0  13   0-19.0843 53.3624   7
   0  13  -1 11631.1 488.106  27
   0 -13  -1 12305.9 509.667  10
   0  13  -1 11508.7 514.481  28
   0 -13  -1 12329.1 528.124  26
   0  13   1 12094.1 509.372   7
   0  13  -1 11743.6 512.481   7
   0  13  -2 30213.2 1191.65  28
   0  13  -2 31296.9 1173.48   7
   0  13  -2 30301.2 1151.77  27
   0 -13  -2 29774.4 1178.82  26
   0 -13  -2 29621.5 1167.03  10
   0  13   2 32161.0 1170.90  30
   0  13  -3 11119.8 491.108  11
   0 -13  -3 9429.13 494.411  26
   0  13   3 11701.4 507.056  30
   0 -13  -3 10869.5 501.875  10
   0 -13   3 10298.5 495.931  29
   0  13  -3 10751.8 528.294  28
   0 -13   3 10717.4 513.141  24
   0 -13  -3 10318.9 479.357   9
   0  13   4 23703.4 1000.08  18
   0  13  -4 26071.7 985.791  39
   0 -13  -4 24181.5 1017.93   9
   0  13   4 24954.5 984.198  43
   0  13  -4 24468.5 1065.27  28
   0 -13  -4 25572.8 1037.95  10
   0 -13  -4 25273.2 985.351  47
   0 -13   4 26317.8 1070.46  24
   0 -13  -4 24080.3 1038.00  26
   0  13  -4 25369.9 1034.80  11
   0 -13  -4 24778.7 979.755  20
   0 -13  -4 24770.7 978.959  33
   0  13   4 24739.2 987.964  19
   0  13   4 27313.8 1048.66  30
   0  13  -4 25402.0 985.826  38
   0  13  -4 25838.2 982.249  42
   0  13  -4 25628.9 987.492  35
   0  13  -5 10135.5 536.652  11
   0  13   5 10173.5 484.196  43
   0 -13  -5 9243.65 474.093  47
   0 -13  -5 8988.06 466.498  20
   0 -13  -5 9426.24 515.858   9
   0  13   5 9861.45 499.098  18
   0  13  -5 10060.0 480.328  35
   0  13  -5 10568.9 481.521  38
   0 -13   5 9749.53 555.739  24
   0  13  -5 9744.45 475.823  42
   0  13  -5 9916.42 470.993  39
   0  13  -6 532.512 127.526  38
   0 -13  -6 551.711 126.737  15
   0  13   6 485.261 134.392  19
   0  13  -6 412.040 130.339  35
   0 -13  -6 414.780 131.827  47
   0  13   6 358.251 135.355  43
   0  13  -6 660.668 144.956  42
   0  13   6 714.574 162.332  18
   0  13  -6 513.150 127.677  39
   0 -13  -6 557.692 132.795  20
   0  13   7 262.427 131.725  19
   0 -13  -7 327.670 127.116  20
   0  13  -7 419.127 125.957  38
   0  13   7 176.528 126.215  43
   0 -13  -7 200.484 108.009  40
   0 -13  -7 165.673 120.925  47
   0  13   7 189.082 127.714  18
   0 -13  -7 405.129 129.810  15
   0  13  -7 305.245 123.232  42
   0  13  -8 8832.86 422.286  38
   0 -13  -8 9885.06 434.215  15
   0  13   8 8953.27 435.608  19
   0 -13  -8 8632.76 409.187  47
   0 -13  -8 8755.15 422.025  20
   0  13   8 9486.71 437.808  43
   0 -13  -8 8607.15 413.088  40
   0  13   8 8911.03 439.350  18
   0  13   8 8668.67 431.654  23
   0  13  -8 8802.37 428.584  42
   0 -14   0 84025.1 3096.01  26
   0  14   0 85498.4 3080.67   7
   0  14   0 90055.5 3074.89  28
   0  14  -1 1163.33 101.627  27
   0  14  -1 1147.20 119.720   7
   0  14   1 975.540 112.922   7
   0 -14  -1 845.548 103.293  10
   0 -14  -1 779.825 108.802  26
   0  14  -1 885.439 110.865  28
   0 -14  -2 4886.39 291.459  26
   0 -14  -2 4836.16 282.523  10
   0  14  -2 5463.79 308.447  28
   0  14  -2 4969.76 284.775   7
   0  14  -2 5133.37 270.376  27
   0  14   2 4640.83 275.652  30
   0  14  -3 2212.36 202.795  28
   0 -14  -3 2160.18 157.160  33
   0  14  -3 1791.15 150.782  35
   0  14   3 1928.49 158.295  43
   0  14   3 2182.04 182.337  30
   0 -14  -3 2174.96 186.821  10
   0  14   3 1854.72 164.232  18
   0 -14  -3 2193.47 194.468  26
   0  14   3 2168.09 175.548  17
   0 -14   3 1881.31 177.362  29
   0  14  -3 1821.27 150.557  39
   0 -14  -4 8053.68 456.161  10
   0 -14  -4 8784.95 453.956   9
   0  14  -4 9070.77 500.874  28
   0  14  -4 8488.39 455.235  11
   0  14  -4 8801.59 423.376  38
   0  14   4 8895.45 425.446  43
   0 -14  -4 9157.97 422.376  20
   0  14  -4 8796.94 424.999  35
   0  14  -4 8749.87 414.075  42
   0  14   4 9211.23 449.232  18
   0 -14  -4 8241.66 467.728  26
   0  14   4 8637.70 426.300  19
   0 -14   4 8894.93 488.187  24
   0  14  -4 9260.38 425.400  39
   0 -14  -4 8965.99 424.361  47
   0 -14  -4 9043.56 424.350  33
   0  14   4 8965.63 466.272  30
   0 -14  -5 516.862 113.756  20
   0  14   5 407.450 137.129  30
   0  14  -5 546.228 123.454  42
   0 -14   5 562.552 148.715  24
   0  14   5 642.080 137.939  18
   0  14  -5 394.080 125.042  11
   0  14  -5 339.445 109.660  38
   0 -14  -5 489.268 132.099   9
   0  14  -5 388.355 108.652  35
   0 -14  -5 304.020 120.367  47
   0  14   5 333.222 122.241  19
   0  14   5 415.800 124.894  43
   0  14  -5 352.403 110.307  39
   0  14   6 28974.1 1197.30  18
   0  14  -6 29331.1 1170.24  35
   0  14  -6 29444.2 1156.29  39
   0  14   6 28558.4 1172.10  19
   0 -14  -6 30364.3 1171.77  20
   0 -14  -6 29701.9 1169.98  47
   0  14   6 29622.6 1171.61  43
   0  14  -6 28142.4 1157.14  38
   0  14  -6 29802.2 1170.34  42
   0  14  -7 7016.54 385.749  35
   0  14   7 7143.38 396.918  19
   0 -14  -7 6910.71 389.262  20
   0  14   7 7046.54 394.612  43
   0 -14  -7 6648.37 379.081  47
   0 -14  -7 6426.89 373.467  15
   0  14   7 7760.25 417.514  18
   0  14  -7 7343.14 383.249  38
   0  14  -7 7849.28 402.558  42
   0 -14  -8 108.919 87.2612  15
   0  14   8 71.9139 97.7060  19
   0 -14  -8 232.489 94.6598  47
   0  14   8 251.897 107.838  18
   0  14  -8 154.500 96.9319  42
   0 -14  -8-10.7706 85.7767  20
   0  14  -8 53.4025 84.5476  38
   0  14   8 79.9883 98.3580  43
   0  14   8 93.7238 92.7257  23
   0  15   0 34.3322 69.9644   7
   0 -15   0-12.9294 62.8720  26
   0  15   0 10.4065 53.7701  28
   0  15   1 19390.5 775.983   7
   0 -15  -1 17954.3 788.908  26
   0 -15  -1 19119.6 771.329  10
   0  15  -1 19154.5 782.970   7
   0  15  -1 19820.5 786.489  28
   0  15  -2 24329.3 1006.71  28
   0  15   2 25250.0 991.455  30
   0 -15  -2 24487.6 1006.54  26
   0  15  -2 25127.6 970.762  27
   0 -15  -2 25362.6 990.838  10
   0  15  -2 24391.0 991.935   7
   0  15   3 8093.19 392.844  43
   0 -15  -3 8595.17 391.292  33
   0  15  -3 8524.03 398.792  38
   0  15   3 8868.47 420.611  17
   0 -15  -3 8270.44 384.852  47
   0  15   3 9050.09 439.048  30
   0  15  -3 8299.22 389.057  39
   0 -15   3 7739.89 427.191  29
   0 -15  -3 8424.71 432.832  10
   0  15  -3 8539.26 399.760  35
   0  15   3 8053.26 406.115  18
   0  15  -3 8518.71 462.149  28
   0  15   3 8166.11 395.994  19
   0  15  -3 8380.23 390.139  37
   0 -15  -3 7938.33 437.950  26
   0  15  -4 25363.8 1029.59  39
   0  15  -4 25010.2 1125.28  28
   0  15  -4 25847.6 1040.70  35
   0  15   4 27801.0 1105.36  30
   0  15   4 25810.1 1043.50  19
   0 -15  -4 27423.8 1038.84  33
   0  15   4 25736.6 1038.96  43
   0  15  -4 26069.0 1024.54  42
   0  15   4 26027.1 1059.69  18
   0 -15  -4 26771.9 1035.81  47
   0  15  -4 26372.0 1084.84  11
   0 -15  -4 26804.8 1031.76  20
   0 -15  -4 28018.1 1124.19  26
   0  15   4 27175.9 1068.59  17
   0  15  -4 27495.6 1045.49  38
   0 -15  -4 25665.5 1088.17  10
   0  15  -5 1512.95 169.515  39
   0  15   5 1678.23 184.188  43
   0  15  -5 1717.05 182.588  35
   0  15  -5 1714.82 172.391  42
   0  15   5 1558.57 179.211  19
   0  15  -5 1583.92 194.815  11
   0 -15  -5 1649.82 171.350  33
   0 -15  -5 1549.44 165.086  20
   0 -15  -5 2336.53 197.864  47
   0  15   5 1317.94 189.865  18
   0 -15  -5 1668.58 194.364   9
   0  15  -5 1608.38 173.319  38
   0  15  -6 4435.05 310.963  38
   0  15  -6 5026.10 321.003  35
   0 -15  -6 5296.19 325.250  20
   0  15   6 5105.17 350.692  18
   0  15   6 5485.14 336.045  43
   0  15   6 5779.82 340.795  19
   0  15  -6 5213.36 321.534  42
   0 -15  -6 5690.75 334.873  47
   0  15  -6 5310.74 315.634  39
   0  15   7 387.803 133.150  19
   0 -15  -7 280.385 112.812  47
   0  15   7 156.857 121.079  43
   0  15   7 232.165 128.227  18
   0  15  -7 221.704 124.919  42
   0  15  -7 251.485 121.742  35
   0 -15  -7 288.825 122.238  20
   0  15  -7 298.724 119.519  38
   0  15   8 6988.07 340.549  43
   0  15   8 6023.42 324.241  23
   0  15   8 6412.76 340.601  18
   0 -15  -8 6025.08 310.415  47
   0  15  -8 6500.14 322.746  38
   0  15  -8 6537.90 330.096  42
   0  15   8 6348.64 332.396  19
   0 -16   0 3241.23 231.755  26
   0  16   0 3651.51 230.914   7
   0 -16  -1 351.337 83.3808  10
   0 -16  -1 292.940 89.4819  26
   0  16  -1 618.609 102.270   7
   0  16   1 481.478 94.1887   7
   0  16  -1 195.376 77.3019  28
   0 -16  -2 5059.54 295.271  10
   0  16  -2 4507.80 271.319  27
   0  16  -2 4997.37 310.019  28
   0 -16  -2 5175.68 313.776  26
   0  16  -2 4574.54 290.300   7
   0  16  -3 17776.1 817.465  28
   0  16   3 18632.8 760.357  18
   0  16  -3 17698.1 743.374  38
   0  16   3 18709.7 773.260  17
   0  16   3 18877.7 791.979  30
   0 -16  -3 18043.6 732.728  33
   0  16   3 17710.2 741.469  43
   0  16  -3 17899.5 736.158  37
   0  16  -3 17599.8 743.300  35
   0 -16  -3 18613.7 731.431  47
   0  16   3 18029.9 746.395  19
   0 -16   3 18029.9 795.421  29
   0  16  -3 18615.5 739.765  39
   0 -16  -3 18496.6 790.208  10
   0 -16  -3 18177.5 806.954  26
   0  16   4 1180.60 153.209  18
   0 -16  -4 1189.25 160.907  10
   0  16  -4 862.164 134.409  35
   0  16   4 817.361 135.977  43
   0 -16  -4 949.413 158.944  26
   0 -16  -4 1040.08 132.121  20
   0  16  -4 890.392 162.122  28
   0  16   4 806.398 139.084  17
   0  16  -4 1154.59 143.143  39
   0  16   4 1053.61 138.743  19
   0 -16  -4 1104.48 139.699  47
   0  16  -4 1302.22 142.024  38
   0  16  -4 848.194 121.315  42
   0 -16  -4 891.006 130.635  33
   0 -16  -5 857.643 141.796  33
   0  16   5 739.470 150.872  43
   0  16  -5 902.710 148.327  39
   0 -16  -5 911.108 145.333  47
   0  16  -5 708.425 173.626  28
   0  16  -5 755.309 136.210  42
   0  16  -5 954.173 152.608  35
   0  16   5 771.624 148.304  19
   0  16   5 395.242 144.177  18
   0 -16  -5 805.784 138.471  20
   0  16  -5 965.662 149.311  38
   0  16   6 193.350 122.185  19
   0  16   6 198.934 139.772  18
   0  16  -6 336.585 132.569  35
   0 -16  -6 329.689 127.359  20
   0  16  -6 269.730 119.556  38
   0  16   6 292.703 133.484  43
   0 -16  -6 352.671 146.029  47
   0  16  -6 142.559 115.126  42
   0  16  -7 3932.53 267.147  42
   0  16   7 3818.20 272.155  43
   0  16   7 4370.78 296.421  18
   0 -16  -7 4454.53 273.158  47
   0 -16  -7 4174.21 275.389  20
   0  16  -7 3756.56 258.946  38
   0  16  -7 4225.56 274.526  35
   0  16   7 4388.18 286.432  19
   0 -16  -8 396.583 91.0388  47
   0  16  -8 384.835 92.2689  42
   0  16  -8 373.587 87.7452  38
   0  16   8 316.252 96.1795  19
   0  16   8 386.374 105.927  43
   0  16   8 551.411 112.862  18
   0  17   0 108.311 76.6303   7
   0 -17   0-61.3057 75.7199  26
   0  17   1 39402.1 1516.92   7
   0 -17  -1 41495.1 1515.46  10
   0  17  -1 40945.3 1531.14   7
   0  17  -1 40101.1 1523.33  28
   0 -17   1 41373.0 1557.18  26
   0 -17  -1 37646.7 1534.92  26
   0  17   2 576.340 98.9761  48
   0  17   2 752.487 116.714  17
   0  17  -2 843.955 132.471   7
   0  17   2 735.653 114.711  16
   0  17  -2 637.575 105.380  19
   0 -17  -2 810.458 130.094  26
   0  17  -2 825.339 111.259  38
   0  17  -2 804.182 115.108  35
   0  17  -2 890.040 116.360  27
   0  17  -2 639.172 106.278  37
   0 -17  -2 851.573 129.261  10
   0  17   2 704.023 112.418  43
   0  17   2 491.440 96.5794  19
   0  17  -2 729.918 124.490  28
   0 -17  -3 667.896 108.299  33
   0  17   3 821.379 122.354  19
   0  17   3 883.725 126.093  43
   0 -17   3 951.456 150.721  29
   0 -17  -3 692.054 110.748  47
   0  17  -3 882.449 122.513  37
   0  17   3 733.067 127.709  18
   0 -17  -3 892.148 149.244  26
   0  17   3 949.277 139.194  17
   0  17  -3 991.417 165.219  28
   0  17  -3 660.307 112.982  39
   0  17  -3 738.394 119.026  38
   0 -17  -3 939.185 144.128  10
   0  17  -3 814.073 124.472  35
   0  17  -4 978.213 141.064  39
   0  17  -4 1018.07 186.429  28
   0  17  -4 652.853 129.370  35
   0 -17  -4 824.144 131.015  47
   0  17   4 704.779 134.622  19
   0 -17  -4 986.594 139.183  33
   0  17   4 763.245 146.708  17
   0  17   4 745.857 137.587  43
   0  17   4 803.352 143.946  18
   0  17  -4 790.584 135.159  38
   0 -17  -4 814.853 123.566  20
   0  17  -4 804.026 123.230  42
   0 -17  -4 649.445 132.416  10
   0 -17  -4 490.311 122.848  26
   0  17  -5 10158.3 487.105  42
   0  17   5 10665.3 516.981  19
   0  17  -5 9955.97 490.969  39
   0  17   5 10819.4 535.250  18
   0  17  -5 9342.28 493.665  38
   0 -17  -5 10381.1 494.254  20
   0  17  -5 10307.4 594.308  28
   0  17  -5 9862.92 503.506  35
   0 -17  -5 10072.5 493.608  47
   0  17   5 11115.7 519.525  43
   0 -17  -5 10515.1 497.423  33
   0  17  -6 397.641 140.696  35
   0  17   6 513.288 136.381  19
   0  17   6 599.543 160.515  43
   0  17   6 303.400 144.071  18
   0 -17  -6 769.453 139.489  20
   0 -17  -6 485.379 138.412  47
   0  17  -6 756.891 137.779  42
   0  17  -6 538.005 132.493  38
   0  17  -7 4013.40 267.777  38
   0  17   7 4314.60 283.219  19
   0  17   7 4906.51 306.584  18
   0 -17  -7 4295.09 271.922  47
   0  17  -7 4245.80 271.107  42
   0  17  -7 4411.35 278.712  35
   0 -17  -7 4491.76 276.022  20
   0  17   7 4230.39 282.528  43
   0 -17  -8 1309.88 122.916  47
   0  17  -8 1431.36 126.349  38
   0  17   8 1347.58 139.608  18
   0  17   8 1306.20 133.474  19
   0  17   8 1327.26 136.879  43
   0  17  -8 1465.76 129.832  42
   0 -18   0 9068.10 468.947  26
   0  18   0 9497.25 414.873  43
   0  18   0 8865.73 450.161   7
   0  18   0 9574.37 437.251  16
   0  18   0 8675.91 409.928  48
   0  18   0 8638.11 414.006  35
   0  18   1 15651.7 634.063  17
   0 -18   1 14239.6 669.039  26
   0  18  -1 14717.8 607.391  37
   0  18   1 14360.6 610.126  19
   0  18  -1 14615.2 616.636  35
   0  18   1 14041.2 640.987   7
   0  18  -1 14219.5 621.062  16
   0  18   1 14513.4 608.561  43
   0 -18  -1 14461.2 670.027  26
   0  18  -1 15126.2 612.301  43
   0  18  -1 13582.2 646.673   7
   0  18  -1 14174.8 645.707  28
   0  18  -1 14353.7 609.312  19
   0 -18  -1 14188.3 634.794  10
   0  18   1 15207.6 611.659  48
   0  18   1 15307.4 634.074  16
   0  18   2 2613.13 181.290  48
   0  18  -2 2431.32 211.612   7
   0  18  -2 2284.64 183.665  19
   0  18   2 1982.81 178.882  16
   0  18   2 2488.22 201.039  17
   0 -18  -2 2284.24 198.924  10
   0 -18  -2 2256.86 163.928  33
   0  18  -2 2315.66 179.795  38
   0  18   2 2270.47 179.174  19
   0  18  -2 2025.97 168.991  37
   0  18   2 2159.22 179.793  43
   0 -18  -2 2549.42 221.171  26
   0  18  -2 1857.22 169.720  35
   0  18  -2 2640.53 223.712  28
   0 -18   3 12655.8 602.530  29
   0  18  -3 12346.2 617.031  28
   0 -18  -3 12464.6 591.157  10
   0 -18  -3 11446.8 596.604  26
   0 -18  -3 12246.5 527.081  33
   0  18   3 11396.6 534.820  43
   0  18  -3 11792.4 539.936  38
   0  18   3 12343.9 547.449  19
   0  18  -3 11455.4 523.063  39
   0  18  -3 11697.0 541.800  35
   0  18   3 12877.0 573.215  17
   0  18   3 11846.1 552.681  18
   0  18  -3 11338.7 530.891  37
   0 -18  -4 3716.93 296.179  10
   0  18   4 3955.50 280.887  18
   0  18   4 4033.94 287.577  17
   0  18  -4 4243.05 266.095  39
   0 -18  -4 3886.48 252.201  20
   0 -18  -4 4480.87 266.040  47
   0  18  -4 4091.30 272.620  35
   0  18   4 3719.84 265.248  43
   0 -18  -4 4421.78 265.616  33
   0  18   4 3683.81 267.361  19
   0  18  -4 4053.06 335.005  28
   0  18  -4 4276.07 273.834  38
   0  18  -4 4269.51 264.463  37
   0  18  -5 12495.3 614.529  38
   0  18   5 14772.1 656.614  18
   0  18   5 13573.6 629.350  19
   0  18   5 12972.1 622.444  43
   0  18  -5 12462.0 601.783  39
   0  18  -5 14091.4 605.864  42
   0  18  -5 13894.7 629.349  35
   0 -18  -5 13286.8 605.095  20
   0 -18  -5 13940.1 615.304  47
   0 -18  -5 14425.8 617.170  33
   0 -18  -6 162.909 106.827  20
   0  18   6 175.287 146.124  18
   0  18  -6 196.844 125.558  35
   0  18  -6 119.051 106.002  42
   0 -18  -6-13.7117 120.455  47
   0  18   6 197.536 135.430  43
   0  18   6 173.910 136.085  19
   0  18  -6 220.987 114.473  38
   0  18  -7 2213.75 195.009  35
   0 -18  -7 2315.32 189.308  20
   0 -18  -7 2048.49 181.802  47
   0  18   7 2217.85 197.956  19
   0  18   7 2057.85 197.696  43
   0  18   7 2612.01 219.192  18
   0  18  -7 2124.09 181.785  42
   0  18  -7 2200.86 185.396  38
   0  18   8 253.223 77.7476  19
   0 -18  -8 280.407 74.2614  47
   0  18  -8 365.556 73.3300  38
   0  18   8 274.787 85.1810  43
   0  18  -8 435.532 82.4174  42
   0  18   8 249.600 84.5122  18
   0  19   0 10.4983 76.7123  43
   0  19   0 33.4350 72.1872  35
   0  19   0 25.2631 78.0081  16
   0  19   0-32.4886 73.2629  19
   0  19   0 79.0949 88.4642   7
   0 -19   0-17.9401 87.2377  26
   0 -19   0 14.2875 67.1980   8
   0  19  -1 9387.21 474.194  28
   0  19  -1 9544.52 449.026  16
   0  19  -1 9114.81 432.499  19
   0  19   1 8758.45 463.329   7
   0  19   1 9483.73 453.131  16
   0  19  -1 9944.31 485.340   7
   0 -19  -1 9710.23 500.986  26
   0  19   1 9155.48 446.010  17
   0  19  -1 8847.28 427.025  43
   0  19  -1 9325.76 439.155  35
   0  19   1 9285.85 432.121  43
   0  19   1 9767.99 435.943  48
   0  19   1 9477.60 435.701  19
   0  19  -1 8807.89 425.619  37
   0 -19   1 10231.0 507.778  26
   0 -19  -2 6136.27 356.754  10
   0  19  -2 6067.75 319.902  37
   0  19   2 5944.76 317.004  48
   0  19  -2 6203.31 365.734   7
   0  19   2 5510.22 334.008  17
   0  19  -2 5908.79 364.835  28
   0  19  -2 5820.83 319.826  19
   0  19  -2 5418.82 313.965  38
   0 -19  -2 6322.23 306.661  33
   0  19   2 6531.88 342.244  16
   0 -19  -2 5792.76 371.436  26
   0  19   2 6120.97 327.208  19
   0  19   2 5099.78 308.348  43
   0  19  -2 6249.04 330.442  35
   0 -19  -3 189.367 113.479  10
   0  19   3 77.9652 106.562  43
   0  19   3-56.2745 97.6366  18
   0  19  -3 26.5372 90.6276  38
   0  19  -3 195.897 110.944  28
   0  19   3 295.208 106.869  19
   0 -19  -3 109.024 99.0623  26
   0  19  -3 94.7897 94.3921  39
   0 -19   3 268.143 119.584  29
   0  19  -3 176.903 96.6637  35
   0 -19  -3 215.325 95.5639  33
   0  19   3 238.098 117.724  17
   0  19  -3 150.537 99.3216  37
   0  19  -4 2045.74 202.212  35
   0 -19  -4 2146.25 183.578  47
   0 -19  -4 2213.83 195.964  33
   0  19   4 1665.61 192.291  18
   0  19   4 2153.45 209.533  43
   0  19  -4 2253.64 252.668  28
   0  19   4 2028.77 196.465  19
   0  19  -4 1909.20 193.782  38
   0 -19  -4 1990.52 216.178  10
   0  19   4 1593.80 196.189  17
   0  19  -4 2001.06 185.814  39
   0  19  -4 2096.55 189.284  37
   0  19   5 28377.4 1128.70  18
   0  19  -5 26394.0 1095.01  38
   0  19   5 27564.0 1120.46  17
   0  19  -5 26503.2 1102.13  35
   0  19  -5 26752.9 1083.07  39
   0  19  -5 27290.7 1075.29  42
   0 -19  -5 26874.4 1077.77  20
   0 -19  -5 28124.9 1086.96  33
   0 -19  -5 27169.8 1079.78  47
   0  19   5 28260.5 1112.90  19
   0  19   5 27232.3 1105.14  43
   0  19  -6 148.245 110.700  35
   0  19  -6 88.4315 110.962  42
   0 -19  -6 143.384 106.875  47
   0  19  -6 171.974 108.475  38
   0  19   6 15.3862 121.756  19
   0 -19  -6 52.3387 99.7117  20
   0 -19  -6 136.224 102.692  33
   0  19   6 297.485 139.975  43
   0  19   6 118.836 135.142  18
   0  19   7 4433.82 277.007  43
   0  19   7 4434.19 284.661  18
   0 -19  -7 4248.37 260.300  47
   0  19   7 4744.38 278.596  19
   0  19  -7 4341.93 268.318  35
   0 -19  -7 4381.77 261.757  20
   0  19  -7 4465.50 260.244  42
   0  19  -7 4866.88 268.524  38
   0  19   8 3729.22 208.253  43
   0  19  -8 3644.09 197.365  42
   0  19   8 3276.36 205.914  18
   0 -19  -8 4046.39 198.448  47
   0  20   0 64236.1 2224.06  43
   0  20   0 61485.2 2224.47  19
   0 -20   0 61014.3 2305.82  26
   0  20   0 59407.8 2274.82   7
   0  20   0 58789.9 2225.41  35
   0  20   0 61855.5 2249.29  16
   0  20   1 2299.63 188.399  48
   0  20  -1 2637.03 198.524  19
   0 -20  -1 2496.95 230.400  26
   0  20   1 2243.14 201.460  16
   0  20  -1 2663.39 194.565  37
   0  20  -1 2488.28 204.345  16
   0  20  -1 3182.96 243.715   7
   0  20  -1 3152.19 236.694  28
   0  20   1 2778.42 199.834  19
   0  20   1 2603.57 210.280  17
   0  20   1 3248.61 214.058  43
   0  20  -1 2635.08 200.869  35
   0 -20   1 2488.09 230.202  26
   0  20  -1 2744.96 198.278  43
   0  20  -2 1376.21 180.272   7
   0  20  -2 1495.93 156.636  37
   0  20   2 1518.77 169.678  17
   0 -20  -2 1264.13 162.434  10
   0 -20  -2 1568.66 144.369  33
   0  20  -2 1267.76 155.436  35
   0  20   2 1390.21 160.415  16
   0  20  -2 1462.11 156.772  19
   0  20   2 1597.29 160.668  19
   0 -20   2 1687.68 204.298  26
   0  20  -2 1395.54 156.798  38
   0  20   2 1567.00 161.166  43
   0  20   2 1523.13 153.544  48
   0 -20  -2 1316.87 175.297  26
   0  20  -2 1104.47 164.409  28
   0 -20   3 4044.00 306.506  29
   0  20   3 3891.69 267.493  19
   0  20  -3 4118.76 268.598  38
   0  20   3 3983.64 270.139  18
   0 -20  -3 4766.61 318.415  10
   0  20  -3 3883.84 260.634  37
   0 -20  -3 4375.25 327.112  26
   0  20  -3 3682.58 308.380  28
   0 -20  -3 4539.32 261.512  33
   0  20  -3 3814.74 248.775  39
   0  20   3 3846.66 282.787  17
   0  20  -3 3933.19 271.309  35
   0  20   3 3810.58 261.250  43
   0 -20  -4 825.391 132.346  47
   0  20  -4 642.062 141.336  35
   0 -20  -4 765.341 156.900  10
   0  20  -4 757.172 135.527  38
   0  20   4 687.239 156.422  17
   0  20   4 735.122 150.766  19
   0  20  -4 614.937 155.182  28
   0 -20  -4 738.758 138.292  33
   0  20  -4 664.332 129.653  39
   0  20   4 457.490 133.620  18
   0  20  -4 624.590 135.667  37
   0  20   4 714.706 144.357  43
   0  20   5 2208.89 224.399  43
   0  20  -5 2247.40 190.781  42
   0  20  -5 1795.26 196.839  39
   0  20   5 2231.77 230.883  18
   0  20  -5 2094.85 206.863  35
   0 -20  -5 2196.39 193.579  47
   0 -20  -5 2153.49 195.984  20
   0  20   5 2229.19 217.067  19
   0  20  -5 1876.62 199.840  38
   0 -20  -5 2023.40 192.121  33
   0  20   5 2087.89 220.332  17
   0  20  -6 7847.41 392.598  42
   0 -20  -6 7610.25 395.641  47
   0 -20  -6 7557.36 387.992  33
   0  20   6 7936.42 418.206  43
   0  20  -6 7611.02 406.352  38
   0 -20  -6 7708.36 397.852  20
   0  20  -6 8700.90 424.542  35
   0  20   6 8528.99 424.937  19
   0  20   6 7692.94 427.050  18
   0 -20  -7 499.550 104.934  47
   0  20  -7 680.240 112.407  42
   0 -20  -7 711.065 114.961  20
   0  20  -7 1026.30 131.931  35
   0  20   7 770.872 130.715  18
   0  20   7 885.596 135.372  43
   0  20   7 558.711 117.818  19
   0  20  -7 748.973 110.612  38
   0  21   0 57.1333 102.111  16
   0  21   0-36.4935 84.3289  19
   0  21   0 36.3953 100.520   7
   0  21   0 50.3942 80.8593  35
   0 -21   0 20.6969 88.5564  26
   0  21   0 23.7197 90.3015  43
   0  21  -1 3969.84 289.966   7
   0  21   1 4218.45 255.267  19
   0 -21   1 3655.99 292.895  26
   0  21   1 3593.45 258.701  16
   0  21   1 3741.38 244.212  48
   0  21  -1 3878.86 251.884  43
   0  21   1 3903.18 249.635  43
   0  21  -1 4038.01 264.729  16
   0  21  -1 4037.85 247.000  37
   0  21  -1 3821.05 247.552  19
   0  21  -1 3207.02 241.675  35
   0  21   1 4035.88 265.817  17
   0 -21  -1 3942.08 301.644  26
   0  21  -2 20020.7 815.997  19
   0 -21  -2 18014.8 874.602  26
   0  21   2 18701.6 805.241  43
   0  21   2 19364.8 811.470  19
   0  21  -2 20000.7 820.250  35
   0  21  -2 19719.2 811.020  37
   0 -21  -2 20480.2 791.843  33
   0  21   2 19570.9 828.527  16
   0  21  -2 19286.0 812.238  38
   0  21  -2 18824.0 869.806  28
   0  21  -2 19452.6 872.106   7
   0 -21  -2 20184.1 864.918  10
   0 -21   2 18683.6 875.667  29
   0  21   2 20274.3 844.810  17
   0  21   2 19904.1 806.764  48
   0 -21   2 20032.0 900.283  26
   0  21   3 57.1987 102.275  19
   0 -21  -3 186.112 103.798  10
   0 -21   3-22.7494 110.669  29
   0  21   3 309.224 135.901  17
   0 -21  -3 83.7992 88.1557  33
   0  21  -3 69.2598 119.328  28
   0  21   3 13.9630 113.134  43
   0  21  -3 131.380 103.624  35
   0  21  -3 112.688 102.977  38
   0 -21  -3 95.6145 108.525  26
   0  21  -3 122.884 103.321  37
   0  21   4 19329.8 832.113  17
   0  21  -4 19401.7 810.075  35
   0  21   4 18738.6 810.976  18
   0  21  -4 17976.8 794.525  38
   0  21   4 18269.4 802.511  19
   0 -21  -4 18537.0 766.874  47
   0  21  -4 17975.9 776.530  39
   0  21  -4 19044.8 789.879  37
   0  21   4 17993.9 796.004  43
   0 -21  -4 19153.0 782.003  33
   0  21   5 2736.00 248.336  43
   0  21   5 3451.00 270.910  17
   0  21   5 3180.30 260.485  19
   0 -21  -5 2902.55 232.172  47
   0  21  -5 3228.25 248.802  38
   0 -21  -5 3754.90 247.378  33
   0  21   5 3430.72 268.090  18
   0 -21  -5 3709.14 245.457  20
   0  21  -5 3576.06 263.868  35
   0 -21  -6 4151.30 266.019  20
   0 -21  -6 4266.14 266.997  47
   0  21  -6 4084.84 256.897  42
   0  21   6 4758.70 300.278  18
   0  21  -6 4577.29 277.610  38
   0  21  -6 4430.81 280.676  35
   0 -21  -6 4544.61 261.905  33
   0  21   6 4116.40 280.585  43
   0  21   6 4737.55 294.227  19
   0 -21  -7 173.688 83.1374  20
   0  21  -7 73.9270 77.1689  38
   0  21   7 165.001 96.7031  18
   0 -21  -7 156.366 78.2890  47
   0  21   7 82.7413 84.8995  19
   0  21   7 195.557 97.3741  43
   0  21  -7 155.333 79.2216  42
   0  21  -7 293.293 95.6863  35
   0 -22   0 1145.57 173.367  26
   0  22   0 904.660 133.367  35
   0  22   0 980.599 148.952  16
   0  22   0 1027.25 160.699   7
   0  22   0 1038.64 146.584  43
   0  22   1 2142.84 187.692  43
   0  22   1 2010.86 199.205  16
   0  22  -1 1802.44 178.500  35
   0  22  -1 1576.36 173.031  19
   0 -22  -1 2534.02 246.176  26
   0 -22  -1 1998.21 204.840   8
   0  22   1 2019.82 198.279  17
   0  22  -1 2038.43 214.820   7
   0 -22   1 2304.76 232.152  26
   0  22  -1 2190.32 198.663  16
   0  22  -1 2352.81 190.632  37
   0  22   1 1915.24 183.167  48
   0  22   2 15891.8 711.200  48
   0  22   2 16324.2 716.387  43
   0  22  -2 16532.0 726.546  35
   0  22   2 16717.1 721.137  19
   0  22  -2 16778.6 717.963  37
   0 -22  -2 16391.8 799.676  26
   0 -22   2 16558.8 791.477  29
   0  22   2 17091.3 742.030  16
   0  22   2 17471.3 755.805  17
   0  22  -2 18551.7 802.914  28
   0  22  -2 16058.9 716.589  19
   0 -22  -2 17731.7 702.373  33
   0  22  -2 17096.4 724.289  38
   0 -22  -2 17035.5 773.525  10
   0 -22   2 17650.3 817.187  26
   0 -22  -3 8492.59 484.618  10
   0 -22   3 7983.62 491.979  29
   0 -22   3 9405.44 528.646  26
   0  22   3 9130.30 473.366  17
   0  22  -3 7804.02 488.365  28
   0  22  -3 8827.07 445.352  35
   0  22  -3 8155.26 429.634  37
   0  22   3 8121.63 433.569  43
   0 -22  -3 8313.58 413.744  33
   0  22   3 9300.64 446.168  19
   0 -22  -3 8610.26 512.339  26
   0  22  -3 7949.04 425.598  38
   0  22  -4 3993.85 285.752  35
   0  22   4 4656.71 300.376  18
   0  22   4 4935.86 324.621  17
   0  22   4 4578.52 301.068  43
   0  22   4 4001.09 285.132  19
   0 -22  -4 4387.87 278.433  33
   0  22  -4 4154.83 279.775  37
   0  22  -4 4008.71 268.842  39
   0  22  -4 3721.77 277.165  38
   0 -22  -5 188.623 107.072  33
   0 -22  -5 107.499 100.088  47
   0  22   5 119.905 128.280  43
   0  22   5-65.4906 127.920  18
   0  22  -5 60.6089 124.868  35
   0  22   5 106.814 113.891  19
   0  22  -5-28.8629 105.481  38
   0  22   5 120.029 124.421  17
   0  22   6 9452.49 460.428  18
   0  22   6 9375.04 450.527  43
   0 -22  -6 8878.01 418.731  33
   0  22  -6 9462.32 424.553  42
   0 -22  -6 8387.37 420.696  20
   0  22   6 9080.88 444.329  19
   0  22  -6 9352.15 447.472  35
   0 -22  -6 8956.82 423.446  47
   0  22  -6 9093.07 435.579  38
   0  22   7 111.558 84.1165  43
   0 -22  -7 69.7468 66.1348  47
   0  22   7 233.121 89.8481  18
   0  22  -7 76.4792 64.9284  42
   0  22  -7 252.958 73.8667  38
   0 -23   0-70.0004 97.7332  26
   0  23   0-20.5033 96.4319   7
   0  23   0 13.9368 97.3759  35
   0  23   0-26.2403 107.492  43
   0  23   0 47.4787 112.292  16
   0  23   1 8829.84 446.919  17
   0 -23   1 8037.86 492.645  26
   0  23   1 8130.62 423.085  43
   0 -23  -1 8133.42 492.244  26
   0  23  -1 9114.74 451.441  16
   0  23  -1 8999.13 431.940  37
   0  23  -1 8959.57 441.140  35
   0  23   1 8619.08 455.684  16
   0  23  -1 7989.59 421.522  38
   0  23   1 8852.47 442.000  35
   0 -23  -1 8353.95 471.352   8
   0  23  -1 7779.98 472.895   7
   0  23  -2 5380.04 363.650  28
   0  23   2 5419.54 333.583  16
   0  23   2 5115.71 307.680  48
   0  23  -2 5048.87 304.990  38
   0 -23  -2 5175.92 287.758  33
   0  23   2 5923.59 347.950  17
   0 -23   2 5236.43 377.707  26
   0  23  -2 4966.73 304.910  19
   0 -23   2 4643.14 351.255  29
   0  23  -2 5142.72 309.670  37
   0 -23  -2 5080.36 366.438  26
   0  23  -2 4475.31 307.591  35
   0  23   2 4910.77 307.976  43
   0  23  -3 10504.2 504.386  37
   0  23   3 10153.7 499.553  19
   0 -23  -3 10058.9 477.081  33
   0  23  -3 10831.7 514.436  35
   0  23   3 10596.7 539.742  17
   0  23  -3 9795.98 493.337  38
   0  23   3 9692.74 497.115  43
   0 -23  -4 1478.50 165.826  33
   0  23  -4 899.148 154.539  37
   0  23   4 1233.42 176.384  43
   0  23  -4 1355.57 178.401  35
   0  23   4 1420.89 202.699  17
   0  23   4 1158.42 164.679  19
   0  23  -4 1170.75 157.471  38
   0  23   4 861.259 158.361  18
   0  23   5 3197.29 262.752  18
   0 -23  -5 3545.08 243.596  33
   0  23  -5 3744.14 263.480  35
   0  23   5 3635.30 276.546  43
   0  23   5 4012.90 281.945  17
   0  23   5 3571.72 263.616  19
   0 -23  -5 4178.41 248.950  47
   0  23  -5 3887.66 263.033  38
   0 -23  -6 768.810 116.565  20
   0  23  -6 870.534 133.656  35
   0 -23  -6 888.611 119.072  33
   0 -23  -6 1008.18 126.472  47
   0  23  -6 924.243 125.736  38
   0  23   6 864.324 145.113  43
   0  23   6 1013.11 147.243  18
   0  23   7 1666.66 139.738  43
   0 -23  -7 1531.68 122.165  47
   0  23   7 1758.22 146.052  18
   0  24   0 245.544 123.081  43
   0  24   0 411.086 135.102  16
   0  24   0 246.399 106.396  35
   0 -24   0 318.836 121.595  26
   0  24   0 301.503 123.755   7
   0  24  -1 3448.74 244.048  35
   0 -24   1 2724.23 272.144  26
   0  24   1 3713.92 269.688  16
   0  24  -1 2781.73 225.212  37
   0  24   1 2709.82 227.335  43
   0 -24  -1 2902.34 259.625   8
   0  24   1 3219.85 239.085  35
   0  24  -1 2985.84 231.169  38
   0 -24  -1 2723.32 269.585  26
   0  24  -1 2830.99 241.643  16
   0  24  -1 3572.70 289.332   7
   0  24  -2 12748.8 576.888  37
   0  24   2 12581.9 572.730  43
   0 -24  -2 13023.7 552.858  33
   0 -24   2 11697.6 639.385  29
   0 -24   2 12443.5 663.411  26
   0  24  -2 12171.6 566.611  38
   0  24   2 11969.9 564.865  48
   0 -24  -2 11123.1 640.633  26
   0  24  -2 12368.1 578.235  35
   0  24   2 12709.8 596.489  16
   0  24   2 12634.2 601.526  17
   0 -24  -2 12330.5 631.451   8
   0  24   3 1887.83 209.201  17
   0  24  -3 1318.62 171.624  35
   0  24   3 1137.68 170.975  43
   0  24  -3 1490.53 170.089  38
   0  24  -3 1514.57 182.635  37
   0 -24  -3 1277.15 155.645  33
   0  24  -4 1402.51 172.684  37
   0  24  -4 1235.36 158.464  38
   0  24   4 893.653 164.108  18
   0  24   4 1076.28 180.054  43
   0  24   4 1352.62 203.773  17
   0 -24  -4 1208.15 152.039  33
   0  24  -4 1055.72 157.572  35
   0 -24  -5 179.587 95.2069  47
   0  24   5 137.066 127.414  43
   0  24  -5 153.930 102.268  38
   0  24  -5 179.057 114.933  35
   0  24   5 177.556 124.670  17
   0  24   5 307.360 127.349  18
   0 -24  -5 204.989 104.986  33
   0  24   6 458.561 111.611  18
   0  24  -6 304.862 95.3945  35
   0  24  -6 394.052 96.6628  38
   0 -24  -6 494.665 96.9751  33
   0  24   6 516.057 117.288  43
   0 -24  -6 569.467 95.8971  47
   0  24   7 2315.54 159.556  18
   0  24   7 2478.76 157.672  43
   0 -24  -7 2569.99 146.776  47
   0 -25   0-25.5093 104.497  26
   0  25   0 14.0336 113.661  43
   0  25   0-59.5754 108.050  35
   0  25   0-67.6912 126.278  16
   0  25   0 112.113 109.033   7
   0  25  -1 12383.9 565.373  37
   0  25   1 11312.2 569.171  35
   0 -25   1 13389.7 678.114  26
   0  25  -1 12804.9 593.659  16
   0  25  -1 11990.5 574.373  35
   0  25   1 12243.2 568.634  43
   0 -25  -1 11423.9 644.832  26
   0  25   1 13466.2 610.167  16
   0  25  -1 12161.8 568.201  38
   0  25   2 2262.64 227.337  17
   0  25  -2 1841.51 192.567  37
   0  25   2 2167.45 209.240  43
   0  25  -2 1981.49 203.583  35
   0 -25  -2 1932.43 175.334  33
   0  25  -2 2258.89 199.938  38
   0  25   2 2201.66 217.307  16
   0  25  -3 2525.38 225.214  35
   0  25   3 2532.99 224.827  43
   0  25  -3 2864.90 221.580  38
   0 -25  -3 2826.04 208.293  33
   0  25   3 2767.84 258.364  17
   0  25  -3 3007.64 236.686  37
   0  25  -4 175.929 115.807  37
   0  25   4 122.981 131.100  17
   0 -25  -4-72.1986 106.660  33
   0  25  -4 43.7201 108.749  35
   0  25  -4-54.2114 108.486  38
   0  25   4 71.3751 128.965  43
   0  25  -5 7517.25 392.278  35
   0  25  -5 7456.18 381.739  38
   0 -25  -5 7778.04 377.842  33
   0  25   5 7742.17 402.175  18
   0  25   5 7440.70 415.540  17
   0  25   5 8376.44 407.556  43
   0  25   6 49.4579 86.8630  43
   0  25  -6 29.3450 75.0135  35
   0 -25  -6 87.5352 70.2445  33
   0  25  -6 104.166 69.9489  38
   0 -25  -6 101.115 72.2629  47
   0  25   6 96.5433 88.4251  18
   0  26   0 9920.75 495.423  43
   0  26   0 9337.37 494.301  35
   0  26  -1 572.658 146.086  16
   0  26  -1 845.286 154.838  35
   0  26   1 559.951 157.490  16
   0  26   1 679.779 147.475  35
   0  26  -1 602.020 139.111  37
   0  26  -1 580.550 139.011  38
   0  26   1 840.776 151.570  43
   0  26  -2 644.342 145.535  35
   0  26  -2 594.319 140.888  37
   0  26   2 527.543 148.879  43
   0  26   2 668.961 154.986  16
   0  26   2 646.819 148.426  35
   0  26  -2 490.886 121.287  38
   0  26   2 937.639 164.022  17
   0  26   3 24523.2 1016.10  17
   0  26  -3 24141.8 980.096  37
   0  26  -3 24266.8 974.080  38
   0 -26  -3 24009.9 954.529  33
   0  26   3 24211.2 979.623  43
   0  26  -3 23255.1 976.926  35
   0  26  -4 2083.95 185.500  38
   0  26  -4 2132.67 195.374  35
   0  26   4 1851.15 195.394  43
   0 -26  -4 2067.88 181.093  33
   0  26   4 2434.27 227.502  17
   0  26   5 1106.24 145.606  18
   0  26  -5 1203.12 133.312  38
   0  26   5 1264.64 153.201  43
   0 -26  -5 1289.31 133.970  33
   0  26  -5 1410.06 148.239  35
   0  26   5 1290.06 170.157  17
   0  26   6 2234.49 167.653  18
   0  26  -6 2153.47 159.609  35
   0 -26  -6 2501.51 154.722  33
   0  26   6 2735.79 176.355  43
   0  27   0-45.3790 112.875  35
   0  27   0 17.2077 133.579  16
   0  27   1 75.2732 112.363  35
   0  27   1-14.0429 97.3760  14
   0  27  -1 83.4241 122.061  37
   0  27  -1 81.3824 117.246  16
   0  27   1 85.2777 117.129  43
   0  27  -1 56.2718 102.823  38
   0  27   1 297.287 145.714  16
   0  27  -1 30.0795 113.779  35
   0  27  -2 19101.2 802.598  37
   0  27   2 18933.4 797.617  43
   0  27   2 20024.0 834.260  17
   0  27  -2 18275.8 803.666  35
   0  27   2 18265.1 804.825  35
   0  27  -2 18901.6 793.973  38
   0  27   2 19173.9 827.851  16
   0 -27  -3 254.084 106.517  33
   0  27   3-27.4402 123.582  43
   0  27  -3 345.412 139.350  37
   0  27  -3 301.399 111.198  38
   0  27   3 51.4437 120.961  17
   0  27  -3 368.469 124.601  35
   0  27   3 202.047 115.060  35
   0  27   4 3197.50 241.744  43
   0 -27  -4 3828.21 235.999  33
   0  27  -4 3588.30 245.775  35
   0  27   4 3795.20 280.198  17
   0  27  -4 3514.87 233.164  38
   0  27   5 182.402 96.3076  43
   0  27  -5 150.257 90.2121  35
   0  27   5 275.989 109.744  17
   0  27  -5 295.986 86.5750  38
   0 -27  -5 188.403 86.1524  33
   0  27   6 1132.02 112.428  14
   0  27   6 1235.54 115.960  18
   0  27  -6 1732.27 123.935  35
   0  27   6 1292.43 120.568  43
   0 -27  -6 1539.61 111.841  33
   0  28   0 3709.45 279.035  16
   0  28   0 3082.29 239.846  38
   0  28   0 3291.01 249.513  35
   0  28  -1 748.088 154.350  16
   0  28  -1 705.446 145.365  37
   0  28   1 910.484 172.260  16
   0  28   1 960.628 155.324  35
   0  28  -1 659.026 134.287  38
   0  28  -1 706.485 143.052  35
   0  28   1 546.465 127.652  14
   0  28   1 836.828 151.299  43
   0  28  -2 2303.59 211.414  37
   0  28   2 2364.04 213.620  35
   0  28  -2 2445.80 204.671  38
   0  28   2 2712.38 227.464  43
   0  28  -2 2624.42 219.277  35
   0  28   2 2392.95 227.669  16
   0  28   2 2291.75 209.529  14
   0  28   2 2459.81 230.018  17
   0  28   3 591.577 131.686  35
   0  28   3 814.733 159.885  17
   0  28  -3 630.108 125.311  38
   0  28  -3 659.953 128.453  35
   0 -28  -3 436.357 108.193  33
   0  28   3 783.123 147.954  43
   0  28   4 7742.21 388.055  43
   0 -28  -4 7659.25 372.959  33
   0  28   4 7557.02 392.703  35
   0  28  -4 8000.32 381.453  38
   0  28  -4 8310.89 397.306  35
   0  28   4 7660.02 416.352  17
   0  28  -5 19.0360 76.1971  35
   0  28   5 124.198 87.1211  43
   0  28   5 106.668 90.8394  17
   0 -28  -5-48.1019 78.2918  33
   0  28   5 50.0433 76.2142  35
   0  29   0-147.347 131.852  16
   0  29   0 43.0999 117.732  35
   0  29   0-94.0187 104.294  38
   0  29  -1 14016.7 630.877  38
   0  29  -1 13882.6 639.393  35
   0  29  -1 13651.6 626.546  37
   0  29   1 14713.0 641.091  43
   0  29   1 15212.9 676.219  16
   0  29  -1 15423.3 662.392  16
   0  29   1 14753.7 648.775  35
   0  29   2 16382.1 683.025  43
   0  29   2 16508.5 712.156  16
   0  29   2 15052.7 683.044  35
   0  29   2 16903.3 711.389  17
   0  29  -2 15167.1 669.728  38
   0  29   2 14937.1 677.600  14
   0  29  -2 15903.6 686.639  35
   0 -29  -3 271.983 95.7337  33
   0  29   3 51.5546 101.464  35
   0  29   3 183.260 120.378  43
   0  29   3 360.029 115.755  14
   0  29  -3 88.0761 103.822  35
   0  29   3 90.8552 123.482  17
   0  29  -3 125.438 94.1242  38
   0  29   4 3539.59 235.869  35
   0  29   4 4139.59 242.389  43
   0  29   4 3511.02 251.500  17
   0  29   4 3663.76 240.705  14
   0 -29  -4 3563.29 216.888  33
   0  29  -4 3575.76 227.517  35
   0  29  -4 3610.69 218.255  38
   0 -29  -5 2427.16 154.158  33
   0  29   5 2330.87 166.983  35
   0  29  -5 2633.45 164.696  35
   0  29   5 2442.45 178.848  17
   0  29   5 2754.72 172.505  43
   0  30   0 2258.77 205.509  35
   0  30   0 2533.24 203.905  38
   0  30   0 2621.77 226.921  16
   0  30  -1 6685.23 366.439  35
   0  30   1 6363.32 379.926  16
   0  30   1 7049.07 371.163  35
   0  30  -1 6701.13 355.395  38
   0  30  -1 7041.95 378.020  16
   0  30   2 754.338 133.389  14
   0  30  -2 1025.45 145.947  35
   0  30   2 778.746 138.049  43
   0  30   2 692.162 146.991  16
   0  30  -2 717.876 121.960  38
   0  30   2 916.671 143.650  17
   0  30   2 824.284 139.147  35
   0  30   3 5619.62 302.546  43
   0  30  -3 5244.81 298.842  35
   0  30   3 5315.73 302.456  35
   0  30   3 5617.07 306.958  14
   0  30   3 5462.59 323.112  17
   0  30  -3 5564.94 291.980  38
   0 -30  -3 5421.95 281.863  33
   0  30   4 86.1408 90.5557  43
   0  30   4 201.880 86.9683  14
   0  30   4 131.080 80.3836  35
   0  30  -4 231.846 87.8211  35
   0 -30  -4 103.344 71.6556  33
   0  30   4 143.920 96.6998  17
   0  30   5 14.0889 64.8557  43
   0  30   5 7.38837 57.3944  35
   0  30   5 168.756 75.2395  17
   0  30  -5 76.8048 57.8921  35
   0 -30  -5 118.805 56.3979  33
   0  30   5 44.5380 53.5044  14
   0  31   0 116.619 97.6919  38
   0  31   0-50.3881 98.4029  35
   0  31   0-57.5374 119.841  16
   0  31  -1 2385.26 206.583  16
   0  31  -1 2934.61 211.970  35
   0  31   1 2640.35 222.081  16
   0  31   1 2166.26 189.591  38
   0  31  -1 2106.51 179.757  38
   0  31   1 2485.70 201.770  35
   0  31   2 242.636 115.719  16
   0  31   2 280.425 91.8431  14
   0  31   2 167.212 100.190  43
   0  31  -2 430.516 98.3521  38
   0  31   2 330.488 104.011  35
   0  31  -2 162.190 99.0501  35
   0  31  -3 2270.52 176.828  35
   0 -31  -3 2241.16 163.191  21
   0  31   3 2334.10 182.110  35
   0  31   3 2371.72 181.505  14
   0  31   3 2419.65 184.233  43
   0  31  -3 2739.01 175.534  38
   0  31   3 2344.32 197.315  17
   0  31  -4-16.7426 64.9924  35
   0 -31  -4-6.80447 59.4377  33
   0  31   4 8.30712 72.5595  43
   0  31   4 43.7657 67.5247  35
   0  31   4 236.260 77.5679  14
   0  31   4-20.8290 76.6488  17
   0  32   0 52.4168 78.7982  38
   0  32   0 68.5328 95.1926  35
   0  32   0 104.378 100.019  16
   0  32   1 6689.29 352.458  38
   0  32  -1 7713.98 375.891  16
   0  32  -1 7105.46 362.736  35
   0  32   1 8165.55 378.236  35
   0  32   1 7384.40 385.769  16
   0  32  -1 7438.74 357.250  38
   0  32   2-48.5308 76.2950  38
   0  32   2-21.1415 82.0585  35
   0  32  -2 18.4980 71.3426  38
   0  32  -2 20.6735 83.2334  35
   0  32   2 60.1943 96.3667  16
   0 -32  -2 42.4280 75.2156  34
   0  32   2 69.4449 79.8834  14
   0  32   3 10523.8 444.362  43
   0  32   3 10528.5 448.316  35
   0 -32  -3 10347.3 426.341  21
   0  32   3 9496.02 437.517  14
   0  32   3 9447.70 450.178  17
   0  32  -3 10366.3 442.559  35
   0  32   4 80.7373 59.9278  35
   0  32   4 153.919 60.5252  14
   0 -32  -4 134.474 54.6421  33
   0  32   4 139.815 69.2275  17
   0  32   4 167.048 68.6249  43
   0  32  -4 55.9289 56.7670  35
   0  33   0 46.1885 94.6039  16
   0  33   0-10.0956 76.3581  35
   0  33   0-18.3105 71.0684  38
   0  33   1 1248.49 131.150  35
   0  33  -1 1194.02 120.967  38
   0  33   1 1243.87 124.071  38
   0 -33  -1 1229.71 125.584  34
   0  33   1 916.855 133.523  16
   0  33  -1 1402.74 135.767  35
   0  33   2 3624.58 211.613  35
   0  33   2 3480.62 206.004  38
   0  33   2 3814.42 225.731  16
   0 -33  -2 3294.67 193.525  34
   0  33  -2 3450.98 208.462  35
   0  33   3 309.210 78.4161  35
   0  33   3 249.591 76.6692  17
   0  33   3 183.828 65.6582  14
   0  33  -3 274.899 71.6245  35
   0  33   3 163.946 61.7986  38
   0  34   0 3336.67 198.097  35
   0 -34   0 3121.40 191.739  34
   0  34   0 3375.44 209.314  16
   0 -34  -1 1838.26 136.822  34
   0 -34   1 1910.71 138.270  34
   0  34   1 2018.40 149.835  35
   0  34   1 1899.90 140.792  38
   0  34  -1 1839.94 144.530  35
   0  34   1 2195.89 166.401  16
   0 -34  -2 292.133 66.4186  34
   0  34   2 173.013 60.6388  38
   0  34   2 220.684 75.9364  16
   0  34   2 218.523 69.9440  35
   0  34  -2 311.112 73.0121  35
   0 -34  -2 177.694 64.2190  21
   0  35   0-115.336 67.8902  16
   0  35   0-14.5117 56.3396  35
   0 -35   0 6.43349 56.2029  34
   0  35   1 84.6579 60.4592  35
   0  35  -1 132.009 60.4655  35
   0 -35   1 29.6124 51.5707  34
   0 -35  -1 145.408 62.2471  34
   0  35   1 132.592 74.9385  16
   1   0  -9 688.132 126.223  15
  -1   0   9 471.107 120.060  43
   1   0  -9 837.747 132.039   3
  -1   0   8-58.4039 134.958  43
   1   0  -8 35.2675 91.2628  40
   1   0  -8 117.585 122.748  15
   1   0  -7 9755.25 466.142  38
   1   0  -7 9147.79 447.769  40
   1   0  -7 9571.16 494.849  15
  -1   0   6 19.3886 100.187  30
   1   0  -6-32.4202 76.1048  40
   1   0  -6-44.4670 100.283   4
  -1   0   6-93.7919 93.2938  48
   1   0  -6-23.7528 113.632   2
  -1   0   6-23.1566 110.780   6
   1   0  -6-45.3349 76.6846  38
   1   0  -5 164.874 83.8307   4
   1   0  -5 239.165 72.8856  38
   1   0  -5 128.021 92.0042   2
  -1   0   5 86.9542 81.3257  30
   1   0  -5 308.200 76.2737  22
   1   0  -5 156.142 66.8213  40
  -1   0   5 354.243 106.266   6
   1   0  -4-23.0696 57.8724  11
  -1   0   4 26.1052 64.4873   6
   1   0  -4 13.6122 73.2858   2
  -1   0   4 30.9788 60.4996  30
   1   0  -3 7329.24 359.672   2
  -1   0   3 8146.67 342.292  30
  -1   0   3 7733.96 360.986   6
  -1   0   3 7693.88 336.959  29
   1   0  -3 7178.44 349.174  11
   1   0  -3 8200.94 339.396  31
   1   0  -2-21.6236 30.2311  26
   1   0  -2 6.45763 38.2513  11
  -1   0   2 6.85831 40.1807   6
  -1   0   2 5.04443 31.7693  29
   1   0  -2 4.62792 27.4132  31
   1   0  -2 7.00279 41.4805   1
   1   0  -2 4.17318 27.0298  25
  -1   0   2 5.87028 33.6192  24
   1   0  -1 19897.4 647.658  26
  -1   0   1 17590.7 646.576   8
   1   0  -1 16355.5 658.535   1
  -1   0   1 17996.5 649.782  29
  -1   0   1 16254.3 659.099   6
  -1   0   1 17494.2 652.981  24
   1   0  -1 18893.4 649.347  25
   1   0  -1 17297.6 648.589  31
  -1   0   0-8.63404 19.1427   9
  -1   0   0 17.3810 15.7618  29
  -1   0   0-6.07981 18.9601  24
   1   0   0-2.83768 18.3798  25
  -1   0   0-10.0877 22.3655   5
  -1   0   0 2.38212 17.0293   8
  -1   0   0 2.35880 18.5409  27
   1   0   0 9.28651 15.3887  30
   1   0   0 2.61456 19.1048  32
   1   0   0 3.25625 22.2115   1
   1   0   1 5902.34 220.585  25
  -1   0  -1 5725.34 214.802   8
   1   0   1 5502.52 228.802  30
  -1   0  -1 5626.31 241.494   5
  -1   0  -1 5635.11 225.685  27
   1   0   1 5774.63 237.984  32
  -1   0  -1 5400.34 239.115   2
  -1   0  -1 5707.30 235.692   9
   1   0   2 30.2010 36.5502  32
  -1   0  -2 32.8282 39.3134   5
   1   0   2 22.4382 35.3305  30
  -1   0  -2-23.9259 34.2581  11
  -1   0  -2 52.1558 41.8429   2
  -1   0  -2-10.9585 34.8400   9
  -1   0  -3 28140.4 1039.70   5
  -1   0  -3 26957.4 1026.13  11
  -1   0  -3 27207.6 1018.24   9
   1   0   3 28210.3 1029.67  30
   1   0   3 26798.6 1030.24  32
  -1   0  -3 25997.0 1034.08   2
   1   0   4 12.2960 67.9187  30
  -1   0  -4 21.5595 58.7947   9
  -1   0  -4-13.6718 69.6243   5
  -1   0  -4-54.1944 74.8376   2
   1   0   4-36.2508 67.5748  32
  -1   0  -4 11.6760 67.6419  11
   1   0   5 371.180 119.439   6
   1   0   5 274.459 92.8854  32
  -1   0  -5 316.527 92.5059  15
  -1   0  -5 186.565 90.9482   3
  -1   0  -5 200.925 77.9963  40
  -1   0  -5 257.078 82.4025  38
  -1   0  -5 351.386 116.811   2
   1   0   5 218.804 107.382  30
   1   0   6-20.3784 100.680  32
  -1   0  -6 143.786 122.039   2
   1   0   6-71.9819 106.853   6
   1   0   6-21.6360 103.498  30
  -1   0  -6 12.3111 89.9585  40
  -1   0  -6-24.5357 88.3528  38
  -1   0  -6 73.2651 114.464   3
  -1   0  -6 76.2125 101.383  15
  -1   0  -7 623.683 147.028   3
  -1   0  -8 44.5180 121.586   3
   1   0   9 2992.62 193.437  45
  -1   0  -9 3619.04 214.977   3
   1  -1  -9 219.992 109.559   3
  -1   1   9 302.304 107.776  43
   1   1  -9 302.036 103.527  15
   1   1  -9 426.514 112.736   3
   1  -1  -9 407.030 108.910  15
  -1  -1   9 448.202 113.482  43
   1  -1  -8 916.115 133.382  40
  -1   1   8 919.182 169.927  43
   1   1  -8 1019.42 155.596  38
   1   1  -8 791.528 159.352  15
   1  -1  -8 848.042 161.384  15
   1  -1  -7 6272.90 337.723  38
   1   1  -7 5711.30 328.392  38
   1  -1  -7 5220.78 312.421  40
   1  -1  -7 5352.16 347.051  15
   1   1  -7 5522.09 351.377  15
   1  -1  -6 158.642 84.1434  38
   1   1  -6 136.722 78.5323  38
   1   1  -6 283.087 132.032   2
  -1  -1   6 141.275 94.9450  48
   1   1  -6 118.299 99.3422   4
   1  -1  -6 80.3589 93.7277  22
   1  -1  -6 225.442 91.4503  40
  -1   1   6 115.840 114.486  30
  -1  -1   6 58.5340 113.159  30
  -1  -1   6 138.761 116.151   6
   1  -1  -6 220.695 102.131   4
  -1   1   6 175.592 96.5970  48
  -1   1   6 277.729 124.716   6
   1  -1  -6 118.457 111.552   2
   1   1  -5 36344.4 1327.74  22
  -1  -1   5 37149.1 1373.68  30
   1  -1  -5 33084.2 1391.18   2
   1   1  -5 33518.4 1393.53   2
  -1  -1   5 34192.2 1390.56   6
   1  -1  -5 33956.6 1325.06  22
   1  -1  -5 35757.0 1307.86  38
  -1   1   5 37540.6 1370.63  30
   1  -1  -5 33250.6 1329.73   4
   1   1  -5 37112.2 1311.38  38
   1  -1  -5 35782.7 1308.69  40
  -1   1   5 36600.8 1401.69   6
   1   1  -5 33493.7 1332.98   4
   1  -1  -4 14725.8 684.744   2
  -1  -1   4 16855.6 694.208   6
   1   1  -4 15263.5 677.863  11
  -1  -1   4 18072.7 677.500  30
  -1   1   4 16980.5 666.548  30
   1  -1  -4 16663.2 662.599  31
   1   1  -4 15116.8 687.702   2
  -1   1   4 15541.4 685.298   6
   1  -1  -3 29.3355 61.0520   2
  -1   1   3 88.0074 44.3316  29
   1  -1  -3 41.0617 47.6566  11
  -1   1   3 110.132 44.6690  30
  -1  -1   3 151.282 60.1810   6
   1  -1  -3 96.7253 45.1610  26
  -1  -1   3 131.983 52.2618  29
   1   1  -3 87.5764 60.1568   2
   1   1  -3 65.5043 51.1137  11
   1   1  -3 44.9562 37.7282  31
   1  -1  -3 43.0983 41.7052  31
  -1   1   3 151.063 59.5256   6
  -1   1   2 17664.1 695.137   6
   1  -1  -2 18055.7 681.945  26
  -1  -1   2 17937.6 696.052   6
   1   1  -2 18744.6 669.747  31
  -1  -1   2 19406.0 695.870  24
  -1   1   2 18692.2 680.408  29
   1  -1  -2 16979.8 684.306  11
   1   1  -2 18370.5 666.000  28
   1  -1  -2 17617.6 694.987   1
  -1  -1   2 18229.5 671.491   8
   1   1  -2 18041.7 669.959  25
   1   1  -2 16913.6 692.724   1
   1  -1  -2 18705.2 667.518  25
   1   1  -2 17511.3 692.721  11
   1  -1  -2 18120.7 677.693  31
  -1  -1   2 17829.6 678.243  29
  -1   1   2 19008.4 683.229  24
  -1  -1   1 211845. 7730.27   6
  -1  -1   1 226834. 7718.80  29
  -1   1   1 205791. 7729.43   6
  -1   1   1 223460. 7718.47  29
   1  -1  -1 221028. 7713.23  26
   1   1  -1 229750. 7713.97  31
   1  -1  -1 222803. 7724.03  31
   1  -1  -1 210086. 7728.77   1
  -1  -1   1 225791. 7731.42  24
   1  -1  -1 229159. 7717.17  25
  -1   1   1 238656. 7716.56  24
   1   1  -1 214805. 7729.70   1
   1   1  -1 238399. 7719.49  25
  -1  -1   1 233931. 7717.08   8
  -1   1   1 225440. 7717.53   8
   1   1   0 12949.8 446.300  25
   1   1   0 12296.3 449.593   1
  -1  -1   0 12098.9 441.664   8
   1  -1   0 11652.2 444.397  25
   1  -1   0 12037.3 448.412   1
  -1   1   0 12511.5 443.611  27
  -1   1   0 12087.4 439.580  29
   1   1   0 11914.6 445.237  32
   1  -1   0 10888.6 424.539  30
  -1  -1   0 12203.9 445.909   9
  -1   1   0 12209.6 444.479   9
   1  -1   0 12885.4 425.782  26
  -1  -1   0 11620.3 448.725   5
  -1   1   0 12198.0 443.857  24
   1  -1   0 12066.8 438.246  32
  -1  -1   0 12696.6 452.108  24
  -1   1   0 11944.9 449.391   5
  -1   1   0 12115.7 439.160   8
  -1  -1   0 11947.9 436.318  29
   1   1   0 11838.3 439.531  30
  -1  -1  -1 21032.1 784.149   5
  -1   1  -1 21496.4 775.134   9
   1   1   1 21673.4 776.235  30
   1   1   1 21827.9 760.216  25
  -1   1  -1 21529.6 752.333   8
   1   1   1 21706.6 782.385  32
  -1  -1  -1 21751.5 761.355   8
  -1  -1  -1 22519.3 782.393   9
   1  -1   1 21509.4 764.244  25
  -1   1  -1 21579.9 773.901  27
  -1  -1  -1 22069.3 762.907  27
  -1   1  -1 21190.0 752.229   7
  -1  -1  -1 21710.4 773.686  10
  -1   1  -1 20880.3 783.034   2
   1  -1   1 21489.2 769.160  30
  -1   1  -1 20537.6 783.912   5
  -1  -1  -1 21221.6 783.574   2
   1  -1   1 21017.8 777.968  32
  -1  -1  -2 9079.59 377.874  11
  -1  -1  -2 9494.93 389.217   2
  -1  -1  -2 9657.42 364.076  10
   1  -1   2 9304.45 376.361  30
  -1   1  -2 8975.13 364.773  27
  -1  -1  -2 8903.52 383.986   5
  -1  -1  -2 9526.71 380.888   9
   1   1   2 8592.70 378.792  32
  -1   1  -2 8923.35 383.119  11
  -1   1  -2 9599.01 373.835   9
  -1   1  -2 9749.67 389.688   5
   1   1   2 9305.13 379.882  30
  -1   1  -2 8720.96 383.605   2
   1  -1   2 9499.27 383.246  32
   1  -1   3 386.606 71.1275  32
  -1   1  -3 298.355 65.8790   5
   1  -1   3 363.002 65.5954  30
   1   1   3 360.010 72.3128  30
  -1  -1  -3 488.767 82.6251   2
  -1   1  -3 417.582 62.4805   9
  -1  -1  -3 345.156 65.1235  11
  -1   1  -3 544.461 81.9348   2
  -1  -1  -3 308.836 70.7295   5
  -1   1  -3 337.979 68.5342  11
  -1  -1  -3 355.247 65.8511   9
   1   1   3 505.907 76.9203  32
  -1   1  -4 5870.22 334.314   5
   1  -1   4 6470.01 332.608  32
  -1   1  -4 5837.74 321.965  11
   1  -1   4 6386.90 333.181  30
   1   1   4 6331.18 328.725  32
  -1  -1  -4 5843.56 334.175   2
  -1   1  -4 5482.23 326.815   2
   1   1   4 6328.02 331.776  30
  -1   1  -4 6327.04 311.011   9
  -1  -1  -4 6128.26 317.555   9
  -1  -1  -4 6242.30 339.118   5
  -1  -1  -4 5939.83 317.111  11
  -1  -1  -5 7499.42 383.407  15
   1   1   5 7704.75 411.881  32
   1   1   5 8467.69 443.130   6
  -1   1  -5 7719.30 363.951  38
  -1   1  -5 7274.86 425.514   2
  -1  -1  -5 6989.87 421.675   2
  -1   1  -5 7619.14 414.222  11
   1  -1   5 7639.37 410.344  32
   1   1   5 8061.07 427.941  30
   1  -1   5 7889.67 421.145  30
  -1   1  -5 7151.80 371.705   3
  -1  -1  -5 7403.26 376.519   3
  -1   1  -5 7413.87 363.237  40
   1  -1   5 7763.69 434.132   6
  -1  -1  -5 7207.50 363.181  40
  -1  -1  -5 8120.80 368.351  38
   1   1   6 709.066 152.095  32
  -1   1  -6 619.945 157.726   2
  -1   1  -6 626.699 135.702   3
  -1  -1  -6 740.898 121.582  38
   1  -1   6 472.561 127.947  32
   1  -1   6 694.331 158.362   6
  -1  -1  -6 669.984 163.694   2
  -1  -1  -6 744.356 129.383  40
   1  -1   6 580.141 141.283  30
  -1  -1  -6 789.994 151.518   3
  -1   1  -6 794.222 121.769  38
  -1  -1  -6 984.502 156.262  15
   1   1   6 912.053 174.562   6
   1   1   6 786.646 165.963  30
  -1   1  -7 5707.05 315.582  38
  -1  -1  -7 5910.91 358.364  15
  -1   1  -7 4792.45 338.707   3
  -1  -1  -7 4873.52 332.206   3
  -1  -1  -8 634.523 146.063   3
  -1   1  -8 308.971 131.330   3
   1   1   9 2418.05 173.637  45
  -1  -1  -9 3196.97 199.586   3
   1  -1   9 2491.83 175.812  45
  -1   1  -9 3398.03 201.031   3
  -1  -2   9 6768.95 344.003  43
  -1   2   9 6445.35 338.481  43
   1  -2  -9 6329.49 344.222  15
   1  -2  -9 6737.95 343.850   3
   1   2  -9 6645.29 343.405   3
   1   2  -8 200.640 121.723  15
   1  -2  -8 229.006 129.764  15
   1  -2  -8 367.622 110.625  40
  -1   2   8 334.717 140.178  43
   1   2  -8 343.630 124.734  38
   1   2  -7 7484.04 385.388  38
   1   2  -7 7153.93 415.311  15
   1  -2  -7 6349.57 369.061  40
   1  -2  -7 7676.65 390.116  38
   1  -2  -7 7013.53 405.107  15
   1  -2  -6 15315.5 708.183   4
   1  -2  -6 16697.3 794.102   2
  -1   2   6 16370.4 787.494   6
  -1  -2   6 18340.7 775.941  30
  -1   2   6 18065.8 768.412  30
   1   2  -6 16187.5 683.775  38
   1  -2  -6 14930.6 698.965  15
  -1  -2   6 17455.6 798.239   6
   1   2  -6 15765.9 709.749   4
   1  -2  -6 16942.4 688.250  38
   1  -2  -6 16576.1 689.424  40
   1   2  -6 15813.5 785.010   2
  -1  -2   5 4705.69 288.470  30
  -1   2   5 4204.00 237.296  48
   1   2  -5 4592.06 242.106  38
   1   2  -5 4706.77 309.607   2
  -1  -2   5 4297.54 297.332   6
   1   2  -5 3854.31 280.079  11
   1  -2  -5 4495.34 244.912  40
   1  -2  -5 4496.38 239.786  38
  -1   2   5 4994.43 288.792  30
  -1   2   5 4664.58 306.592   6
   1  -2  -5 4279.02 299.509   2
   1   2  -5 4033.70 254.130   4
   1  -2  -5 3993.79 248.841  22
   1  -2  -5 4309.01 256.830   4
  -1   2   4 21532.5 842.626  30
  -1   2   4 20850.4 869.442   6
   1   2  -4 20784.7 869.929  11
   1  -2  -4 20936.2 873.965   2
   1  -2  -4 21771.7 849.201  31
  -1  -2   4 21117.7 848.080  30
   1   2  -4 21115.5 873.893   2
   1  -2  -4 23634.7 867.456  26
  -1  -2   4 21151.6 872.249   6
   1  -2  -3 28348.1 1060.13  26
   1  -2  -3 27065.7 1066.61   2
   1   2  -3 28115.3 1070.16   2
  -1   2   3 28036.7 1040.83  29
   1  -2  -3 27177.6 1045.64  11
  -1   2   3 29110.7 1044.05  30
   1   2  -3 29311.0 1036.40  31
  -1  -2   3 28939.1 1046.72  29
  -1  -2   3 28088.8 1069.24   6
   1   2  -3 27135.3 1069.02  11
  -1   2   3 28506.8 1069.93   6
   1  -2  -3 28092.3 1049.58  31
  -1   2   2 102.847 36.9314  29
   1   2  -2 89.1772 33.4892  25
   1   2  -2 108.203 35.5977  28
   1   2  -2 81.8190 28.2820  31
  -1  -2   2 79.5408 35.1433  29
   1   2  -2 139.639 46.5739  11
  -1  -2   2 116.032 32.5688   8
   1  -2  -2 84.3361 36.9160  31
  -1   2   2 73.6678 34.7616  24
   1   2  -2 227.590 51.2316   1
   1  -2  -2 137.466 33.9235  25
  -1  -2   2 68.0517 45.4015   6
  -1   2   2 136.347 45.0909   6
   1  -2  -2 131.229 39.3960  11
  -1   2   2 99.1989 33.4688  30
   1  -2  -2 90.1969 37.3389  26
  -1  -2   2 81.9397 42.7352  24
   1   2  -1 125392. 4340.78  31
   1   2  -1 117582. 4362.05   1
  -1   2   1 132435. 4331.82  30
  -1   2   1 122465. 4364.31   6
   1   2  -1 129436. 4354.71  25
   1  -2  -1 128753. 4352.94  25
   1  -2  -1 117277. 4359.51  31
   1  -2  -1 122107. 4363.14   1
  -1   2   1 130404. 4340.46  24
  -1  -2   1 120693. 4363.36   6
  -1  -2   1 130253. 4355.17  29
  -1  -2   1 116274. 4367.85  24
  -1  -2   1 131657. 4352.27   8
  -1   2   1 125628. 4354.06  29
   1  -2  -1 126328. 4350.43  26
  -1   2   0 62970.4 2219.00  27
  -1  -2   0 63420.5 2222.81   5
  -1  -2   0 62463.8 2227.98  24
   1   2   0 61674.8 2219.92  30
   1  -2   0 64576.5 2221.38  25
  -1  -2   0 64777.3 2217.89   8
   1  -2   0 64340.8 2221.91   1
   1   2   0 63923.6 2222.60   1
  -1   2   0 64763.2 2223.41   5
   1  -2   0 64773.3 2208.18  32
  -1  -2   0 65655.6 2211.29  29
  -1  -2   0 63895.7 2219.86   9
  -1   2   0 63585.3 2213.53   7
   1   2   0 63585.1 2218.99  25
   1  -2   0 65230.6 2205.09  26
   1   2   0 63440.2 2222.91  32
  -1   2   0 63190.4 2213.19  24
  -1   2   0 62722.5 2217.29  29
  -1  -2  -1 40305.5 1408.12   8
  -1   2  -1 39697.1 1401.20   7
  -1   2  -1 40645.9 1414.46   9
   1   2   1 40885.6 1401.99  25
   1   2   1 40466.4 1422.62  30
  -1  -2  -1 39502.7 1424.54   2
   1   2   1 40071.7 1425.11  32
  -1  -2  -1 40185.7 1418.26  10
  -1   2  -1 40386.4 1426.44   2
  -1  -2  -1 40327.9 1394.52  26
   1  -2   1 40170.5 1407.77  30
  -1  -2  -1 39458.7 1425.87   5
  -1  -2  -1 40838.5 1424.54   9
   1  -2   1 40603.0 1420.24  32
   1  -2   1 40961.1 1409.66  25
  -1   2  -1 39235.9 1427.22  11
  -1   2  -1 39954.6 1425.36   5
  -1   2  -1 40349.0 1419.29  27
   1   2   2 16870.0 629.313  32
  -1   2  -2 16526.0 631.767   5
  -1  -2  -2 16624.1 622.865  11
  -1  -2  -2 16100.4 631.478   2
  -1   2  -2 16214.0 631.710  11
  -1  -2  -2 16056.1 610.735  10
  -1   2  -2 15516.4 628.593   2
  -1  -2  -2 15687.9 629.254   5
  -1   2  -2 16654.3 616.063  27
   1   2   2 17043.8 629.078  30
  -1   2  -2 16668.6 614.920   9
  -1  -2  -2 16377.1 626.765   9
   1  -2   2 16066.4 625.735  32
   1  -2   2 16150.5 618.412  30
  -1  -2  -3 19159.4 741.848   9
   1   2   3 19881.0 751.722  30
   1  -2   3 19136.5 739.143  30
   1   2   3 19364.4 744.357  32
  -1   2  -3 18478.4 723.419   9
  -1   2  -3 17529.7 744.112   2
   1  -2   3 18353.4 740.333  32
  -1   2  -3 18555.3 746.515  11
  -1   2  -3 18643.6 747.589   5
  -1  -2  -3 19368.3 755.165   5
  -1  -2  -3 19713.1 736.881  11
  -1  -2  -3 18549.6 748.227   2
   1  -2   4 3159.40 211.641  30
  -1  -2  -4 2832.13 201.090   9
   1   2   4 2822.16 206.723  30
   1   2   4 3120.95 210.473  32
   1  -2   4 2802.57 204.330  32
  -1  -2  -4 2882.28 212.501   2
  -1   2  -4 2931.13 212.199  11
  -1   2  -4 3203.56 221.527   5
  -1  -2  -4 3233.63 222.738   5
  -1   2  -4 3155.51 220.798   2
  -1  -2  -5 1892.33 153.361  38
   1  -2   5 1736.91 181.603  30
  -1  -2  -5 1809.35 166.578  15
   1   2   5 2303.59 209.243  30
  -1  -2  -5 1758.97 156.376  40
  -1   2  -5 1768.16 184.676  11
  -1   2  -5 1860.90 153.309  40
   1   2   5 1957.56 187.596  32
   1  -2   5 2070.17 203.699   6
   1   2   5 1725.99 197.921   6
  -1   2  -5 1863.72 201.588   2
  -1  -2  -5 1804.45 199.134   2
  -1   2  -5 1773.16 160.339   3
  -1   2  -5 1895.18 153.097  38
  -1  -2  -5 1822.20 165.513   3
  -1  -2  -5 1674.00 141.113  47
   1  -2   5 1951.56 192.875  32
  -1  -2  -5 1865.69 179.662   9
  -1  -2  -6 1624.75 175.356   3
   1  -2   6 1621.99 209.108   6
   1   2   6 1028.34 167.116  32
   1   2   6 1391.55 199.279  30
  -1   2  -6 1131.87 190.863   2
  -1   2  -6 1684.92 181.738   3
   1  -2   6 1347.96 194.336  30
  -1   2  -6 1632.12 157.450  38
  -1  -2  -6 1580.86 162.234  40
  -1  -2  -6 1452.42 174.242  15
   1   2   6 1653.42 220.197   6
   1  -2   6 1579.34 194.277  32
  -1  -2  -6 1139.57 197.590   2
  -1  -2  -6 1605.35 160.529  38
  -1   2  -7 1987.66 209.073   3
  -1   2  -7 2371.48 194.502  38
  -1  -2  -7 2098.71 221.047  15
  -1  -2  -7 2000.40 217.217   3
  -1  -2  -8 449.100 136.935   3
  -1   2  -8 460.853 137.293   3
  -1  -2  -8 292.249 127.446  15
  -1   2  -9 4859.68 255.919   3
  -1  -2  -9 4618.83 255.127   3
   1   2   9 4439.41 241.111  45
   1  -2   9 4341.30 242.396  45
   1  -3  -9 3763.93 236.573   3
   1  -3  -9 4093.56 249.062  15
  -1  -3   9 3183.74 228.268  43
  -1   3   9 3423.66 234.010  43
   1   3  -9 3932.88 240.078   3
   1   3  -8 12568.7 569.423  38
  -1   3   8 13160.5 590.193  43
   1   3  -8 10990.8 581.315  15
   1  -3  -8 13509.9 604.903  15
   1  -3  -8 12372.8 567.702  40
   1  -3  -7 13.9306 100.345  40
   1   3  -7 157.151 132.959  15
  -1   3   7-85.0232 116.007  18
  -1   3   7 205.453 127.540  43
   1  -3  -7 179.145 128.813  15
   1  -3  -7 66.8005 105.677  38
   1   3  -7-13.4420 104.362  38
  -1  -3   6 4506.70 344.006   6
   1   3  -6 4884.81 278.594  38
   1  -3  -6 5018.69 280.793  38
   1   3  -6 4605.76 347.364   2
   1  -3  -6 4793.76 299.471   4
   1   3  -6 4681.16 298.391   4
  -1  -3   6 4962.80 354.046  24
   1  -3  -6 4857.81 299.600  15
  -1  -3   6 5553.85 351.740  30
   1  -3  -6 4916.48 354.737   2
   1  -3  -6 5066.92 348.040   9
   1  -3  -6 4576.33 282.012  40
  -1   3   6 4844.53 329.408  30
  -1   3   6 5089.94 359.389   6
  -1  -3   5 10474.3 522.424  24
   1  -3  -5 10632.1 449.142  38
   1  -3  -5 9647.35 460.765  22
  -1   3   5 11119.4 500.824  30
   1   3  -5 9630.81 462.990   4
   1   3  -5 9905.37 517.999  11
   1   3  -5 10050.8 516.066   2
  -1  -3   5 9618.53 512.524   6
  -1   3   5 10217.7 448.966  48
   1   3  -5 11286.7 456.322  35
  -1  -3   5 10648.9 504.642  30
   1   3  -5 10227.1 447.936  38
   1  -3  -5 10304.4 457.060  40
  -1   3   5 10117.6 518.617   6
   1  -3  -5 9349.18 510.439   2
   1  -3  -5 9845.50 462.976   4
   1   3  -4 48873.7 1783.93   2
   1  -3  -4 45372.0 1775.96   2
   1  -3  -4 48428.0 1762.74  31
  -1   3   4 49043.5 1784.46   6
   1  -3  -4 48992.2 1770.10  26
  -1   3   4 50633.6 1756.62  30
  -1  -3   4 46597.9 1779.44   6
   1   3  -4 44365.7 1781.68  11
   1  -3  -3 3394.07 196.088  31
  -1   3   3 3253.66 183.969  30
   1  -3  -3 3480.77 207.977   2
  -1  -3   3 3405.72 189.248  29
   1   3  -3 3345.98 203.174   2
   1   3  -3 3607.08 181.441  25
   1   3  -3 3664.57 180.415  31
  -1  -3   3 3617.82 208.831  24
   1   3  -3 3269.29 209.665  11
  -1   3   3 3535.26 207.209   6
   1  -3  -3 3420.15 185.810  10
  -1  -3   3 3517.53 207.297   6
  -1   3   3 3609.61 190.875  29
   1  -3  -3 3702.24 202.775  26
   1  -3  -2 63818.8 2187.92  25
   1  -3  -2 59415.0 2194.15  11
  -1   3   2 62492.4 2199.10  29
   1  -3  -2 61642.9 2206.46  31
  -1  -3   2 63634.7 2190.02   8
   1   3  -2 60910.9 2201.62  28
  -1  -3   2 63667.3 2202.27  29
   1   3  -2 66509.9 2180.90  31
  -1   3   2 61647.6 2186.68  24
   1  -3  -2 65364.1 2206.64  26
  -1   3   2 58634.8 2181.89  30
  -1   3   2 61054.0 2211.94   6
   1   3  -2 61561.5 2216.95  11
  -1  -3   2 60772.8 2211.34   6
  -1  -3   2 65116.3 2222.58  24
   1   3  -2 64127.7 2196.25  25
   1   3  -1 1605.52 109.316  32
  -1  -3   1 1744.54 97.1557   8
  -1   3   1 1949.13 81.1548  30
   1  -3  -1 1523.62 101.991   1
   1  -3  -1 2065.88 102.622  25
   1  -3  -1 1816.59 109.078  31
  -1   3   1 1856.03 81.2251  24
  -1  -3   1 1748.71 115.538  24
  -1   3   1 1720.98 101.690  29
   1  -3  -1 1685.16 96.9702  26
  -1  -3   1 1738.92 106.034   6
  -1  -3   1 1976.82 103.860  29
   1   3  -1 1737.01 82.9569  31
  -1   3   1 1792.66 106.753   6
   1   3  -1 1796.03 107.314   1
   1   3  -1 1804.36 101.238  25
   1   3   0 2120.23 115.781  30
  -1  -3   0 2297.53 105.116  29
  -1  -3   0 2126.87 108.877   9
  -1   3   0 2414.22 110.922   7
   1  -3   0 2339.72 114.491  25
  -1   3   0 2441.10 111.777  28
   1  -3   0 2233.29 97.3753  32
   1   3   0 2437.49 113.142  25
   1  -3   0 2367.21 104.061  26
   1   3   0 2167.22 109.824   1
  -1  -3   0 2198.36 110.519   5
  -1  -3   0 2383.54 113.018   8
  -1  -3   0 2192.64 118.639  24
   1  -3   0 2317.81 111.261   1
  -1   3   0 1973.12 109.738  27
  -1  -3   0 2212.94 111.233  10
   1   3   0 2095.94 113.859  32
  -1   3   0 2384.96 113.127   5
  -1  -3  -1 4374.71 190.877   2
   1  -3   1 4482.75 181.942  25
  -1  -3  -1 4101.48 196.340  24
   1  -3   1 4132.67 183.411  32
  -1   3  -1 4307.32 190.218   2
   1  -3   1 4170.78 173.059  30
   1   3   1 4207.85 191.212  32
  -1   3  -1 4096.17 188.757   5
  -1   3  -1 4496.80 196.236  28
  -1   3  -1 4130.68 174.836   7
  -1  -3  -1 4026.98 185.705  10
  -1  -3  -1 4176.99 167.051  26
  -1  -3  -1 4100.69 190.262   5
   1   3   1 4160.56 171.166  25
  -1  -3  -1 3972.72 179.046   8
  -1   3  -1 4072.92 187.030  27
  -1  -3  -1 4361.72 192.856   9
  -1   3  -1 4193.66 178.729   9
  -1   3  -1 4270.71 192.023  11
   1   3   1 4134.59 190.687  30
  -1   3  -2 16426.8 637.934  28
  -1  -3  -2 16368.5 635.856   9
  -1   3  -2 16658.8 617.140   9
  -1   3  -2 16384.9 637.414   2
   1   3   2 17187.3 638.232  32
   1  -3   2 16625.2 624.528  30
  -1  -3  -2 16595.3 637.309   5
  -1  -3  -2 16104.2 637.062   2
   1   3   2 17145.2 639.404  30
  -1   3  -2 16082.0 634.458   5
  -1  -3  -2 16204.2 621.649  10
  -1   3  -2 15925.7 639.060  11
  -1   3  -2 16939.2 628.113  27
  -1  -3  -3 9619.62 430.503   5
  -1   3  -3 9664.36 430.337   2
  -1   3  -3 8955.19 426.281  11
  -1  -3  -3 10308.4 416.645  11
  -1   3  -3 9458.26 427.332   5
  -1  -3  -3 9307.50 429.668   2
  -1   3  -3 9822.44 410.924  27
   1  -3   3 9686.09 419.127  30
   1   3   3 9546.25 423.666  32
  -1  -3  -3 9992.02 430.082   9
   1   3   3 9958.36 431.791  30
   1   3   4 28518.8 1043.94  30
   1   3   4 26131.7 1021.72  32
  -1  -3  -4 26033.5 1039.17   5
  -1   3  -4 27739.1 1042.40   5
  -1  -3  -4 25019.2 1032.10   2
  -1  -3  -4 25809.3 1022.85   9
   1  -3   4 24754.4 1018.95  32
  -1   3  -4 26365.5 1034.65   2
   1  -3   4 24830.8 1014.98  30
  -1   3  -4 25248.8 1030.76  11
  -1  -3  -5 224.720 89.1922  15
   1   3   5 407.613 117.152   6
   1   3   5 208.259 98.4924  32
   1  -3   5 366.223 110.257  32
  -1   3  -5 234.965 104.036   2
  -1  -3  -5 255.751 112.168   2
  -1  -3  -5 362.094 102.177   9
   1   3   5 246.636 110.372  30
  -1  -3  -5 391.332 102.551   3
  -1  -3  -5 311.219 85.5118  40
  -1   3  -5 233.323 77.5910  40
  -1   3  -5 417.700 116.230  11
  -1  -3  -5 326.724 87.9906  38
  -1  -3  -5 429.471 83.3538  47
  -1   3  -5 182.135 92.2516   3
   1  -3   5 276.439 103.588   6
   1  -3   5 412.707 109.350  30
   1  -3   6 71.1965 101.555   6
  -1  -3  -6 53.2661 93.7813  40
  -1   3  -6 42.4538 109.864   3
  -1  -3  -6 85.7861 105.970   3
  -1  -3  -6 23.4256 112.072   2
   1   3   6-47.7563 110.364   6
   1  -3   6 147.654 117.973  32
   1   3   6 89.5264 110.589  30
   1   3   6-40.1466 103.731  32
  -1   3  -6 85.2699 92.7630  38
  -1  -3  -6 77.3551 102.917  15
  -1   3  -6 69.6060 114.642   2
  -1   3  -7 2126.04 194.007  38
  -1  -3  -7 2331.74 226.641  15
  -1   3  -7 2374.85 223.142   3
  -1  -3  -7 2176.29 217.264   3
  -1  -3  -8 12771.0 587.560   3
  -1   3  -8 13047.3 591.663   3
  -1  -3  -8 12752.1 597.730  15
  -1  -3  -9 1799.91 143.914   3
   1   3   9 1480.73 130.096  45
  -1   3  -9 1612.99 140.334   3
   1  -3   9 1242.05 128.384  45
  -1  -4   9 2207.67 187.187  43
   1  -4  -9 2855.61 202.182  15
  -1   4   9 2553.54 197.147  43
   1   4  -9 2765.69 193.465   3
   1  -4  -9 2602.03 189.710   3
   1   4  -8 223.216 105.878  38
   1   4  -8 232.196 123.014   3
   1  -4  -8 148.725 116.436  40
   1  -4  -8 204.120 121.244  15
  -1   4   8 14.3993 128.989  43
   1  -4  -7-28.9760 108.146  40
   1   4  -7 155.781 120.020  15
   1   4  -7 27.0071 100.803  38
  -1   4   7 17.1891 127.415  18
  -1   4   7 234.969 131.455  43
   1  -4  -7 160.574 114.826  15
  -1   4   6 9980.76 493.472  30
   1  -4  -6 8789.09 417.959  38
   1  -4  -6 8225.55 486.016   9
  -1  -4   6 9618.83 518.945  24
   1   4  -6 8731.68 498.094   2
   1  -4  -6 8096.13 425.673   4
   1  -4  -6 8179.50 432.354  15
   1   4  -6 8930.54 439.078   4
  -1   4   6 8840.61 504.348   6
   1  -4  -6 8620.88 427.176  40
   1  -4  -6 8674.33 500.003   2
  -1  -4   6 8833.47 483.691  30
  -1  -4   6 8848.45 504.181   6
   1   4  -6 7948.21 489.405  11
   1   4  -6 8406.81 413.337  38
   1  -4  -5 311.437 75.1098  38
   1  -4  -5 294.887 107.764   2
   1   4  -5 478.929 97.0082   4
   1  -4  -5 406.800 92.3478   4
   1  -4  -5 226.394 85.8494  22
   1   4  -5 222.439 106.805  11
  -1  -4   5 352.043 103.790   6
  -1   4   5 389.428 99.0805  30
   1  -4  -5 380.817 88.9081  40
   1   4  -5 329.251 77.9591  35
  -1  -4   5 294.038 99.0936  30
   1   4  -5 292.949 78.7396  38
  -1   4   5 509.740 120.470   6
   1   4  -5 306.956 103.850   2
  -1   4   5 385.559 88.6691  48
  -1  -4   5 434.107 118.796  24
  -1   4   4 21306.8 891.284   6
  -1   4   4 24925.7 880.192  30
  -1  -4   4 22101.8 898.734  24
   1  -4  -4 22674.6 887.864  26
   1  -4  -4 22556.8 886.584  31
   1   4  -4 22227.5 893.787   2
   1   4  -4 20148.0 897.655  11
   1  -4  -4 21827.9 895.341   2
  -1  -4   4 20609.2 886.524   6
   1  -4  -3 106.004 45.9131  10
  -1   4   3 105.126 50.1909  30
  -1  -4   3 84.5226 55.1027   6
  -1   4   3 108.293 49.3367  29
  -1   4   3 74.9413 56.1684   6
  -1  -4   3 132.755 47.8352  29
   1   4  -3 73.0072 49.8639   2
   1   4  -3 94.3187 62.1488  11
   1  -4  -3 70.7891 45.1614  26
   1  -4  -3 17.7584 46.6248  31
  -1  -4   3 90.6079 55.6899  24
   1  -4  -3 102.338 58.1032   2
  -1   4   2 186.427 35.5811  30
   1   4  -2 133.313 39.5397  25
   1   4  -2 198.678 50.0921  28
   1  -4  -2 168.808 46.6946  26
  -1  -4   2 142.578 44.7076  29
  -1  -4   2 265.566 57.3676  24
  -1   4   2 174.613 44.9226  29
   1  -4  -2 248.714 51.8410  31
  -1  -4   2 213.134 51.3721   6
   1   4  -2 166.850 30.1527  31
   1  -4  -2 115.806 33.3746  25
  -1   4   2 147.262 47.8463   6
   1   4  -2 221.285 53.8251  11
  -1  -4   2 145.951 36.0791   8
  -1   4   1 19033.9 683.106   7
   1  -4  -1 18044.5 680.435  26
  -1   4   1 18666.8 654.678  30
  -1  -4   1 17821.8 681.089  29
  -1   4   1 18951.9 646.526  24
   1  -4  -1 18497.7 680.589  25
  -1  -4   1 18903.2 679.263   8
  -1   4   1 18021.2 684.500  29
  -1  -4   1 19373.3 706.870  24
  -1  -4   1 17916.1 683.107   6
   1   4  -1 18827.0 651.759  31
   1  -4  -1 17349.6 683.462   1
   1   4  -1 18366.3 685.274  25
   1   4  -1 18274.9 685.802   1
  -1   4   1 18154.1 684.989   6
   1   4  -1 19235.2 689.548  11
   1  -4  -1 17694.0 690.418  31
   1  -4   0 140937. 4815.26  32
  -1  -4   0 139795. 4838.00   8
   1   4   0 141854. 4844.66  32
  -1  -4   0 141489. 4829.80  29
   1   4   0 141040. 4832.74   1
  -1   4   0 143364. 4833.17   5
   1  -4   0 141946. 4840.99  31
  -1   4   0 141194. 4835.43  28
   1  -4   0 138996. 4831.26  26
  -1  -4   0 137919. 4848.84  24
  -1   4   0 136318. 4837.75  27
  -1  -4   0 145229. 4839.30  10
  -1  -4   0 140507. 4833.94   9
   1  -4   0 141975. 4832.29   1
   1   4   0 137077. 4837.54  25
   1  -4   0 141730. 4841.42  25
  -1  -4   0 140184. 4832.85   5
   1   4   0 136568. 4845.21  30
  -1   4   0 136802. 4836.20   7
  -1  -4  -1 5479.74 250.492   5
  -1   4  -1 6055.79 258.360  11
  -1   4  -1 5945.73 246.166   7
  -1  -4  -1 5863.44 249.249   8
  -1   4  -1 6040.11 253.894   2
  -1   4  -1 5953.02 251.980   5
   1  -4   1 5967.19 237.117  30
  -1  -4  -1 6305.45 238.340  26
  -1   4  -1 6111.33 240.187   9
  -1  -4  -1 6053.22 257.824   9
  -1  -4  -1 6147.81 256.301  10
   1   4   1 6256.87 261.346  30
  -1   4  -1 6223.66 261.807  28
  -1   4  -1 5934.29 256.041  27
  -1  -4  -1 6084.19 252.938   2
   1   4   1 6087.02 257.704  32
  -1  -4  -1 5952.18 262.613  24
  -1   4  -2 5833.53 276.416   2
  -1   4  -2 6042.98 282.984  11
  -1  -4  -2 6016.17 278.682   2
   1   4   2 6341.19 279.245  32
  -1   4  -2 6293.81 278.834   5
   1   4   2 6242.34 282.207  30
  -1   4  -2 6165.13 274.067  27
   1  -4   2 6039.83 265.583  30
  -1   4  -2 5922.08 281.065  28
  -1  -4  -2 5941.17 278.323   9
  -1  -4  -2 6162.77 271.453  10
  -1  -4  -2 6109.85 277.779   5
  -1   4  -2 6447.13 259.226   9
  -1   4  -3 1817.79 143.117   5
  -1   4  -3 1849.45 135.141  27
   1   4   3 1824.98 141.166  32
   1   4   3 2118.21 153.366  30
  -1   4  -3 2065.17 146.262  28
  -1   4  -3 1698.24 146.848  11
  -1   4  -3 1872.82 143.762   2
  -1  -4  -3 2063.95 151.011   5
  -1  -4  -3 2167.09 151.642   2
  -1  -4  -3 1944.45 146.284   9
   1  -4   3 1593.94 130.229  30
  -1  -4  -4 14652.8 636.488   5
  -1   4  -4 14110.3 629.802   5
   1   4   4 14721.9 635.820  30
   1  -4   4 14287.0 623.523  32
   1  -4   4 14160.1 616.529  30
  -1   4  -4 14307.5 634.615  11
   1   4   4 14980.0 624.807  32
  -1   4  -4 14309.4 630.004   2
  -1  -4  -4 13916.0 621.861   9
  -1  -4  -4 14287.3 630.083   2
   1   4   5 7606.56 419.411  30
  -1   4  -5 6915.47 407.810  11
   1   4   5 7040.38 413.749   6
   1  -4   5 6776.77 396.725  32
  -1  -4  -5 7674.98 379.276  15
   1   4   5 7089.42 396.638  32
  -1  -4  -5 7103.64 411.307   2
  -1   4  -5 7458.61 361.204  35
   1  -4   5 6815.86 408.758   6
  -1   4  -5 7269.93 359.002  42
  -1  -4  -5 7442.93 365.011   3
   1  -4   5 6951.18 399.215  30
  -1   4  -5 7783.88 367.186   3
  -1  -4  -5 6950.02 357.398  40
  -1   4  -5 7085.38 408.888   2
  -1  -4  -5 6807.27 397.460   9
  -1  -4  -5 7547.65 348.506  47
   1   4   6 10260.9 555.640   6
  -1  -4  -6 9287.62 438.082  47
  -1  -4  -6 9727.04 483.966  15
  -1   4  -6 9582.53 471.532   3
  -1   4  -6 9189.57 532.182   2
   1  -4   6 9035.53 517.699  32
   1   4   6 9024.92 529.665  30
  -1  -4  -6 9353.80 464.176  40
  -1   4  -6 9831.35 456.306  38
  -1   4  -6 8862.71 524.407  11
  -1  -4  -6 9091.32 532.743   2
   1  -4   6 10803.5 563.011   6
  -1  -4  -6 9872.65 474.846   3
  -1  -4  -7 183.609 130.386   3
  -1   4  -7 332.624 128.165   3
  -1  -4  -7 118.962 122.542  15
  -1   4  -7 118.544 98.4704  38
  -1  -4  -8 2179.10 198.559   3
   1   4   8 1948.87 191.573  45
  -1  -4  -8 1881.93 196.356  15
  -1   4  -8 1980.47 194.761   3
  -1   4  -9 393.933 92.5429   3
   1   4   9 163.929 67.8771  45
  -1  -4  -9 292.894 78.4723  15
  -1  -4  -9 382.265 86.1302   3
   1   4   9 302.589 80.2536  23
  -1  -5   9 10.8414 90.8801  43
   1  -5  -9 69.8456 91.0420   3
   1  -5  -9 67.8928 79.0804  40
   1   5  -9 117.302 87.1272   3
   1  -5  -9 91.1875 92.3791  15
  -1   5   9 107.532 99.4458  43
  -1   5   9 263.445 101.581  19
  -1   5   8 6388.92 357.613  43
   1   5  -8 5824.02 332.531  38
   1  -5  -8 5860.74 349.518  15
   1   5  -8 5643.10 335.925   3
   1  -5  -8 5910.46 341.269  40
   1  -5  -8 5792.70 340.798   3
   1   5  -7 4567.57 284.357  38
   1  -5  -7 4751.60 305.860  40
  -1   5   7 3648.15 293.978  18
   1  -5  -7 5043.26 311.233  15
  -1   5   7 4042.11 290.502  43
  -1   5   6 6407.81 351.326  43
   1  -5  -6 7032.26 420.172   9
   1  -5  -6 6489.87 350.696   4
   1   5  -6 6399.13 351.338   4
   1   5  -6 6260.15 401.911   2
  -1  -5   6 6132.57 409.020   6
   1  -5  -6 6125.39 404.992   2
  -1   5   6 6906.70 398.408  30
  -1  -5   6 6553.33 403.134  30
   1  -5  -6 6156.92 350.536  15
   1   5  -6 5301.40 394.810  11
  -1  -5   6 6618.86 426.096  24
   1  -5  -6 6388.42 338.022  38
   1  -5  -6 6419.06 354.514  40
   1   5  -6 6630.89 341.299  38
  -1   5   6 6482.80 417.090   6
   1   5  -5 33889.3 1241.09  38
  -1   5   5 32619.1 1315.94   6
   1  -5  -5 34698.6 1240.77  38
   1   5  -5 31586.4 1326.83  11
   1   5  -5 33341.6 1253.07   4
  -1  -5   5 34548.4 1341.74  24
  -1  -5   5 30672.0 1290.43  30
   1  -5  -5 33957.2 1261.82  20
  -1  -5   5 33045.0 1318.15   6
   1   5  -5 32581.4 1304.98   2
   1   5  -5 31768.3 1260.06  36
   1   5  -5 31006.4 1251.76  42
   1   5  -5 32313.6 1234.98  35
   1  -5  -5 31524.7 1242.88   4
  -1   5   5 35219.3 1297.36  30
  -1   5   5 35415.6 1246.33  48
   1  -5  -5 32863.3 1252.47  40
   1  -5  -5 33331.4 1313.18   2
   1  -5  -5 32879.6 1306.54  26
  -1   5   4 3124.32 215.547   6
   1   5  -4 3251.66 215.317   2
   1  -5  -4 3262.01 212.691  26
  -1  -5   4 2924.35 209.615   6
  -1   5   4 3064.55 197.243  30
   1   5  -4 2922.72 220.643  11
   1  -5  -4 2639.51 202.857  31
  -1  -5   4 3078.25 216.948  24
   1  -5  -4 2868.46 207.864   2
  -1   5   3 4245.28 219.528  30
   1  -5  -3 4193.45 225.980  10
  -1  -5   3 4092.08 233.906   6
   1  -5  -3 4183.98 236.426  26
   1   5  -3 4876.41 257.382  11
  -1  -5   3 4479.95 251.354  24
   1   5  -3 4479.61 236.515   2
  -1   5   3 4280.21 223.205  29
   1  -5  -3 4286.15 238.528  31
   1   5  -3 4507.86 229.648  28
  -1   5   3 4208.94 238.953   6
  -1  -5   3 4769.07 234.766  29
   1  -5  -3 4159.98 235.190   2
   1   5  -2 12361.8 495.102  28
   1  -5  -2 11523.5 492.273  31
  -1   5   2 11862.1 484.807   6
  -1   5   2 12249.5 464.421  30
  -1  -5   2 11963.0 502.882  24
   1  -5  -2 12483.2 470.181  25
  -1  -5   2 12576.5 471.422   8
  -1   5   2 11811.3 481.075  29
   1   5  -2 12385.2 498.163  11
  -1  -5   2 11556.5 482.841   6
  -1  -5   2 12277.6 485.218  29
   1  -5  -2 12045.0 487.571  26
   1  -5  -1 40776.8 1472.43   1
   1   5  -1 40528.4 1477.70  11
  -1   5   1 40708.8 1446.00  30
  -1  -5   1 41358.6 1470.63   6
  -1   5   1 44280.5 1478.24   7
   1  -5  -1 42881.4 1488.41  31
  -1  -5   1 42270.8 1472.13   8
  -1  -5   1 42315.3 1477.39  29
  -1  -5   1 40857.9 1498.30  24
   1   5  -1 41445.5 1473.19   1
   1   5  -1 40688.4 1478.10  25
   1  -5  -1 42485.7 1475.27  25
  -1   5   1 41528.4 1471.14   6
   1  -5  -1 42861.6 1477.38  26
  -1   5   1 40242.8 1467.44  27
   1   5   0 37928.1 1315.07   1
  -1  -5   0 35964.4 1335.20  24
  -1   5   0 38854.6 1314.69   5
   1   5   0 36220.0 1330.12  32
   1  -5   0 37690.5 1326.08  31
   1   5   0 37701.5 1326.60  25
  -1   5   0 35134.4 1324.11  27
   1  -5   0 37365.1 1322.19  26
  -1  -5   0 35851.2 1313.16   5
   1  -5   0 38117.1 1314.76   1
  -1  -5   0 37668.6 1324.53  10
  -1   5   0 39169.4 1322.68  28
  -1  -5   0 36918.3 1324.94   8
  -1  -5   0 38259.6 1317.93  29
  -1  -5   0 36985.2 1317.27   9
  -1   5   0 37173.0 1326.79   7
  -1   5  -1 145394. 5192.88   7
  -1  -5  -1 150923. 5192.30   2
  -1   5  -1 152921. 5176.42   9
   1   5   1 150148. 5200.35  32
  -1   5  -1 149189. 5206.89  28
  -1   5  -1 149482. 5202.99  27
  -1  -5  -1 149211. 5207.93  24
  -1   5  -1 153275. 5193.57   5
  -1  -5  -1 148698. 5193.04   5
   1   5   1 153254. 5208.08  30
  -1   5  -1 156106. 5202.86  11
  -1  -5  -1 150105. 5195.46   8
  -1   5  -1 155902. 5194.05   2
  -1  -5  -1 149228. 5200.96  10
  -1  -5  -1 149224. 5200.64   9
  -1  -5  -1 145948. 5182.11  26
  -1  -5  -2 10089.1 418.601  10
  -1   5  -2 10487.4 421.586   5
  -1  -5  -2 9828.18 424.277   9
   1   5   2 10896.7 433.272  30
   1  -5   2 10230.7 409.793  30
  -1   5  -2 10475.4 433.501  11
  -1   5  -2 9986.52 421.499  27
  -1  -5  -2 9676.40 418.175   5
  -1   5  -2 10278.8 422.418   2
   1   5   2 10353.0 422.489  32
  -1  -5  -2 10181.5 420.571   2
  -1   5  -2 10514.4 432.599  28
  -1   5  -3 208.409 59.9022  27
   1   5   3 251.975 73.1352  30
  -1   5  -3 258.093 67.8971  28
  -1  -5  -3 303.097 67.2885   2
  -1  -5  -3 291.455 68.4636   5
   1   5   3 394.779 69.7795  32
   1  -5   3 186.469 58.0304  30
  -1  -5  -3 250.478 71.6465   9
  -1   5  -3 250.831 64.7858   5
  -1   5  -3 290.601 69.5610   2
  -1  -5  -3 220.112 56.0681  10
  -1   5  -3 315.934 76.9201  11
  -1  -5  -4 28498.4 1125.92   5
  -1  -5  -4 27294.4 1115.50   2
   1   5   4 29765.3 1111.45  32
   1   5   4 29073.8 1132.26  30
  -1   5  -4 28455.7 1133.54  11
  -1   5  -4 28055.5 1116.56   2
   1  -5   4 27558.1 1104.73  30
  -1   5  -4 30661.7 1133.53   5
  -1  -5  -4 27556.3 1117.11   9
   1  -5   5 4707.34 321.092   6
   1   5   5 5358.89 333.420   6
   1  -5   5 4740.28 317.764  32
  -1  -5  -5 5357.34 294.255  15
  -1  -5  -5 4730.31 258.773  47
  -1   5  -5 4744.44 268.616  35
  -1  -5  -5 4592.37 314.263   9
   1   5   5 4948.32 329.498  30
  -1   5  -5 4861.56 272.349   3
  -1   5  -5 4689.89 275.176  42
  -1   5  -5 4314.52 306.505   2
  -1  -5  -5 4812.23 274.964  40
   1   5   5 5437.69 315.926  32
  -1  -5  -5 5043.21 278.659   3
  -1  -5  -5 4517.78 311.269   2
  -1  -5  -5 4899.22 272.902  20
  -1   5  -5 3834.33 301.316  11
  -1  -5  -6-22.4645 78.4889  47
  -1  -5  -6 223.670 132.496   9
  -1   5  -6-54.3084 99.2172  42
   1   5   6 23.0676 110.353  30
  -1   5  -6 175.678 100.847   3
  -1   5  -6 22.2533 102.849   2
  -1  -5  -6 61.7966 108.789  15
  -1   5  -6 48.9911 91.4021  38
  -1  -5  -6 22.5506 106.067   2
   1  -5   6 88.1366 118.633  32
   1  -5   6-46.8578 106.331   6
  -1  -5  -6 28.0000 100.835  40
  -1   5  -6 70.9499 107.334  11
   1   5   6-23.5898 110.955   6
  -1  -5  -6 82.2437 106.412   3
  -1  -5  -7 3409.52 254.687   3
  -1   5  -7 3928.84 269.509   3
  -1   5  -7 3106.74 232.097  38
  -1  -5  -7 3413.28 267.354  15
  -1   5  -8 12930.3 573.074   3
   1   5   8 12475.0 569.225  45
  -1  -5  -8 13165.0 595.751  15
  -1  -5  -8 12678.3 574.870   3
  -1  -5  -9 490.010 86.5098   3
  -1  -5  -9 492.674 91.1116  15
   1   5   9 220.887 77.5196  23
   1   5   9 415.393 78.6210  45
  -1   5  -9 473.875 85.8794   3
  -1   6   9 1411.82 151.726  19
   1  -6  -9 1638.14 145.680   3
  -1  -6   9 1481.85 155.612  43
  -1   6   9 1467.00 152.026  43
   1  -6  -9 1756.76 148.384  40
   1  -6  -9 1596.01 152.059  15
   1   6  -9 1782.03 145.366   3
  -1   6   8 377.088 129.411  18
   1  -6  -8 284.498 125.309  15
   1  -6  -8 379.318 127.469  40
   1   6  -8 445.734 120.665   3
   1  -6  -8 228.481 116.210   3
  -1   6   8 396.180 135.321  43
   1   6  -8 337.265 103.887  38
  -1   6   7 7788.30 436.307  18
   1  -6  -7 8075.49 428.726  40
  -1   6   7 8346.01 426.460  43
   1   6  -7 7215.73 398.170  38
   1  -6  -7 7822.25 425.168  15
   1  -6  -6 357.540 111.208  15
   1  -6  -6 322.810 100.765   4
   1  -6  -6 356.221 119.809  20
  -1  -6   6 338.117 128.001   6
   1  -6  -6 382.478 137.934   9
  -1   6   6 155.808 102.579  30
  -1  -6   6 395.179 133.884  30
   1   6  -6 133.630 94.2708  38
   1   6  -6 287.189 100.575   4
  -1   6   6 541.612 145.201   6
   1  -6  -6 238.390 110.027  40
   1   6  -6 218.765 92.5032  35
   1  -6  -6 254.151 115.976   2
   1   6  -6 245.057 104.329  42
  -1   6   6 426.071 115.458  43
   1   6  -6 318.451 142.288  11
  -1  -6   6 469.813 145.236  24
   1   6  -6 434.472 136.809   2
   1  -6  -5 151.672 88.3527  26
   1   6  -5 80.3534 83.0812   2
   1   6  -5 90.0582 69.4208  38
   1   6  -5 94.7944 68.2766   4
   1  -6  -5 57.8273 73.5871  40
   1   6  -5 59.1037 92.6999  11
  -1   6   5 90.6993 77.7817  48
  -1  -6   5-16.2694 88.7788  30
   1   6  -5-12.1922 88.4940  36
  -1  -6   5 97.0079 97.3786  24
   1   6  -5 296.329 80.0490  35
   1  -6  -5 33.0004 82.8290   2
  -1   6   5 44.6850 80.2388  30
   1   6  -5 97.8408 81.3933  42
   1  -6  -5 177.999 85.5070  20
  -1  -6   5 104.951 94.2128   6
  -1   6   5 17.4817 85.0527   6
   1  -6  -5 67.2624 61.7308  38
  -1   6   4 3329.12 226.042   6
  -1  -6   4 3318.86 226.742   6
  -1  -6   4 3692.96 220.999  29
   1  -6  -4 3320.65 231.814  31
   1  -6  -4 3493.17 226.172   2
  -1   6   4 3125.56 209.773  30
   1  -6  -4 3437.10 231.669  26
   1   6  -4 3614.00 225.135   2
  -1  -6   4 3542.21 242.989  24
   1   6  -4 3699.47 247.738  11
   1  -6  -3 16028.2 686.398  31
   1   6  -3 16809.6 679.603  28
   1  -6  -3 17691.3 678.546  10
  -1  -6   3 17248.4 677.656  29
  -1   6   3 16203.0 660.560  30
  -1   6   3 18693.0 676.585   7
  -1  -6   3 17404.9 703.953  24
   1  -6  -3 16548.7 676.843   2
   1   6  -3 16960.6 673.751   2
   1   6  -3 16618.9 697.973  11
  -1  -6   3 16946.4 682.463   6
  -1   6   3 17582.2 673.450  29
  -1   6   3 16503.2 679.364   6
   1  -6  -3 16766.5 685.191  26
   1   6  -2 12565.0 504.162  28
  -1  -6   2 11411.4 480.067   6
  -1   6   2 12825.8 486.797   7
  -1   6   2 11109.8 461.768  30
   1  -6  -2 12935.0 476.486  25
  -1  -6   2 12214.3 487.783  29
   1  -6  -2 11141.6 490.506  31
   1  -6  -2 12166.5 491.720  26
  -1   6   2 12137.7 484.288   6
  -1  -6   2 11932.1 507.012  24
  -1  -6   2 12683.2 474.920   8
   1   6  -2 12562.4 499.973  11
  -1   6   1 8571.34 349.236   6
   1   6  -1 8869.71 362.812  11
  -1   6   1 9245.83 363.046   7
  -1   6   1 8790.59 334.028  30
  -1  -6   1 8901.42 362.293  29
   1   6  -1 9306.24 373.877  28
   1  -6  -1 8813.12 362.545  26
  -1   6   1 8995.59 354.775  27
   1   6  -1 8419.76 350.633   1
  -1  -6   1 9640.05 387.056  24
   1  -6  -1 8841.38 369.370  31
  -1  -6   1 8820.28 349.650   6
   1  -6  -1 8592.36 351.157   1
   1  -6  -1 9423.06 362.404  25
  -1  -6   1 8727.14 356.097   8
  -1  -6   0 15829.1 581.038  10
  -1   6   0 15499.1 576.944  28
   1   6   0 15358.5 566.257   1
   1  -6   0 15654.2 565.939   1
  -1  -6   0 15237.4 574.243  29
  -1  -6   0 16080.2 573.769   9
  -1   6   0 15428.4 585.039   7
  -1  -6   0 15661.8 584.550   8
   1  -6   0 15755.5 582.535  31
  -1   6   0 15620.7 583.068  27
   1   6   0 15078.6 588.420  32
   1  -6   0 16162.4 585.268  26
  -1  -6   0 15058.8 564.731   5
  -1   6   0 16072.3 566.068   5
  -1  -6   0 14678.4 592.117  24
   1   6   0 14452.2 572.371   7
   1   6   1 106888. 3766.98  32
  -1   6  -1 112019. 3756.73   2
  -1  -6  -1 109039. 3772.28  10
   1   6   1 106318. 3776.75  30
  -1  -6  -1 105788. 3765.62   9
  -1  -6  -1 107448. 3765.79   8
  -1  -6  -1 106801. 3774.33  24
  -1  -6  -1 109828. 3756.64   5
  -1   6  -1 105919. 3773.73  28
  -1   6  -1 105820. 3769.87  27
  -1   6  -1 108978. 3765.24   7
  -1  -6  -1 108244. 3754.76   2
  -1   6  -1 110938. 3766.31  11
  -1   6  -1 108965. 3755.54   5
  -1  -6  -1 111149. 3756.74  26
  -1   6  -2 1232.17 106.461  28
  -1  -6  -2 1304.34 108.797   9
  -1   6  -2 1191.15 96.5763   2
   1   6   2 1544.41 116.048  30
  -1   6  -2 1204.99 96.9776   5
  -1   6  -2 1126.82 105.248  11
  -1  -6  -2 1179.74 95.5779   5
  -1  -6  -2 1344.31 101.054   2
  -1  -6  -2 1159.15 99.3293  10
   1   6   2 1419.82 105.296  32
  -1   6  -2 1324.00 107.548  27
  -1  -6  -3 32915.9 1235.06   5
  -1   6  -3 32732.4 1231.26   2
  -1  -6  -3 33200.2 1242.43   9
   1   6   3 34456.4 1234.95  32
  -1   6  -3 33157.6 1238.65  28
   1   6   3 32462.3 1241.34  30
  -1   6  -3 32325.2 1249.10  11
  -1   6  -3 31951.9 1226.62  27
  -1   6  -3 33487.3 1233.64   5
  -1  -6  -3 33271.5 1223.89  10
  -1  -6  -3 32417.1 1230.69   2
  -1   6  -4 7534.53 369.925   5
  -1   6  -4 7084.26 359.701   2
  -1  -6  -4 6250.08 348.021   2
   1   6   4 6853.52 349.909  32
  -1  -6  -4 6231.36 356.034   9
   1  -6   4 6751.86 360.507   6
  -1  -6  -4 7026.25 365.504   5
  -1   6  -4 6399.77 364.994  11
   1   6   4 6753.79 358.850   6
  -1   6  -4 6211.26 345.462  28
   1   6   4 6738.28 368.978  30
   1   6   5 752.060 140.686   6
  -1   6  -5 658.157 129.577   2
  -1   6  -5 413.187 123.729  11
  -1  -6  -5 681.800 112.542  40
   1  -6   5 574.778 132.380  32
  -1  -6  -5 631.367 131.826   9
   1   6   5 655.451 126.273  32
   1  -6   5 1004.66 150.621   6
  -1  -6  -5 692.988 120.367  15
  -1   6  -5 622.561 105.786   3
  -1  -6  -5 667.706 105.953  47
  -1   6  -5 768.535 119.555  42
  -1   6  -5 799.577 117.107  35
   1   6   5 658.018 144.100  30
  -1  -6  -5 649.611 125.807   2
  -1  -6  -5 686.749 110.646   3
  -1  -6  -5 782.486 120.788  20
  -1   6  -6 131.702 105.746   3
  -1   6  -6 173.245 116.883   2
   1  -6   6 249.133 132.949  32
  -1  -6  -6 303.417 106.730  47
  -1  -6  -6 262.708 121.000  15
   1   6   6 467.946 140.335   6
  -1   6  -6 241.111 116.494  42
  -1  -6  -6 401.103 122.749   3
  -1  -6  -6 228.131 113.751  40
  -1   6  -6 122.438 121.264  11
   1   6   6 117.021 122.921  30
  -1  -6  -6 354.597 117.604  20
  -1  -6  -6 184.820 124.654   9
  -1  -6  -7 7402.93 408.874  15
  -1  -6  -7 7245.35 388.239   3
  -1  -6  -7 6488.29 354.095  47
  -1   6  -7 7161.16 382.202   3
   1   6   8 805.993 135.482  45
  -1  -6  -8 1049.09 144.805   3
  -1  -6  -8 939.046 155.048  15
  -1   6  -8 1136.91 146.063   3
  -1  -6  -9 2794.12 178.694  15
   1   6   9 2622.26 167.072  45
  -1   6  -9 2653.51 161.635   3
   1  -7  -9 359.120 99.5624  15
   1  -7  -9 326.066 92.0584  40
  -1   7   9 237.247 99.7337  43
  -1  -7   9 292.315 101.336  43
  -1   7   9 443.296 105.297  19
   1  -7  -8 28.1977 116.170  40
   1   7  -8 12.3735 96.0574   3
   1  -7  -8-29.1797 115.392  15
   1  -7  -8 165.458 107.777   3
  -1   7   8 83.9678 127.611  43
  -1   7   8-81.6814 118.520  18
   1   7  -8 90.0791 107.805  38
   1  -7  -7 298.289 128.404  40
   1  -7  -7 341.474 129.823  15
   1   7  -7 301.542 117.848  38
  -1   7   7 309.386 136.046  43
  -1   7   7 444.610 136.777  18
   1  -7  -6 1827.34 217.265   9
   1  -7  -6 1705.36 179.395  20
  -1  -7   6 1521.19 212.160  24
   1  -7  -6 1688.30 178.678  40
  -1  -7   6 1720.65 207.171  30
   1   7  -6 1911.29 169.456  38
   1   7  -6 1400.86 170.052  42
   1   7  -6 1902.40 172.174  35
   1   7  -6 1474.19 213.822  11
  -1   7   6 1688.68 192.033  18
  -1   7   6 1655.16 206.499   6
   1   7  -6 1627.90 165.860   4
  -1   7   6 1782.69 174.170  43
   1  -7  -6 1696.33 171.191  15
   1  -7  -5 7326.90 364.043  15
  -1   7   5 7075.03 405.061   6
  -1  -7   5 7380.02 432.122  24
  -1   7   5 7212.26 354.742  48
  -1  -7   5 7849.32 415.993  30
   1  -7  -5 7329.51 412.415  26
  -1   7   5 7596.12 362.521  43
  -1   7   5 8117.65 404.534  30
   1   7  -5 6543.90 381.684   2
   1   7  -5 7103.47 427.497  11
   1  -7  -5 7537.72 373.725  20
   1  -7  -5 6648.46 363.958  40
   1   7  -5 7516.30 378.068  36
   1   7  -5 7807.73 362.036  38
   1   7  -5 6707.77 366.185  42
   1   7  -5 7262.24 354.099  35
  -1   7   4 4604.70 265.462  30
   1  -7  -4 5026.66 278.944  10
   1  -7  -4 5166.46 296.865  31
  -1  -7   4 4853.36 272.061  29
  -1  -7   4 5078.35 303.619  24
   1  -7  -4 4206.48 266.821   2
  -1   7   4 5116.40 285.314   6
   1  -7  -4 5105.34 291.268  26
   1   7  -4 4328.70 288.440  11
   1   7  -4 4676.30 268.952   2
   1  -7  -3 12373.8 522.736   2
   1  -7  -3 12295.2 542.990  31
   1   7  -3 12640.0 550.308  11
  -1  -7   3 11954.7 550.916  24
   1   7  -3 12149.8 537.482  28
  -1   7   3 13290.6 519.956  30
   1  -7  -3 12729.4 532.752  10
   1  -7  -3 12892.7 542.127  26
   1   7  -3 12053.8 517.761   2
  -1   7   3 13365.2 525.607   7
  -1   7   3 12429.4 531.484   6
  -1  -7   3 13401.8 535.912  29
  -1  -7   2 316.836 65.1335  24
  -1  -7   2 341.641 52.7430   8
   1  -7  -2 391.225 56.4893  25
  -1   7   2 414.217 52.8706  30
   1  -7  -2 343.132 61.2696  26
   1  -7  -2 409.388 62.6642  10
   1   7  -2 299.301 64.4596  28
  -1   7   2 352.462 58.8628   7
  -1   7   2 261.431 51.4559   6
   1  -7  -2 319.179 66.5371  31
  -1  -7   2 380.291 66.4772  29
   1   7  -2 262.348 60.0555  11
  -1  -7   1 31018.7 1110.37  10
  -1  -7   1 30091.4 1150.16  24
   1  -7  -1 30769.4 1136.02  31
   1  -7  -1 32791.5 1135.99  26
  -1   7   1 31619.8 1130.75   7
  -1  -7   1 31848.4 1124.58   8
  -1   7   1 29381.6 1107.08   6
  -1   7   1 32481.2 1120.42  27
   1   7  -1 30518.3 1110.39   1
   1   7  -1 30984.4 1141.12  28
   1   7  -1 31902.8 1128.15  11
  -1  -7   1 30404.2 1129.39  29
   1  -7   0 1515.47 97.0129  31
  -1  -7   0 1548.09 98.3707  10
  -1   7   0 1450.49 80.0816   5
   1   7   0 1398.12 91.9632   7
   1   7   0 1344.33 100.350  32
  -1  -7   0 1544.80 101.725   8
  -1  -7   0 1382.58 103.752  24
  -1   7   0 1514.03 98.4542  27
   1  -7   0 1362.92 96.3048  26
  -1   7   0 1346.46 98.7478   7
   1   7   0 1481.19 83.1365   1
  -1   7   0 1529.51 95.4580  28
  -1  -7   0 1575.23 89.0702   9
   1   7   1 107583. 3731.13  32
  -1  -7  -1 106891. 3737.15  10
  -1  -7  -1 106991. 3724.33  26
  -1   7  -1 108856. 3727.56  11
   1   7   1 108343. 3744.48  30
  -1  -7  -1 108393. 3729.03   9
  -1   7  -1 106846. 3713.83   5
  -1   7  -1 106677. 3715.52   2
  -1   7  -1 105065. 3734.97  27
  -1   7  -1 104971. 3739.12  28
  -1  -7  -1 106117. 3738.95  24
  -1   7  -1 110133. 3734.12   7
   1   7   2 3310.16 191.239  30
  -1  -7  -2 3386.81 188.063  10
  -1   7  -2 3298.14 173.990   2
  -1   7  -2 2977.40 181.429  27
  -1   7  -2 3174.44 186.497  11
  -1  -7  -2 3127.24 184.509   9
  -1   7  -2 3387.34 174.861   7
  -1   7  -2 3106.05 189.204  28
   1   7   2 2915.92 174.610  32
  -1   7  -2 3338.15 175.601   5
  -1  -7  -3 2875.58 186.034   5
  -1   7  -3 2907.59 183.239   2
  -1   7  -3 3067.54 192.713  27
  -1  -7  -3 2599.60 178.620  10
  -1   7  -3 2913.93 195.478  28
  -1  -7  -3 2877.50 182.033   2
  -1   7  -3 3157.60 205.241  11
  -1   7  -3 2953.08 187.502   5
  -1  -7  -3 2869.65 193.901   9
   1   7   3 2759.84 195.298  30
   1   7   3 2915.15 183.397  32
  -1  -7  -4 780.806 95.2803  47
  -1  -7  -4 871.903 105.382  20
   1   7   4 865.032 116.974  32
  -1   7  -4 664.542 99.3316  42
  -1   7  -4 722.784 117.694   2
   1   7   4 605.211 120.132  30
  -1  -7  -4 744.408 105.231  15
  -1  -7  -4 774.656 118.317   9
  -1   7  -4 507.886 118.350  11
   1   7   4 705.953 112.815   6
  -1   7  -4 841.358 121.754  28
  -1   7  -5 32091.8 1160.65  35
  -1  -7  -5 28439.8 1220.22   9
  -1   7  -5 28517.3 1234.13  11
   1   7   5 30761.9 1235.92  30
  -1  -7  -5 28368.4 1150.78  40
   1  -7   5 29772.4 1220.94  32
  -1  -7  -5 31113.4 1147.76  47
  -1  -7  -5 30558.8 1172.43  15
  -1  -7  -5 30377.6 1164.29  20
  -1   7  -5 29112.7 1161.84  42
   1   7   5 30921.7 1229.05   6
  -1   7  -5 30417.0 1147.39   3
  -1   7  -5 29032.1 1204.87   2
  -1  -7  -6 108.166 113.790  15
  -1   7  -6 176.280 122.526  11
  -1   7  -6 89.8676 98.4758   3
   1  -7   6 163.102 125.512  32
  -1  -7  -6 121.725 92.1604  47
  -1   7  -6 103.395 108.010  42
  -1  -7  -6 128.338 106.487  20
  -1  -7  -6 236.639 122.338   9
  -1  -7  -6 86.5070 100.821  40
   1   7   6 47.7224 119.785  30
  -1   7  -7 440.502 126.747   3
  -1  -7  -7 417.007 117.547  47
  -1  -7  -7 530.003 131.716   3
  -1  -7  -7 195.434 118.839  15
  -1   7  -7 285.612 125.201  42
   1   7   7 407.689 138.141  45
   1   7   8 2531.73 201.498  45
  -1  -7  -8 2227.11 206.711  15
  -1   7  -8 2469.64 190.723   3
   1   7   9 1509.29 122.906  45
  -1  -7  -9 1522.24 129.274  15
  -1   8   9 4663.24 260.008  43
   1  -8  -9 4326.51 248.106  40
  -1   8   9 4219.32 258.374  19
   1   8  -9 4841.93 251.681  38
   1  -8  -9 4545.92 253.640  15
  -1  -8   9 4456.14 256.988  43
   1  -8  -8 681.222 142.736  15
  -1   8   8 262.237 133.556  43
  -1   8   8 420.873 136.343  18
   1  -8  -8 755.252 145.399  40
   1   8  -8 842.169 132.439  38
   1   8  -7 2515.23 227.812  42
  -1   8   7 3244.00 244.802  43
   1  -8  -7 2675.63 238.716  20
   1   8  -7 2729.42 221.119  38
  -1   8   7 2511.55 243.932  18
   1  -8  -7 3012.17 237.062  15
   1  -8  -7 3021.43 243.678  40
  -1  -8   6 181.796 122.376  24
   1  -8  -6 276.590 106.250  15
  -1  -8   6 369.998 135.954  30
   1  -8  -6 162.546 106.686  20
  -1   8   6 98.5603 111.380  18
   1  -8  -6 45.1046 118.415   9
   1   8  -6 278.671 94.8169  38
   1  -8  -6 235.241 106.151  40
  -1   8   6 159.851 107.521  43
   1   8  -6 252.498 132.525  11
   1   8  -6 301.965 99.7870  35
   1   8  -6 274.358 122.958  42
   1  -8  -5 48.9945 80.7841  40
   1   8  -5 63.9697 83.6357  42
   1   8  -5 73.4672 75.6076  35
   1  -8  -5 97.6734 87.9477  20
  -1   8   5 120.880 91.5716  43
   1  -8  -5 67.4392 70.1264  15
   1  -8  -5-72.1176 81.8391  26
   1   8  -5 63.7581 70.7019  38
   1  -8  -5 113.522 72.1283  47
   1   8  -5 80.9016 95.1409  11
  -1   8   5-10.6776 80.7805  48
  -1  -8   5 62.6135 99.8552  24
   1  -8  -5-35.3068 102.286   9
  -1   8   4 103.821 72.7194   6
   1  -8  -4 89.4021 69.8101  10
   1  -8  -4 164.809 84.9265  31
  -1   8   4 126.466 77.9127  30
  -1  -8   4 185.754 71.0697  29
   1  -8  -4 213.482 76.7601  26
  -1  -8   4 64.6686 77.4735  24
   1   8  -4 137.862 85.7848  11
   1  -8  -3 6073.31 329.395  31
  -1   8   3 6692.55 317.526   6
   1   8  -3 6488.34 332.661  28
  -1   8   3 6905.30 309.588  30
  -1  -8   3 7015.18 350.755  24
   1  -8  -3 6845.83 335.324  26
  -1  -8   3 6323.23 320.613  29
  -1   8   3 6646.56 315.002   7
   1  -8  -3 6231.19 320.803  10
   1   8  -3 6154.23 329.414  11
   1  -8  -2 394.467 69.9248  31
  -1  -8   2 349.305 66.3767  29
   1   8  -2 265.092 66.4588  28
  -1  -8   2 376.690 56.5938   8
   1  -8  -2 406.536 66.2636  26
  -1   8   2 386.617 53.9239  27
  -1   8   2 331.632 61.4972   7
   1  -8  -2 410.017 57.2660  25
  -1  -8   2 393.759 74.1597  24
   1  -8  -2 422.322 69.4780  10
   1   8  -2 646.146 78.4087  11
   1   8  -1 24190.4 918.730  28
  -1  -8   1 23732.2 905.458  29
  -1  -8   1 24771.2 902.119   8
   1  -8  -1 24509.1 911.470  31
  -1   8   1 24571.9 893.124  27
   1  -8  -1 25865.0 917.040  26
  -1  -8   1 24508.9 926.882  24
  -1   8   1 23153.3 904.749   7
   1   8  -1 23935.7 897.984  11
  -1  -8   1 24580.5 885.788  10
   1  -8   0 460.642 59.6869  26
  -1   8   0 474.231 64.5854   7
   1   8   0 671.023 64.4557   7
  -1  -8   0 371.737 58.9595   8
  -1  -8   0 389.482 60.4153  24
  -1   8   0 463.844 56.0375  28
  -1   8   0 404.582 59.2191  27
  -1  -8   0 477.188 58.1437  10
   1   8   0 421.799 62.4497  32
  -1  -8   0 535.987 53.7504   9
   1  -8   0 482.740 57.9261  31
   1   8   1 49008.6 1749.50  32
   1   8   1 48816.3 1765.88  30
  -1   8  -1 47426.6 1753.05   7
  -1   8  -1 49731.6 1756.15  27
  -1  -8  -1 49026.7 1748.34  26
  -1  -8  -1 49009.2 1746.59   9
  -1  -8  -1 49586.3 1759.24  24
  -1   8  -1 48787.4 1760.14  28
  -1  -8  -1 49058.8 1757.46  10
  -1   8  -1 50292.7 1743.80  11
  -1   8  -2 2152.00 139.232   7
   1   8   2 2209.36 156.215  30
  -1  -8  -2 2126.84 148.917  10
  -1  -8  -2 2022.09 146.437   9
  -1   8  -2 2245.29 158.171  28
  -1   8  -2 2149.75 133.630   2
  -1   8  -2 2341.44 153.839  11
   1   8   2 2431.99 146.441  32
  -1   8  -2 2166.57 150.227  27
   1   8   3 45180.0 1677.62  30
  -1   8  -3 44828.3 1677.85  28
  -1   8  -3 45175.0 1653.54   2
  -1   8  -3 43782.5 1676.82  11
   1   8   3 47419.7 1660.86  32
  -1   8  -3 43865.3 1664.44  27
  -1  -8  -3 44497.8 1671.68   9
  -1  -8  -3 44647.3 1662.08  10
  -1   8  -3 47488.3 1661.66   5
   1   8   4 5285.87 310.669   6
  -1   8  -4 5279.34 318.510  28
   1   8   4 6002.53 316.080  32
  -1  -8  -4 5544.67 327.442   9
  -1  -8  -4 5985.08 299.914  15
   1   8   4 5617.54 331.876  30
  -1   8  -4 5245.16 286.381  42
  -1  -8  -4 5367.71 289.551  20
  -1   8  -4 5819.39 289.776  35
  -1  -8  -4 5531.74 278.550  47
  -1   8  -4 5199.92 330.924  11
  -1   8  -4 5464.24 285.437  39
   1   8   5 6395.31 398.962  30
   1  -8   5 6418.64 393.091  32
  -1  -8  -5 6258.15 349.250  15
  -1  -8  -5 6594.02 339.326  47
  -1  -8  -5 6607.71 353.666  20
  -1   8  -5 6044.66 345.086  42
  -1  -8  -5 6730.84 400.779   9
  -1   8  -5 5954.19 395.477  11
  -1   8  -5 7170.38 348.816  35
  -1  -8  -5 7034.51 348.743  40
   1  -8   6 936.843 177.895  32
  -1  -8  -6 1009.72 187.677   9
  -1  -8  -6 1170.22 152.863  47
   1   8   6 896.611 181.875  30
  -1  -8  -6 943.128 156.894  15
  -1   8  -6 1128.09 170.607  42
  -1   8  -6 1383.38 158.962  35
  -1   8  -6 1027.63 191.095  11
  -1  -8  -6 968.430 149.905  40
  -1  -8  -6 961.782 150.509  20
  -1   8  -7 786.330 150.341  42
   1   8   7 707.251 145.937  45
  -1  -8  -7 684.319 136.419  47
  -1   8  -7 394.890 120.792   3
  -1  -8  -7 783.817 156.485  15
  -1  -8  -8 930.578 145.247  15
   1   8   8 784.919 129.644  45
   1   8   9 4664.40 255.711  23
  -1  -8  -9 5985.13 271.297  15
  -1   9   9 145.444 87.1871  43
  -1   9   9-10.4897 77.7364  19
   1  -9  -9-9.57520 70.4651  15
   1  -9  -9-26.9165 73.0893  40
   1   9  -9-8.97254 69.6508  38
  -1   9   8 10204.0 499.859  19
   1  -9  -8 10763.5 493.910  15
  -1   9   8 9685.88 502.729  18
  -1   9   8 10545.3 495.973  43
   1  -9  -8 9928.63 485.904  40
   1   9  -8 9432.41 471.635  38
   1   9  -7 582.375 130.474  38
   1   9  -7 579.087 148.868  42
   1  -9  -7 819.084 150.941  40
  -1   9   7 649.857 146.343  43
  -1   9   7 615.065 163.283  18
   1  -9  -7 438.026 138.943  20
   1  -9  -7 713.642 145.005  15
  -1  -9   6 2681.75 257.837  30
   1   9  -6 2582.46 202.923  35
   1   9  -6 2545.39 206.595  38
   1  -9  -6 2141.79 233.951   9
  -1   9   6 2631.83 216.193  43
   1  -9  -6 2679.03 211.227  15
   1  -9  -6 2781.62 225.032  20
  -1   9   6 2495.75 228.385  18
   1   9  -6 2531.62 270.979  11
   1  -9  -6 2653.15 219.440  40
  -1  -9   6 2609.89 276.910  24
   1   9  -6 2205.77 209.118  42
   1  -9  -6 2377.68 196.567  47
   1  -9  -5 11757.4 534.513  40
   1  -9  -5 11791.9 535.636  20
   1  -9  -5 11596.0 577.073   9
  -1   9   5 12230.3 526.860  48
   1  -9  -5 12245.2 526.592  47
   1   9  -5 12454.7 610.672  11
   1   9  -5 12224.2 543.830  42
   1   9  -5 12376.1 525.245  35
  -1   9   5 10830.2 520.901  43
   1  -9  -5 12257.3 529.002  15
  -1  -9   5 12190.2 620.986  24
   1   9  -5 12375.8 527.938  38
   1  -9  -5 11481.7 584.099  26
  -1   9   5 10803.1 540.182  18
   1  -9  -4 11682.4 575.862  31
   1   9  -4 12821.4 586.120  11
  -1  -9   4 13180.9 602.469  24
   1  -9  -4 12505.7 579.415  26
   1  -9  -4 12757.7 566.995  10
  -1  -9   4 12042.5 557.707  29
   1  -9  -3 2226.00 170.285  26
   1   9  -3 1976.79 171.522  28
   1  -9  -3 2049.89 165.523  31
  -1  -9   3 2465.72 184.052  24
  -1  -9   3 2004.91 157.664  29
   1  -9  -3 2118.23 161.126  10
  -1   9   3 2016.99 154.297   7
   1   9  -3 2267.11 169.733  11
   1  -9  -2 7081.13 317.730  25
  -1  -9   2 6410.86 337.942  24
  -1   9   2 7490.46 329.244   7
   1   9  -2 7045.76 329.532  11
   1   9  -2 7243.41 345.803  28
  -1  -9   2 7453.21 315.939   8
  -1   9   2 7435.90 309.382  27
   1  -9  -2 6925.60 329.740  10
  -1  -9   2 7282.52 334.734  29
   1  -9  -2 7070.99 339.104  26
   1  -9  -2 6691.40 328.694  31
   1   9  -1 458.379 59.4729  11
  -1  -9   1 272.978 53.3153   8
   1  -9  -1 379.657 62.1797  10
  -1   9   1 464.830 57.7337  27
   1   9  -1 362.585 67.5595  28
   1  -9  -1 401.021 62.3483  31
  -1  -9   1 274.401 62.6830  24
  -1  -9   1 525.572 67.2171  29
  -1   9   1 372.974 66.1302   7
   1  -9  -1 354.018 61.6956  26
  -1   9   0 10040.1 422.192   7
  -1   9   0 10094.8 411.070  27
  -1  -9   0 10377.6 413.268  10
   1  -9   0 9890.25 406.968  31
   1   9   0 9626.52 418.134  32
   1   9   0 10223.4 409.011   7
  -1  -9   0 9690.40 420.918  24
  -1   9   0 10211.3 409.882  28
   1  -9   0 9890.11 422.892  26
  -1  -9   0 10082.2 417.102   8
   1   9   1 27322.4 1011.50  30
  -1  -9  -1 26309.4 998.821  10
  -1   9  -1 27741.9 1000.22   7
  -1   9  -1 26864.6 1003.60  28
  -1  -9  -1 25582.3 980.828   9
  -1   9  -1 26267.5 980.269  11
  -1   9  -1 27100.7 995.611  27
   1   9   1 26264.0 990.656  32
  -1  -9  -1 28153.2 998.391  26
  -1  -9  -1 26222.2 995.690  24
  -1  -9  -2 32946.5 1224.13   9
   1   9   2 33051.0 1238.96  30
  -1   9  -2 31603.2 1240.61  28
  -1   9  -2 33021.3 1228.19  27
  -1   9  -2 33249.0 1218.45   7
   1   9   2 33786.6 1217.71  32
  -1  -9  -2 33784.2 1233.47  10
  -1   9  -2 32332.0 1226.99  11
   1   9   3 2651.60 199.153  30
  -1  -9  -3 3084.23 205.687   9
  -1   9  -3 2923.76 206.743  28
  -1   9  -3 2880.56 198.812  27
  -1  -9  -3 3169.45 205.563  10
   1   9   3 2962.28 188.024  32
  -1   9  -3 2874.02 203.572  11
  -1  -9  -4 24024.1 905.934  15
   1   9   4 23907.9 958.307  30
   1   9   4 21471.6 907.369  18
  -1   9  -4 22126.8 889.564  39
  -1  -9  -4 23720.8 877.993  33
  -1  -9  -4 22742.2 899.282  20
  -1  -9  -4 22582.0 943.472   9
  -1  -9  -4 23123.6 887.108  47
  -1   9  -4 22809.2 954.426  11
  -1   9  -4 21646.7 940.620  28
  -1   9  -4 22659.6 896.538  42
  -1   9  -4 23031.0 891.153  35
  -1  -9  -5 3251.59 213.422  40
  -1  -9  -5 3010.60 257.679   9
   1  -9   5 2360.13 235.527  32
   1   9   5 2962.27 263.172  30
  -1   9  -5 2547.49 251.121  11
  -1  -9  -5 2599.29 200.095  47
  -1  -9  -5 2664.32 211.111  20
  -1   9  -5 3066.74 214.495  35
  -1   9  -5 2845.68 208.595  39
  -1   9  -5 2397.17 202.197  42
  -1  -9  -5 3079.45 219.229  15
  -1  -9  -6 1822.93 192.028  40
  -1  -9  -6 2352.23 210.348  15
   1   9   6 1941.33 200.498  45
  -1  -9  -6 2219.80 208.353  20
  -1   9  -6 1871.35 199.149  42
  -1  -9  -6 2099.22 190.643  47
  -1   9  -6 2204.23 197.098  35
   1   9   7 26106.2 1047.64  45
  -1  -9  -7 26598.2 1060.77  15
  -1   9  -7 25358.6 1054.56  42
  -1  -9  -7 25779.6 1031.39  47
   1   9   8 7901.65 412.920  23
   1   9   8 8797.57 410.780  45
  -1  -9  -8 8464.51 391.332  47
  -1  -9  -8 8679.95 421.233  15
  -1   9  -8 7817.19 406.484  42
  -1  10   9 102.057 79.8521  18
  -1  10   9 121.180 81.9152  19
   1 -10  -9 207.096 76.3791  15
   1  10  -9 120.871 73.2475  38
  -1  10   9 139.637 87.3061  43
   1 -10  -9 110.312 71.6135  40
   1 -10  -8 465.300 123.254  15
   1  10  -8 461.754 120.698  42
  -1  10   8 822.685 153.801  18
   1  10  -8 683.405 127.979  38
  -1  10   8 506.820 131.101  43
  -1  10   8 607.360 135.599  19
   1 -10  -8 463.447 127.057  40
   1 -10  -7 358.094 135.565  20
  -1  10   7 199.613 133.816  18
   1 -10  -7 278.973 130.814  40
  -1  10   7 162.499 136.808  43
   1  10  -7 307.433 123.556  38
   1 -10  -7 329.396 119.439  15
   1  10  -7 128.474 115.973  42
   1 -10  -6 5712.21 330.609  15
   1 -10  -6 5829.26 394.692   9
  -1 -10   6 6121.93 398.947  30
   1  10  -6 6062.95 329.570  35
  -1  10   6 5236.42 325.552  43
   1 -10  -6 5154.84 314.166  47
   1  10  -6 5154.39 332.914  42
  -1 -10   6 5408.79 408.151  24
  -1  10   6 5669.91 355.093  18
   1 -10  -6 6196.53 350.252  20
   1 -10  -6 6063.45 344.179  40
   1 -10  -6 5996.43 395.635  26
   1  10  -6 5374.32 396.240  11
   1  10  -6 5782.70 325.200  38
   1  10  -5 455.865 114.483  42
   1  10  -5 483.043 99.1227  35
   1  10  -5 479.825 103.678  38
   1 -10  -5 527.524 103.818  47
   1 -10  -5 587.595 110.535  40
  -1  10   5 513.960 124.002  18
   1 -10  -5 468.511 127.605  26
  -1 -10   5 605.101 151.325  24
  -1  10   5 431.936 109.738  43
  -1  10   5 672.365 119.430  48
   1  10  -5 388.061 129.776  11
   1 -10  -5 594.511 136.439   9
   1 -10  -5 411.022 107.961  20
   1  10  -4 3512.87 203.006  38
   1 -10  -4 3115.65 227.420  10
   1 -10  -4 2511.11 218.750  31
   1  10  -4 3122.97 201.539  42
   1  10  -4 3163.53 236.623  11
  -1 -10   4 3095.47 222.597  29
   1 -10  -4 3238.60 237.354  26
   1 -10  -4 3034.56 197.746  47
   1 -10  -4 3150.86 199.616  20
  -1  10   4 2905.35 207.650  18
  -1 -10   4 2971.77 240.066  24
   1 -10  -3 31836.0 1244.56  10
  -1  10   3 34383.2 1238.85   7
   1 -10  -3 32496.1 1255.55  31
  -1 -10   3 34549.1 1251.93  29
   1  10  -3 34434.9 1274.97  28
   1 -10  -3 31326.3 1254.17  26
  -1 -10   3 30992.9 1265.13  24
   1  10  -3 32217.3 1248.70  11
   1 -10  -2 13026.7 596.087  25
   1 -10  -2 15625.5 632.826  26
   1 -10  -2 14777.8 622.767  10
   1  10  -2 15731.9 642.860  28
  -1 -10   2 15487.5 627.260  29
   1 -10  -2 15642.9 623.436  31
  -1  10   2 16934.4 597.799  27
  -1 -10   2 15431.7 641.175  24
  -1  10   2 14172.7 612.639   7
  -1 -10   2 15695.1 604.227   8
   1  10  -2 15995.5 619.652  11
   1 -10  -1 755.960 84.9737  10
   1 -10  -1 702.185 86.0849  26
   1  10  -1 641.045 86.9863  28
  -1  10   1 941.962 94.8342   7
   1 -10  -1 651.829 76.5540  31
  -1  10   1 772.769 74.1631  27
  -1 -10   1 721.399 79.8779   8
   1  10  -1 666.588 80.9418   7
  -1 -10   1 673.183 83.1693  29
   1  10  -1 660.570 69.8625  11
  -1 -10   1 737.881 86.3120  24
  -1 -10   0 47750.2 1686.40  10
  -1 -10   0 46716.2 1692.63   8
   1 -10   0 47316.0 1679.89  10
   1  10   0 48239.3 1702.23  28
  -1  10   0 48204.3 1688.12  28
  -1  10   0 49912.7 1688.76  27
   1 -10   0 46300.1 1700.65  26
   1 -10   0 46708.8 1680.28  31
   1  10   0 43852.3 1691.45  32
  -1  10   0 45637.5 1695.10   7
   1  10   0 48002.5 1684.75   7
  -1 -10   0 45288.9 1695.07  24
  -1  10  -1 10953.3 453.079   7
  -1 -10  -1 9538.02 438.622  24
   1  10   1 10622.1 441.636  32
   1  10   1 10399.5 459.999  30
  -1 -10  -1 10196.7 448.820  10
  -1  10  -1 10245.0 452.568  28
  -1 -10  -1 11642.4 456.129  26
  -1  10  -1 10968.0 447.067  27
  -1  10  -1 10638.4 428.768  11
  -1 -10  -1 10644.2 432.874   9
  -1  10  -2 11420.3 489.828  27
   1  10   2 11466.5 477.655  32
  -1  10  -2 10837.5 503.360  28
   1  10   2 11843.4 504.072  30
  -1  10  -2 11244.2 484.204  11
  -1  10  -2 11489.0 483.596   7
  -1 -10  -2 11262.7 482.557   9
  -1 -10  -2 11262.3 495.761  10
  -1 -10  -3 25197.9 996.213  10
  -1  10  -3 26040.2 1002.64  11
   1  10   3 25476.5 1008.15  30
  -1  10  -3 24970.3 1008.18  28
  -1  10  -3 24786.0 991.856  27
  -1 -10  -3 24967.3 993.035   9
  -1 -10  -4 19448.1 819.073   9
  -1 -10  -4 18972.0 748.024  33
  -1  10  -4 18488.1 818.179  11
   1  10   4 20856.9 835.885  30
  -1  10  -4 18950.2 761.865  35
  -1 -10  -4 17804.2 749.647  47
  -1 -10  -4 19598.6 772.379  15
  -1  10  -4 18431.5 816.744  28
   1  10   4 17451.8 775.166  18
  -1  10  -4 19329.8 765.889  39
   1  10   4 20273.4 766.299  43
  -1  10  -4 18193.8 762.969  42
   1  10   4 19213.4 764.121  45
  -1 -10  -4 18696.2 766.736  20
  -1  10  -5 843.193 131.107  39
  -1  10  -5 998.114 135.000  35
   1  10   5 860.227 143.029  18
  -1 -10  -5 655.931 120.863  47
   1  10   5 927.534 161.475  30
  -1 -10  -5 761.527 133.117  15
  -1  10  -5 571.524 122.139  42
   1  10   5 679.410 126.440  45
   1  10   5 755.231 130.466  43
  -1 -10  -5 465.022 131.065   9
  -1  10  -5 942.799 165.131  11
  -1 -10  -5 726.966 132.876  20
  -1  10  -6 11339.5 549.576  42
  -1 -10  -6 11883.5 552.317  15
   1  10   6 11377.6 534.164  43
  -1 -10  -6 11124.7 531.372  40
  -1  10  -6 11295.5 529.940  35
  -1 -10  -6 10461.3 524.373  47
   1  10   6 11320.2 536.642  45
  -1 -10  -6 11256.2 548.210  20
  -1 -10  -7 107.832 113.364  15
  -1 -10  -7-40.1429 109.629  47
   1  10   7 14.0889 107.973  45
  -1  10  -7-46.9417 115.957  42
  -1 -10  -8 98.8681 100.565  15
  -1  10  -8 392.274 112.236  42
   1  10   8 381.018 107.208  45
   1  10   8 281.136 113.135  23
  -1 -10  -8 297.744 97.0100  47
  -1  11   9 124.086 78.8048  43
  -1  11   9 194.934 76.8613  18
   1  11  -9 181.207 71.8428  38
   1 -11  -9 268.729 74.3314  15
  -1  11   9 125.236 78.2698  19
  -1  11   8 7629.86 417.620  18
   1 -11  -8 7656.72 390.820  15
  -1  11   8 7480.63 402.743  19
   1  11  -8 7189.47 387.467  42
   1 -11  -8 7871.23 394.566  40
   1 -11  -8 7737.32 390.072  20
  -1  11   8 8123.04 403.373  43
   1  11  -8 7268.86 381.411  38
  -1  11   7 1992.19 217.317  19
   1 -11  -7 2289.99 216.026  20
   1  11  -7 2219.71 222.325  42
   1 -11  -7 2848.09 214.775  47
   1 -11  -7 2307.02 217.770  40
   1  11  -7 2652.32 218.353  38
  -1  11   7 2308.73 234.664  18
  -1  11   7 2466.30 226.392  43
   1 -11  -7 2395.23 215.321  15
   1 -11  -6 7285.86 389.432  47
   1  11  -6 7394.35 395.296  38
   1 -11  -6 7779.15 463.625   9
  -1 -11   6 6929.14 456.435  30
   1 -11  -6 7118.56 398.281  40
  -1  11   6 7322.41 423.028  18
  -1  11   6 7420.43 404.072  43
   1 -11  -6 7984.97 408.975  20
   1  11  -6 8422.13 405.934  35
   1 -11  -6 6737.11 450.295  26
   1  11  -6 7323.99 404.770  42
  -1 -11   6 7883.00 504.204  24
   1 -11  -6 7927.47 401.803  15
   1  11  -6 7512.97 478.393  11
  -1 -11   5 3122.60 274.933  24
   1 -11  -5 2151.45 190.271  20
   1 -11  -5 1990.96 206.164   9
   1 -11  -5 2482.87 235.102  26
   1  11  -5 1781.77 207.589  11
   1  11  -5 2454.66 184.754  35
   1  11  -5 2379.64 196.721  42
  -1  11   5 2728.79 199.398  43
   1  11  -5 2658.86 191.606  38
  -1  11   5 2456.47 193.580  48
   1 -11  -5 2194.39 188.379  47
   1 -11  -5 2509.37 192.807  40
  -1  11   5 2378.88 205.300  18
   1  11  -4 4797.37 260.323  36
  -1 -11   4 4923.05 323.707  24
   1  11  -4 4854.95 265.986  42
   1 -11  -4 5182.03 272.608  47
  -1 -11   4 4646.27 292.207  29
   1  11  -4 4946.67 314.970  28
   1 -11  -4 5141.10 315.072  31
   1 -11  -4 4376.25 301.526  26
  -1  11   4 4889.94 264.227  48
  -1  11   4 4787.54 275.473  18
   1  11  -4 4658.54 259.746  39
  -1  11   4 4612.77 279.581  17
   1 -11  -4 4998.36 264.615  40
   1  11  -4 4537.75 295.763  11
  -1  11   4 4433.44 258.556  43
   1 -11  -4 4861.69 264.036  20
   1  11  -4 5059.68 260.381  35
   1 -11  -4 4448.05 291.562  10
   1  11  -4 5102.03 265.381  38
  -1 -11   3 1919.11 159.186  29
   1  11  -3 1746.50 164.823  28
   1 -11  -3 1648.38 157.132  26
   1 -11  -3 1501.93 148.789  31
  -1 -11   3 1447.21 156.034  24
   1 -11  -3 1646.39 150.526  10
  -1  11   3 1738.87 146.332   7
   1  11  -3 1745.21 151.417  11
  -1 -11   2 51920.5 1889.49  29
   1 -11  -2 53322.1 1889.07  10
   1  11  -2 51622.2 1905.03  28
   1 -11  -2 54301.9 1902.48  26
  -1 -11   2 51826.7 1901.43  24
   1 -11  -2 53142.3 1873.14  25
   1 -11  -2 53763.7 1884.93  31
  -1  11   2 47671.1 1873.45   7
   1  11  -2 50279.1 1871.23  11
   1 -11  -1 429.531 72.9389  10
  -1 -11   1 462.516 71.4545   8
   1 -11  -1 343.393 63.5912  31
  -1 -11   1 462.509 74.1869  29
   1  11  -1 553.740 85.9880  28
  -1  11   1 530.134 69.4481  27
  -1  11   1 502.020 77.8309   7
   1 -11  -1 389.595 73.7843  26
   1  11  -1 407.164 75.3156   7
  -1 -11   1 462.052 78.3252  24
   1  11   0 2010.29 137.628   7
   1 -11   0 1975.91 146.039  26
   1 -11   0 2073.16 134.132  10
  -1  11   0 2429.93 145.231  28
   1  11   0 2003.24 147.106  28
   1  11   0 1908.69 142.176  32
  -1 -11   0 2029.09 144.801   8
  -1 -11   0 2132.96 144.760  24
  -1  11   0 2266.66 153.926   7
  -1 -11   0 1930.69 133.894  10
  -1  11   0 2231.16 138.952  27
   1  11   1 42859.6 1575.02  32
  -1 -11  -1 42036.0 1582.82  10
  -1  11  -1 44698.5 1594.73  28
   1  11   1 41613.7 1596.70  30
  -1  11  -1 44352.8 1581.72  27
  -1  11  -1 42433.2 1584.36   7
  -1 -11  -1 45953.8 1592.85  26
  -1 -11  -2 2961.66 178.555   9
   1  11   2 2783.38 194.944  30
   1  11   2 2687.91 169.716  32
  -1  11  -2 2737.82 174.805  11
  -1  11  -2 2322.29 173.564  27
  -1  11  -2 2564.38 175.862   7
  -1 -11  -2 2539.20 183.136  10
  -1  11  -2 2412.86 188.034  28
  -1 -11  -3 129269. 4532.25   9
  -1  11  -3 127013. 4556.89  28
  -1 -11  -3 127589. 4539.98  10
   1  11   3 131927. 4551.74  30
  -1  11  -3 127656. 4531.34  27
  -1  11  -3 127321. 4534.62  11
  -1 -11  -4 33446.9 1262.16  47
  -1 -11  -4 33107.1 1320.75   9
   1  11   4 31881.3 1287.52  18
   1  11   4 33927.4 1268.14  43
  -1 -11  -4 34078.9 1257.98  33
  -1  11  -4 33594.1 1341.76  28
  -1  11  -4 34284.0 1272.92  42
   1  11   4 36473.9 1349.54  30
  -1 -11  -4 35193.8 1278.63  15
  -1 -11  -4 32119.3 1268.06  20
   1  11   4 32418.2 1265.98  45
  -1  11  -4 33278.3 1267.75  35
  -1  11  -4 33242.3 1328.78  11
  -1 -11  -4 32823.9 1315.09  10
  -1  11  -4 33519.7 1269.67  39
  -1  11  -5 540.690 137.539  11
  -1  11  -5 524.702 127.341  42
  -1  11  -5 447.347 120.704  39
  -1 -11  -5 614.034 144.274   9
  -1  11  -5 479.269 114.727  35
  -1 -11  -5 648.648 124.662  47
  -1 -11  -5 496.985 117.210  15
   1  11   5 748.620 136.187  18
   1  11   5 523.228 145.013  30
  -1 -11  -5 836.785 134.768  20
   1  11   5 524.350 116.033  43
   1  11   5 451.217 114.753  45
   1  11   6 3949.27 280.372  43
  -1  11  -6 4394.29 287.177  35
  -1 -11  -6 4430.01 279.447  40
  -1  11  -6 3988.81 293.093  42
  -1 -11  -6 4836.00 304.948  15
   1  11   6 4360.07 290.725  45
  -1 -11  -6 4715.79 303.478  20
  -1 -11  -6 4247.89 287.429  47
  -1 -11  -7 1481.98 176.399  47
   1  11   7 1525.62 175.980  45
  -1  11  -7 1220.15 177.499  42
  -1 -11  -7 1279.01 172.753  15
   1  11   8 8757.36 408.132  45
  -1 -11  -8 9112.76 421.789  15
  -1 -11  -8 9141.18 404.849  47
  -1  11  -8 7811.06 408.266  42
   1  11   8 8266.57 417.700  23
  -1  12   9 3949.94 232.189  18
   1 -12  -9 4259.17 220.985  15
  -1  12   9 4047.23 231.294  19
   1  12  -9 4057.70 219.061  38
  -1  12   9 4417.59 232.937  43
   1  12  -8 997.355 147.792  42
  -1  12   8 887.000 152.676  19
  -1  12   8 913.677 147.388  43
   1 -12  -8 1252.65 145.399  20
   1 -12  -8 948.917 136.401  15
   1 -12  -8 1239.06 150.540  40
  -1  12   8 1177.78 167.677  18
   1  12  -8 1169.10 147.449  38
   1 -12  -7 5319.56 320.780  15
  -1  12   7 5042.05 349.514  18
   1  12  -7 5332.08 333.919  42
   1 -12  -7 5386.94 307.773  47
   1  12  -7 5104.01 318.128  38
  -1  12   7 5155.42 328.166  43
   1 -12  -7 4853.93 314.475  40
   1 -12  -7 5103.22 324.636  20
  -1  12   7 5245.24 334.364  19
   1 -12  -6 4799.77 358.027  26
  -1  12   6 4979.34 314.893  19
   1 -12  -6 4715.31 296.074  40
  -1  12   6 4632.82 324.150  18
  -1 -12   6 4215.75 360.458  24
  -1 -12   6 4329.72 347.348  30
   1  12  -6 4406.20 284.510  35
   1 -12  -6 4495.99 341.176   9
   1  12  -6 4190.07 346.424  11
   1 -12  -6 4809.59 301.457  20
  -1  12   6 4680.52 300.927  43
   1  12  -6 4383.04 298.928  42
   1  12  -6 4323.76 284.898  38
   1 -12  -6 4371.51 287.492  47
   1 -12  -5 1561.79 190.372   9
   1  12  -5 2490.39 188.758  38
  -1  12   5 1886.79 182.159  43
   1 -12  -5 1844.50 174.699  20
   1 -12  -5 2057.90 177.986  40
   1 -12  -5 2064.67 219.414  26
  -1 -12   5 2309.39 244.829  24
   1  12  -5 2157.16 224.311  11
   1 -12  -5 1719.31 175.267  47
  -1  12   5 2059.02 177.876  48
   1  12  -5 1978.80 178.821  42
  -1  12   5 1871.23 195.698  18
   1  12  -5 2064.05 174.533  35
  -1  12   4 2658.74 204.643  17
   1 -12  -4 3072.51 222.384  10
   1 -12  -4 2529.83 213.683  31
   1 -12  -4 2558.13 184.381  47
  -1  12   4 2404.33 181.566  43
   1  12  -4 2608.46 183.012  42
  -1 -12   4 2679.28 214.795  29
  -1  12   4 2101.27 179.808  19
   1  12  -4 2420.03 219.704  28
   1  12  -4 2625.16 179.815  35
  -1 -12   4 2397.08 222.287  24
   1 -12  -4 3065.87 233.723  26
   1  12  -4 2495.98 183.370  39
  -1  12   4 2732.27 200.498  18
   1 -12  -4 2324.88 174.663  20
  -1  12   4 2203.97 173.700  48
   1  12  -4 2586.33 179.870  38
   1  12  -4 2240.46 205.461  11
  -1 -12   3 23211.7 929.642  29
   1  12  -3 23382.5 946.481  28
   1 -12  -3 21486.2 930.995  26
   1 -12  -3 22911.2 922.900  10
   1  12  -3 24372.7 924.065  11
  -1 -12   3 22367.8 943.716  24
  -1  12   3 22723.6 911.054   7
   1 -12  -3 23163.3 922.831  31
  -1 -12   2 792.800 105.788  24
   1  12  -2 719.314 104.064  28
  -1  12   2 682.398 96.3567   7
   1 -12  -2 795.416 103.769  10
   1 -12  -2 657.375 89.6759  31
   1 -12  -2 878.221 95.0562  25
   1  12  -2 725.459 92.0840  11
   1 -12  -2 648.391 100.414  26
  -1 -12   2 705.298 101.551  29
   1 -12  -1 10530.1 462.852  10
  -1  12   1 10912.1 444.556  27
   1 -12  -1 11030.1 481.908  26
  -1  12   1 11992.4 480.792   7
  -1 -12   1 10723.1 469.301  29
   1  12  -1 10479.6 475.656  28
  -1 -12   1 10409.0 456.764   8
   1  12  -1 10527.4 466.143   7
  -1 -12   1 10236.3 466.498  24
   1  12   0 22836.5 912.060   7
   1  12   0 24082.6 926.756  32
  -1 -12   0 23658.1 913.392  10
   1  12   0 24011.6 933.075  28
  -1 -12   0 23318.5 921.901   8
  -1  12   0 24907.8 913.751  27
  -1  12   0 23733.8 930.086   7
   1 -12   0 23225.9 934.292  26
  -1  12  -1 19282.8 757.276   7
  -1  12  -1 18298.3 758.244  28
   1  12   1 19752.9 753.661  28
  -1 -12  -1 20080.0 765.636  26
   1  12   1 19779.0 773.303  30
  -1 -12  -1 18041.3 750.988  10
   1  12   1 18394.0 742.309  32
  -1  12  -1 18297.7 742.786  27
   1  12   2 3826.57 242.575  30
  -1  12  -2 3697.79 246.755  28
  -1 -12  -2 4009.57 224.243   9
  -1  12  -2 3664.21 228.223  27
  -1  12  -2 3985.85 232.212   7
  -1 -12  -2 3685.10 236.903  10
  -1  12  -2 3949.49 222.658  11
  -1 -12  -3 105503. 3717.72  10
   1  12   3 107648. 3728.12  30
  -1  12  -3 102106. 3738.71  28
  -1  12  -3 105968. 3707.27  27
  -1 -12  -3 101536. 3698.37   9
  -1  12  -3 102986. 3661.21  39
  -1  12  -3 103216. 3700.52  11
  -1 -12  -4 10414.3 516.133  10
  -1 -12  -4 10586.6 474.254  20
  -1  12  -4 10673.9 474.603  35
   1  12   4 9636.08 463.859  43
  -1  12  -4 9637.22 464.582  39
  -1  12  -4 10234.9 517.968  11
  -1  12  -4 9842.69 464.974  42
   1  12   4 11081.7 538.266  30
  -1 -12  -4 10220.9 470.332  15
  -1  12  -4 9965.08 533.375  28
  -1 -12  -4 9709.94 457.493  33
  -1 -12  -4 10381.0 465.954  47
   1  12   4 10820.7 474.542  45
   1  12   4 10330.4 491.688  18
  -1 -12  -4 10045.6 508.988   9
   1  12   5 18939.2 761.287  45
   1  12   5 16767.0 773.559  18
  -1  12  -5 18025.6 838.299  28
  -1 -12  -5 18383.2 825.035   9
  -1  12  -5 18683.4 761.497  35
   1  12   5 19309.9 851.932  30
  -1 -12  -5 17946.9 762.413  15
  -1  12  -5 18095.9 762.005  42
  -1 -12  -5 17113.7 751.772  47
  -1 -12  -5 17814.3 761.533  20
   1  12   5 17525.7 751.432  43
  -1  12  -5 17087.7 748.983  39
  -1  12  -5 17615.0 828.370  11
  -1  12  -6 872.095 142.308  35
   1  12   6 544.030 150.262  18
  -1 -12  -6 710.482 152.697  15
   1  12   6 907.596 148.742  45
  -1 -12  -6 850.847 144.718  47
   1  12   6 869.504 153.818  43
  -1  12  -6 581.044 146.440  42
  -1  12  -6 909.112 145.314  39
  -1 -12  -6 993.070 158.097  20
  -1 -12  -7 2390.73 210.052  47
  -1 -12  -7 2064.58 204.658  15
   1  12   7 2184.81 222.602  23
  -1  12  -7 2947.20 234.222  42
   1  12   7 2190.47 202.808  45
   1  12   7 2417.94 212.067  43
  -1 -12  -8 376.125 97.6013  47
   1  12   8 494.435 110.508  23
  -1  12  -8 298.203 107.296  42
   1  12   8 360.335 98.4946  45
  -1 -12  -8 345.551 95.7327  15
  -1  13   9 160.921 72.6894  19
  -1  13   9 155.297 71.9855  43
  -1  13   9 189.076 73.3718  18
   1  13  -9 152.065 62.8542  38
   1  13  -8 1157.58 144.337  38
  -1  13   8 1195.61 161.411  19
  -1  13   8 1055.80 149.070  43
   1 -13  -8 1096.38 142.156  20
   1  13  -8 1118.67 146.283  42
  -1  13   8 903.022 157.207  18
   1 -13  -8 1155.91 137.278  40
   1 -13  -7 772.672 142.546  47
   1 -13  -7 832.404 147.275  40
  -1  13   7 866.311 163.124  19
   1  13  -7 736.292 148.500  42
  -1  13   7 644.209 149.262  43
  -1  13   7 842.256 170.618  18
   1  13  -7 772.051 142.777  38
   1 -13  -7 747.495 141.532  20
  -1  13   6 263.159 130.466  43
  -1  13   6 207.409 120.140  19
  -1  13   6 266.734 137.399  18
   1  13  -6 329.085 120.780  38
   1 -13  -6 369.538 123.774  47
   1  13  -6 542.173 143.109  42
   1  13  -6 98.0188 97.4058  35
   1 -13  -6 132.301 117.946  20
   1 -13  -6 139.746 108.095  40
  -1  13   5 5505.30 325.516  19
   1  13  -5 5374.29 308.983  35
   1  13  -5 5689.72 317.238  38
   1 -13  -5 6016.98 361.880   9
   1 -13  -5 6515.51 397.919  26
  -1  13   5 5580.23 320.365  43
  -1  13   5 5183.41 330.498  18
   1 -13  -5 4652.17 304.197  47
   1 -13  -5 5715.23 310.140  40
   1  13  -5 5381.98 312.955  42
  -1  13   5 5839.52 320.218  48
   1 -13  -5 5470.89 315.774  20
  -1 -13   5 5604.32 393.209  24
   1  13  -5 5227.73 359.726  11
   1  13  -4 1992.40 160.872  38
  -1  13   4 1223.40 145.394  19
   1  13  -4 1690.32 175.715  11
   1  13  -4 1777.39 150.770  35
  -1  13   4 1709.27 157.009  43
  -1  13   4 1489.31 161.270  18
   1  13  -4 1579.57 187.588  28
  -1  13   4 1782.65 154.149  48
   1 -13  -4 1650.46 181.789  26
  -1 -13   4 1447.05 171.611  29
  -1 -13   4 1335.33 173.519  24
   1  13  -4 1873.29 153.224  42
   1 -13  -4 1714.78 151.805  20
   1 -13  -4 1709.58 181.285  31
  -1  13   4 1447.65 165.837  17
   1 -13  -4 1620.17 171.745  10
   1 -13  -4 1777.10 172.585   9
   1 -13  -4 1768.11 154.578  47
   1  13  -4 1555.97 150.498  39
   1  13  -3 714.054 112.894  11
   1 -13  -3 826.745 120.570  26
   1 -13  -3 731.564 110.348  31
  -1  13   3 952.349 119.344   7
  -1 -13   3 510.249 106.259  29
   1  13  -3 817.434 128.159  28
   1 -13  -3 525.518 104.638  10
  -1 -13   3 744.503 125.346  24
  -1 -13   2 728.682 105.615  29
   1 -13  -2 575.818 88.2991  25
   1 -13  -2 340.072 84.2292  26
  -1  13   2 731.436 103.446   7
  -1 -13   2 578.681 98.6625  24
   1  13  -2 788.979 105.632  28
   1 -13  -2 737.895 105.912  10
   1 -13  -1 65482.1 2331.56  10
  -1 -13   1 63691.1 2325.66   8
   1  13  -1 65608.0 2335.05   7
   1 -13  -1 63146.5 2349.31  26
  -1 -13   1 62840.6 2331.32  24
  -1  13   1 67191.9 2343.00   7
   1  13  -1 65303.4 2346.80  28
  -1  13   1 65778.0 2307.76  27
  -1  13   0 2134.00 143.821  27
  -1  13   0 1953.51 155.773   7
   1  13   0 1974.57 145.114   7
  -1 -13   0 1972.42 149.899   8
   1  13   0 1769.50 148.582  28
  -1 -13   0 1949.84 142.739  10
  -1 -13   0 1704.00 145.942  26
   1 -13   0 1855.67 155.536  26
   1  13   0 1978.06 147.641  32
  -1  13  -1 1761.44 145.601   7
  -1 -13  -1 1751.08 144.876  10
  -1  13  -1 1891.62 151.757  28
  -1 -13  -1 1494.02 136.187   8
  -1  13  -1 1581.44 135.124  27
   1 -13   1 1614.11 142.181  26
  -1 -13  -1 1385.51 134.828  26
  -1 -13  -2 3052.50 213.216  10
  -1  13  -2 3306.36 211.009   7
  -1  13  -2 2565.60 213.613  28
  -1  13  -2 3157.86 208.609  27
   1  13   2 3280.19 227.850  30
  -1 -13  -3 181.224 76.8623  47
  -1 -13  -3 47.7360 69.4128  33
  -1  13  -3 92.9726 63.9595  35
  -1  13  -3 174.040 100.929  28
   1  13   3 111.727 91.5230  30
  -1  13  -3 84.8926 85.7337  27
   1  13   3 158.098 90.2405  18
   1  13   3 176.310 75.6901  45
  -1  13  -3 189.003 85.9582  11
  -1 -13  -3 227.024 92.6410  10
   1  13   3 178.231 78.9177  43
  -1  13  -3 92.7524 67.9290  42
  -1 -13  -3 159.824 81.5522   9
  -1  13  -3 111.298 71.3899  39
  -1 -13  -3 133.952 66.4840  20
  -1  13  -4 5623.02 313.338  42
  -1 -13  -4 5795.61 314.216  47
  -1  13  -4 5872.14 319.130  35
  -1 -13  -4 5611.51 310.001  33
   1  13   4 6388.23 381.874  30
  -1 -13  -4 6194.40 322.342  15
   1  13   4 6312.34 324.807  45
   1  13   4 5808.61 339.001  18
   1  13   4 5924.07 320.041  43
  -1 -13  -4 5323.56 350.009  10
  -1  13  -4 5720.71 318.883  39
  -1  13  -4 5288.67 371.097  28
  -1 -13  -4 6149.10 324.787  20
  -1 -13  -4 6059.56 358.415   9
  -1  13  -4 6154.39 364.654  11
  -1 -13  -5 34053.7 1353.01  47
  -1 -13  -5 32604.6 1411.45   9
  -1 -13  -5 35427.6 1360.85  20
  -1  13  -5 35433.8 1360.68  35
  -1 -13  -5 35392.9 1347.85  33
  -1  13  -5 35350.5 1466.13  28
   1  13   5 35855.0 1359.78  45
  -1  13  -5 36132.9 1363.57  42
   1  13   5 35143.1 1357.83  43
   1  13   5 38349.6 1472.56  30
  -1  13  -5 35651.3 1440.91  11
  -1  13  -5 35366.6 1357.95  39
   1  13   5 34021.8 1382.61  18
  -1 -13  -5 35999.3 1367.34  15
  -1  13  -6 7133.65 384.144  35
  -1 -13  -6 6785.19 389.190  20
  -1  13  -6 7194.17 392.382  42
   1  13   6 6710.09 400.600  18
  -1 -13  -6 6898.68 386.857  15
  -1  13  -6 6997.01 374.398  39
   1  13   6 6733.15 384.744  43
   1  13   6 6981.30 379.816  45
  -1 -13  -6 5979.14 373.413  47
  -1 -13  -7 365.602 124.924  47
   1  13   7 120.919 111.069  43
  -1 -13  -7 369.457 123.814  15
   1  13   7 239.119 111.048  45
  -1  13  -7 173.410 119.409  42
   1  13   7 383.357 126.668  23
   1  13   8 122.396 91.8789  23
   1  13   8 282.269 89.3641  45
  -1 -13  -8 209.215 83.9534  15
  -1  13  -8 249.284 92.2658  42
  -1 -13  -8 65.0668 76.3970  47
   1 -14  -8 1570.52 149.447  40
  -1  14   8 1563.22 171.461  19
  -1  14   8 1556.41 164.675  43
  -1  14   8 1539.34 176.854  18
   1  14  -8 1753.57 159.996  42
   1 -14  -8 1643.32 159.322  20
   1  14  -8 1660.36 155.763  38
  -1  14   7 12439.5 581.229  18
   1 -14  -7 11381.7 528.337  40
   1 -14  -7 10954.9 524.371  47
  -1  14   7 11912.0 549.274  43
   1  14  -7 11629.0 537.306  35
   1  14  -7 11000.8 531.631  38
   1  14  -7 10239.6 528.890  42
  -1  14   7 11627.8 555.243  19
   1 -14  -7 11640.9 541.298  20
  -1  14   6 2554.73 244.627  18
  -1  14   6 2616.46 231.497  19
   1  14  -6 2792.06 220.419  35
   1 -14  -6 2434.19 216.705  20
  -1  14   6 2613.41 225.425  43
   1 -14  -6 2142.63 209.028  47
   1  14  -6 2649.31 224.052  42
   1  14  -6 2539.53 218.065  38
   1 -14  -6 2261.25 198.198  40
   1 -14  -5 11844.2 597.860   9
  -1  14   5 11205.9 568.238  18
   1  14  -5 12095.6 555.382  38
  -1  14   5 11755.5 565.901  19
  -1 -14   5 13051.6 663.889  24
   1 -14  -5 12358.7 555.025  20
   1  14  -5 11553.1 547.379  42
  -1  14   5 12207.7 553.837  48
   1  14  -5 13804.4 635.437  11
   1 -14  -5 12215.5 635.150  26
   1 -14  -5 12174.6 559.177  47
   1  14  -5 12560.3 555.817  35
  -1  14   5 11883.1 555.029  43
  -1  14   4 1202.49 148.969  19
   1 -14  -4 1350.17 151.761   9
   1  14  -4 1275.13 137.132  35
  -1  14   4 1162.54 146.538  18
   1  14  -4 1201.51 173.335  28
   1  14  -4 1186.22 139.065  38
   1 -14  -4 1359.42 174.997  26
  -1 -14   4 1414.72 169.570  29
  -1  14   4 1187.00 143.599  43
   1 -14  -4 1333.32 141.885  47
   1 -14  -4 1412.21 141.438  20
  -1  14   4 1309.77 146.073  48
   1  14  -4 1272.82 160.830  11
   1  14  -4 1062.27 130.379  42
  -1  14   4 1419.70 166.366  17
  -1 -14   4 1380.41 182.516  24
   1 -14  -4 1411.33 164.959  10
   1 -14  -3 12362.4 602.713  26
  -1  14   3 13236.7 557.861  19
   1  14  -3 11715.7 532.891  39
   1  14  -3 13382.1 576.433  11
  -1  14   3 13208.1 547.218  48
  -1 -14   3 12837.6 605.665  24
  -1 -14   3 13937.5 603.831  29
   1  14  -3 13223.1 607.705  28
   1 -14  -3 13018.2 588.823  10
   1  14  -3 12853.4 546.561  38
  -1  14   3 12891.9 572.001  17
   1 -14  -3 12663.5 537.923  47
   1  14  -3 12318.8 539.773  37
   1 -14  -2 127.903 70.5330  26
  -1 -14   2 149.698 71.6301  29
  -1 -14   2 184.532 73.1167  24
  -1  14   2 149.141 78.5620   7
   1 -14  -2 263.225 72.3904  25
   1 -14  -2 300.922 85.0895  10
   1  14  -2 247.219 90.8108  28
  -1  14   1 19796.6 832.223   7
  -1 -14   1 21202.8 826.583   8
   1  14  -1 21521.5 835.725   7
   1 -14  -1 20111.9 844.242  26
   1 -14  -1 20410.7 824.136  10
   1  14  -1 21649.0 846.088  28
  -1 -14   0 654.578 98.0789  26
  -1 -14   0 711.119 101.101   8
   1  14   0 491.115 88.8270   7
  -1  14   0 774.758 106.137   7
   1  14   0 779.138 105.681  28
  -1  14   0 668.261 90.1830  27
   1 -14   0 653.077 99.6249  26
  -1 -14   0 805.519 96.4982  10
  -1  14  -1 2121.98 169.267   7
  -1 -14  -1 1780.68 154.550  10
  -1 -14  -1 2112.57 166.304   8
  -1  14  -1 1875.30 152.898  27
   1 -14   1 2030.57 167.837  26
  -1 -14  -1 2098.56 165.934  26
  -1  14  -1 2201.38 171.372  28
   1  14   2 9039.50 449.174  30
  -1 -14  -2 8672.80 434.730  10
  -1  14  -2 8989.78 425.971  27
  -1  14  -2 8343.04 445.010  28
  -1  14  -2 9205.31 431.770   7
  -1  14  -3 43090.2 1573.94  27
  -1 -14  -3 41084.1 1578.10  10
   1  14   3 40951.1 1549.06  17
  -1  14  -3 40894.1 1527.10  35
   1  14   3 40208.5 1518.54  43
  -1 -14  -3 41840.6 1519.43  33
  -1  14  -3 40558.6 1520.33  39
   1  14   3 40484.2 1519.04  45
   1  14   3 41963.9 1549.17  18
  -1  14  -3 42479.8 1520.04  37
  -1 -14  -3 42148.2 1517.77  20
  -1  14  -3 39657.2 1600.68  28
   1  14   3 40312.0 1589.15  30
   1  14   3 38737.5 1527.62  23
  -1  14  -4 22.4408 105.548  28
  -1  14  -4 107.209 90.9989  11
   1  14   4 40.9713 107.353  30
   1  14   4-12.1742 90.8490  45
  -1 -14  -4-18.9685 87.6662  10
  -1 -14  -4 23.8734 87.8482  33
  -1 -14  -4 11.6788 91.2353  47
  -1 -14  -4-17.3989 88.6094   9
  -1  14  -4 12.8306 87.5248  35
   1  14   4 12.3001 92.4153  43
  -1  14  -4 37.1983 84.5842  39
   1  14   4 89.9631 103.943  18
  -1 -14  -4 96.0912 88.3980  20
  -1  14  -4 23.4638 86.9471  42
  -1  14  -5 652.669 136.317  42
  -1  14  -5 392.700 133.854  11
  -1 -14  -5 525.406 137.913   9
   1  14   5 703.317 170.890  30
  -1  14  -5 717.991 141.339  39
  -1 -14  -5 943.986 151.526  15
  -1 -14  -5 704.186 135.644  33
   1  14   5 695.095 132.629  45
   1  14   5 646.448 141.682  43
  -1 -14  -5 680.612 135.810  47
  -1  14  -5 754.892 137.172  35
   1  14   5 439.843 138.005  18
  -1 -14  -5 703.000 135.772  20
  -1  14  -5 614.142 162.673  28
  -1  14  -6 2108.94 198.621  35
   1  14   6 2052.71 196.039  45
  -1 -14  -6 2198.27 206.599  15
  -1  14  -6 1771.50 197.105  42
   1  14   6 1748.51 208.946  23
  -1 -14  -6 2410.44 216.075  47
   1  14   6 1633.75 191.132  43
   1  14   6 2061.13 214.056  18
  -1  14  -6 2354.46 205.516  39
  -1 -14  -6 1746.88 193.665  20
   1  14   7 4802.02 291.931  43
  -1 -14  -7 5025.98 297.082  15
  -1 -14  -7 4758.24 294.589  47
   1  14   7 4256.40 281.326  45
   1  14   7 4264.88 297.459  23
  -1  14  -7 4762.82 294.751  42
   1  14   8 118.015 76.5139  45
  -1 -14  -8 114.472 77.3415  47
  -1  14  -8-9.62051 79.7624  42
   1  14   8 260.732 92.0369  23
  -1 -14  -8 9.75548 67.6875  15
  -1  15   8 5059.39 293.188  19
  -1  15   8 5477.88 307.779  18
   1 -15  -8 5015.65 277.323  20
   1 -15  -8 4927.47 265.520  40
   1  15  -8 4611.42 273.948  38
   1  15  -8 5059.90 278.499  42
   1 -15  -8 4909.05 262.809  47
  -1  15   8 4993.81 285.516  43
   1  15  -7 2593.43 217.191  35
  -1  15   7 2804.51 252.939  18
   1 -15  -7 3036.82 224.800  47
   1 -15  -7 2832.39 224.033  20
   1  15  -7 2586.83 223.169  42
  -1  15   7 2256.51 223.547  19
   1 -15  -7 2361.60 198.930  40
  -1  15   7 2851.20 234.234  43
   1  15  -7 2709.93 224.068  38
  -1  15   6 164.731 128.716  19
   1 -15  -6 28.8581 112.048  20
   1  15  -6-43.4826 109.669  42
   1  15  -6 192.681 119.382  38
   1  15  -6 129.876 99.2831  35
  -1  15   6 120.221 123.854  43
   1 -15  -6 43.1276 114.424  47
  -1  15   6 107.475 129.984  18
   1  15  -5 5659.90 331.328  35
   1 -15  -5 5798.08 380.704  10
   1 -15  -5 5884.12 407.729  26
  -1 -15   5 6163.65 416.682  24
   1 -15  -5 6095.56 339.410  47
  -1  15   5 5810.05 357.898  18
   1 -15  -5 6456.58 385.021   9
   1  15  -5 5559.78 336.586  38
  -1  15   5 5739.20 336.404  48
  -1  15   5 6465.14 361.105  19
  -1  15   5 6984.76 378.868  17
   1  15  -5 5922.15 331.427  42
  -1  15   5 5850.41 338.974  43
   1  15  -5 4875.05 359.277  11
   1 -15  -5 6134.37 336.497  20
   1 -15  -4 523.037 125.616  10
  -1  15   4 455.740 122.924  17
  -1  15   4 279.726 106.682  19
  -1 -15   4 674.504 126.538  29
   1  15  -4 251.008 113.269  28
   1 -15  -4 383.858 103.320  47
   1  15  -4 392.537 100.094  38
   1  15  -4 345.762 93.7176  42
   1 -15  -4 229.360 114.373  26
  -1  15   4 326.383 106.273  48
  -1  15   4 308.972 102.415  43
   1  15  -4 239.220 100.845  11
  -1 -15   4 276.330 107.336  24
  -1  15   4 384.282 101.020  18
   1  15  -4 427.695 107.015  35
   1 -15  -4 348.864 96.0648  20
  -1  15   3 1597.54 142.539  48
   1  15  -3 1435.39 134.389  35
  -1  15   3 1371.53 148.776  17
   1  15  -3 1128.23 121.385  39
  -1 -15   3 1327.98 155.250  29
   1  15  -3 1405.04 165.420  28
   1  15  -3 1436.30 135.963  38
   1  15  -3 1299.64 136.778  37
   1 -15  -3 1483.38 161.580  10
   1 -15  -3 1392.66 168.611  26
  -1  15   3 1294.14 139.774  19
  -1 -15   3 1409.15 164.000  24
  -1  15   3 1405.22 138.569  43
   1 -15  -3 1137.87 120.831  47
   1  15  -2 9193.02 454.225  28
  -1  15   2 9036.91 442.196   7
   1 -15  -2 8557.69 453.294  26
   1 -15  -2 9847.49 453.444  10
  -1 -15   2 8933.44 450.654  29
   1  15  -1 5196.42 285.968  28
  -1 -15   1 4236.25 255.580   8
   1  15  -1 4473.17 268.536   7
   1 -15  -1 4328.47 277.398  26
  -1 -15   1 4856.54 277.298  29
  -1  15   1 4699.41 277.344   7
   1 -15  -1 4663.81 263.621  10
   1  15   0 3434.57 218.658   7
  -1  15   0 3801.80 238.464   7
   1  15   0 3906.16 236.646  28
  -1 -15   0 3237.10 218.901   8
  -1  15   0 3777.40 216.417  27
  -1 -15   0 3846.77 221.624  10
  -1 -15   0 3580.49 231.452  26
   1 -15   0 2972.17 223.206  26
  -1 -15  -1 76887.4 2698.45  10
  -1  15  -1 67496.6 2694.06  28
  -1  15  -1 80009.2 2689.11  27
  -1 -15  -1 72841.3 2703.51  26
  -1  15  -1 75872.6 2704.06   7
   1 -15   1 74203.3 2713.05  26
  -1 -15  -1 76473.2 2702.79   8
  -1 -15  -2 28929.1 1145.28  10
   1  15   2 27431.2 1150.82  30
   1  15   2 28765.3 1122.55  17
   1  15   2 29018.3 1116.29  18
  -1  15  -2 28885.3 1139.36   7
  -1  15  -2 30024.9 1102.56  37
  -1  15  -2 28670.0 1164.31  28
  -1  15  -2 31238.5 1140.60  27
  -1 -15  -2 29206.2 1089.22  33
  -1  15  -2 27298.2 1104.66  19
  -1  15  -3 574.241 106.550  39
   1  15   3 621.761 116.738  17
  -1 -15  -3 542.094 103.944  33
   1  15   3 605.737 107.494  23
   1  15   3 706.462 136.556  30
   1  15   3 601.252 108.714  43
  -1  15  -3 480.138 100.510  37
  -1  15  -3 436.728 125.325  28
  -1  15  -3 611.357 118.572  27
   1  15   3 416.553 97.2145  45
   1  15   3 546.611 116.307  18
  -1  15  -3 591.267 106.598  35
  -1 -15  -3 575.364 119.818  10
  -1 -15  -3 710.119 101.715  20
   1  15   4 167.254 98.9228  43
   1  15   4 303.079 105.195  23
  -1 -15  -4 237.716 105.541  10
  -1 -15  -4 337.548 108.905   9
  -1 -15  -4 171.067 93.3766  20
  -1  15  -4 214.069 126.612  28
  -1 -15  -4 337.330 108.862  33
  -1 -15  -4 131.391 90.0951  47
   1  15   4 304.692 107.225  45
  -1  15  -4 225.488 91.8891  42
  -1  15  -4 310.977 109.799  35
  -1  15  -4 179.721 98.7054  39
   1  15   4 128.680 111.101  30
   1  15   4 342.163 127.673  18
   1  15   5 612.470 139.081  23
  -1  15  -5 615.489 140.044  35
   1  15   5 671.232 144.454  18
   1  15   5 793.242 147.085  43
  -1 -15  -5 662.304 138.275  33
  -1 -15  -5 800.801 156.789   9
   1  15   5 873.445 175.881  30
  -1  15  -5 564.734 153.948  28
   1  15   5 568.855 128.146  45
  -1 -15  -5 727.723 141.253  47
  -1  15  -5 702.667 141.297  39
  -1  15  -5 653.746 153.992  11
  -1  15  -5 565.121 123.745  42
  -1 -15  -5 786.593 146.972  20
  -1  15  -6 2018.40 203.016  42
  -1 -15  -6 2099.01 200.909  15
  -1 -15  -6 2127.71 208.873  20
   1  15   6 2265.67 215.955  43
   1  15   6 1755.47 205.792  23
  -1 -15  -6 1907.44 204.486  47
  -1  15  -6 2229.74 207.258  35
   1  15   6 2130.53 204.198  45
   1  15   6 1870.71 211.268  18
  -1  15  -6 2032.62 195.932  39
  -1 -15  -7 4138.35 274.700  47
   1  15   7 4100.50 286.734  23
   1  15   7 4397.59 271.670  45
  -1 -15  -7 4931.89 283.082  15
   1  15   7 4242.00 273.224  43
   1  15   7 4372.04 287.776  18
  -1  15  -7 4567.24 282.617  42
  -1 -15  -8 1600.63 138.710  15
   1  15   8 2036.18 159.541  23
  -1 -15  -8 1834.82 143.971  47
  -1  15  -8 2025.85 155.666  42
  -1  16   8 1344.54 150.556  19
  -1  16   8 1510.45 151.281  43
   1 -16  -8 1483.33 140.911  20
  -1  16   8 1361.53 159.205  18
   1  16  -8 1274.94 136.502  42
   1 -16  -8 1518.28 131.959  47
   1  16  -8 1472.76 137.252  38
  -1  16   7 2081.74 206.081  19
   1  16  -7 2254.68 192.656  35
  -1  16   7 2176.20 221.279  18
   1 -16  -7 2211.25 194.519  47
   1  16  -7 1970.41 187.579  38
  -1  16   7 2045.62 198.302  43
   1  16  -7 1694.84 182.568  42
   1 -16  -7 1837.95 185.663  20
   1  16  -6 12441.2 583.840  35
  -1  16   6 12915.5 618.361  18
   1 -16  -6 13357.5 592.316  47
   1  16  -6 11962.0 577.157  42
   1 -16  -6 13179.2 592.482  20
  -1  16   6 13114.2 610.927  19
  -1  16   6 11811.3 586.620  43
   1  16  -6 13521.9 602.311  38
   1  16  -5-83.7681 101.839  11
   1 -16  -5 21.2769 100.074  10
   1 -16  -5 82.1408 115.926  47
  -1  16   5-31.4750 109.960  19
   1  16  -5 28.8045 103.729  38
  -1  16   5 66.1966 110.078  18
   1 -16  -5-26.6546 101.476  20
   1 -16  -5 12.7759 101.044  33
   1  16  -5 56.1569 96.5507  35
  -1 -16   5 25.7649 105.548  24
  -1  16   5 51.4653 113.120  17
   1 -16  -5 75.5155 105.437  26
  -1  16   5 70.3204 109.178  48
   1  16  -5 39.4966 93.4175  42
  -1  16   5 114.270 118.351  43
   1 -16  -4 2180.07 229.199  26
  -1  16   4 2165.14 196.464  19
   1  16  -4 2350.63 180.027  42
  -1  16   4 1871.71 185.031  18
  -1  16   4 2666.07 202.700  48
  -1 -16   4 1734.13 209.696  29
   1  16  -4 2215.50 227.989  28
   1 -16  -4 2438.59 188.379  47
   1  16  -4 2070.96 179.966  35
  -1  16   4 2302.45 211.185  17
  -1 -16   4 2141.52 226.023  24
   1  16  -4 2076.18 185.682  38
  -1  16   4 1969.13 182.104  43
   1 -16  -4 2649.88 230.447  10
   1 -16  -4 2125.83 174.940  20
   1 -16  -3 13242.4 568.172  47
   1  16  -3 13304.7 585.617  38
   1 -16  -3 13134.5 626.836  10
  -1  16   3 13782.2 614.759  17
   1  16  -3 14653.6 655.912  28
  -1  16   3 13460.8 596.042  19
   1 -16  -3 12257.3 639.625  26
   1  16  -3 13986.6 583.754  35
  -1  16   3 13336.3 582.857  48
  -1  16   3 13222.5 577.566  43
   1  16  -3 14901.2 592.499  37
  -1 -16   3 13633.0 639.589  29
  -1  16   2 5421.21 293.128  19
  -1  16   2 6450.89 318.637  17
   1  16  -2 5166.43 280.723  37
   1  16  -2 5731.30 291.536  38
  -1  16   2 4420.83 298.695   7
  -1  16   2 5165.02 280.889  48
   1  16  -2 5981.49 334.665  28
   1 -16  -2 4933.02 321.969  26
   1 -16  -2 5304.84 315.701  10
  -1 -16   2 5423.31 325.134  29
   1  16  -2 5617.45 288.009  45
   1 -16  -1 22593.9 915.918  10
   1 -16  -1 22494.8 943.183  26
  -1 -16   1 23689.7 938.371  29
   1  16  -1 22818.7 933.472  28
  -1 -16   1 22026.7 912.269   8
   1  16  -1 23638.2 929.807   7
  -1  16   1 23765.4 937.992   7
   1  16   0 50890.8 1828.31  28
  -1 -16   0 47651.1 1814.35   8
  -1 -16   0 51725.9 1841.74  26
   1 -16   0 48299.9 1839.11  26
  -1  16   0 47241.6 1826.56   7
   1 -16   1 13331.1 616.508  26
  -1 -16  -1 12847.3 598.215  10
  -1  16  -1 15092.9 601.793  27
  -1 -16  -1 13204.1 608.051   8
  -1  16  -1 13599.8 613.819  28
  -1 -16  -1 14633.4 626.311  26
  -1  16  -1 13605.1 612.834   7
  -1 -16  -2 624.008 120.920  10
  -1  16  -2 421.853 99.2034  19
  -1  16  -2 443.757 94.8704  35
   1  16   2 414.466 92.6355  45
  -1 -16  -2 477.925 88.0073  33
   1  16   2 455.712 103.847  17
  -1  16  -2 637.153 121.599  28
  -1 -16  -2 525.752 111.938   8
  -1  16  -2 482.911 100.917  27
  -1  16  -2 510.978 108.871   7
   1  16   2 561.548 102.656  43
  -1  16  -2 768.792 109.547  37
   1  16   2 432.252 99.9355  18
  -1  16  -2 607.365 92.2410  39
  -1  16  -3 5496.24 327.720  27
  -1  16  -3 5008.30 292.530  35
   1  16   3 4660.25 328.026  30
   1  16   3 5556.04 315.462  17
   1  16   3 4799.37 289.427  23
   1  16   3 5324.03 307.771  18
   1  16   3 4821.99 280.701  45
  -1  16  -3 4908.38 283.843  39
  -1  16  -3 5212.83 354.225  28
  -1 -16  -3 4964.77 314.937   8
  -1  16  -3 5527.45 292.298  37
  -1 -16  -3 4751.36 320.499  10
   1  16   3 4591.63 280.828  43
  -1 -16  -3 5079.96 284.854  33
  -1 -16  -4 5224.82 345.970  10
   1  16   4 5090.98 319.467  18
  -1  16  -4 4613.17 298.946  35
  -1  16  -4 4889.64 371.505  28
   1  16   4 5069.01 297.827  45
  -1  16  -4 4790.13 285.899  42
   1  16   4 4824.03 301.864  23
   1  16   4 4985.49 299.555  43
  -1  16  -4 4954.74 295.319  39
   1  16   4 4960.76 360.511  30
  -1 -16  -4 4722.44 293.813  33
  -1 -16  -4 5058.45 293.731  20
  -1 -16  -4 5025.79 287.814  47
   1  16   5 5313.92 322.082  43
  -1  16  -5 4910.60 315.237  35
  -1  16  -5 4738.55 305.536  39
  -1  16  -5 4835.36 302.075  42
   1  16   5 4648.52 303.339  45
  -1 -16  -5 5253.70 310.074  47
   1  16   5 4513.85 313.189  23
   1  16   5 4511.37 324.612  18
  -1 -16  -5 5058.84 310.214  20
  -1 -16  -5 4961.23 306.594  33
  -1 -16  -6 9483.59 471.487  47
   1  16   6 9084.82 477.373  23
  -1 -16  -6 9318.15 468.260  15
   1  16   6 9368.00 467.100  45
  -1  16  -6 9115.76 460.571  39
   1  16   6 8717.53 468.731  43
   1  16   6 8859.29 486.523  18
  -1  16  -6 10347.3 486.625  35
  -1 -16  -6 9165.62 467.947  20
  -1  16  -6 9736.72 473.955  42
   1  16   7 2677.50 205.382  45
   1  16   7 3052.07 226.461  18
   1  16   7 2876.38 219.167  43
  -1 -16  -7 3218.81 221.083  15
  -1 -16  -7 3011.35 226.121  47
   1  16   7 2600.53 217.094  23
  -1  16  -7 2976.59 217.782  42
  -1 -16  -8 145.439 61.2906  15
   1  16   8 139.598 69.1591  23
  -1 -16  -8 22.4353 64.1640  47
  -1  16  -8 292.236 79.0896  42
  -1  17   8 4109.37 256.872  18
   1 -17  -8 4602.54 233.035  47
   1 -17  -8 4125.56 236.005  20
  -1  17   8 4302.01 253.999  19
  -1  17   8 4883.47 255.419  43
   1  17  -8 4130.22 234.283  42
   1  17  -8 3926.05 233.214  38
  -1  17   7 888.670 152.557  19
   1 -17  -7 1177.24 150.696  47
  -1  17   7 1157.70 161.542  43
  -1  17   7 638.270 157.650  18
   1 -17  -7 1201.68 150.424  20
   1  17  -7 1215.75 155.451  38
   1  17  -7 1055.67 145.730  42
   1  17  -7 1262.47 153.483  35
  -1  17   6 813.113 166.598  19
  -1  17   6 704.033 161.070  18
   1 -17  -6 779.505 145.613  47
   1  17  -6 823.587 149.604  38
   1  17  -6 688.688 144.635  42
  -1  17   6 694.881 160.388  43
   1 -17  -6 642.999 144.669  20
   1  17  -6 871.785 145.848  35
  -1  17   5 7812.07 427.941  19
   1 -17  -5 8192.97 410.395  47
   1  17  -5 7463.40 404.731  35
  -1  17   5 8280.72 417.703  48
   1  17  -5 7439.75 392.282  42
   1 -17  -5 7727.57 460.310  10
  -1  17   5 7245.39 410.391  43
   1  17  -5 8467.29 425.310  38
  -1  17   5 7565.29 425.831  18
   1 -17  -5 7613.01 400.988  20
  -1 -17   5 7845.98 494.327  24
   1 -17  -5 7024.20 480.673  26
  -1  17   5 8537.26 449.214  17
   1 -17  -5 7976.37 402.448  33
   1 -17  -4 15707.2 653.602  47
   1 -17  -4 14805.9 711.498  10
  -1  17   4 14881.7 670.824  18
   1  17  -4 14573.4 654.209  35
  -1  17   4 16489.6 706.246  17
  -1 -17   4 15308.6 728.724  29
   1  17  -4 15696.8 744.839  28
   1  17  -4 14312.3 655.742  38
  -1  17   4 15092.2 661.907  48
   1 -17  -4 13767.4 729.056  26
   1  17  -4 16351.1 649.510  42
  -1  17   4 15512.8 661.753  43
   1 -17  -4 16298.7 656.033  20
  -1  17   4 13936.1 664.648  19
   1  17  -3 3928.05 245.514  37
   1  17  -3 3603.41 238.135  35
   1 -17  -3 3776.70 274.774  10
   1  17  -3 3674.02 286.742  28
   1 -17  -3 4246.35 239.749  47
   1 -17  -3 3903.60 296.926  26
  -1  17   3 3825.63 245.657  43
  -1 -17   3 3842.90 285.275  29
  -1  17   3 3974.68 257.127  19
  -1  17   3 4066.45 249.353  48
   1  17  -3 4449.34 258.894  38
  -1  17   3 4277.47 280.075  17
  -1  17   2 32315.5 1261.80  19
  -1 -17   2 33473.5 1314.23  29
   1  17  -2 35474.8 1320.24  28
   1 -17  -2 30797.7 1313.75  26
  -1  17   2 32432.4 1276.61  17
   1  17  -2 34373.8 1256.27  45
  -1  17   2 33681.3 1254.69  48
  -1  17   2 35273.1 1281.29  16
  -1  17   2 35167.2 1252.67  43
   1 -17  -2 32543.0 1296.97  10
   1  17  -2 30925.4 1245.13  37
   1  17  -2 32816.8 1250.08  35
   1  17  -2 32545.4 1254.77  38
  -1  17   2 32265.6 1298.18   7
   1  17  -1 4518.31 285.473   7
  -1  17   1 4583.06 274.511  16
   1  17  -1 4574.26 254.083  37
  -1 -17   1 4526.86 287.358  29
  -1 -17   1 4602.89 278.331   8
   1 -17  -1 4576.07 274.925  10
   1 -17  -1 4989.19 308.763  26
   1  17  -1 4747.48 253.763  45
   1  17  -1 4720.25 258.373  43
   1  17  -1 5152.69 298.047  28
  -1  17   1 4415.60 258.524  19
  -1  17   1 4872.99 262.258  48
  -1  17   1 4294.73 284.301   7
  -1  17   0 1760.61 171.792   7
   1  17   0 1522.74 151.840  16
   1  17   0 1676.57 160.711  28
  -1 -17   0 1532.84 153.956   8
  -1 -17   0 1693.36 166.119  26
   1 -17   0 1491.04 161.341  26
  -1  17   0 1912.77 154.482  19
  -1  17  -1 916.138 117.203  35
   1  17   1 883.809 121.307  17
  -1 -17  -1 1057.63 146.090  26
  -1  17  -1 1099.83 143.422  28
  -1  17  -1 1038.60 118.883  37
  -1 -17  -1 883.313 129.268   8
   1  17   1 964.004 122.689  18
  -1  17  -1 938.219 118.892  27
  -1  17  -1 851.514 122.219   7
   1  17   1 900.858 112.121  45
   1  17   1 790.306 126.067  16
   1  17   1 893.483 114.007  43
   1 -17   1 824.017 131.656  26
  -1 -17  -1 1023.09 128.863  10
  -1  17  -1 938.513 119.451  19
  -1  17  -2 41397.7 1558.70  35
  -1  17  -2 44517.1 1610.45   7
   1  17   2 40457.4 1561.15  18
   1  17   2 43674.0 1583.82  17
  -1  17  -2 41700.7 1548.84  37
  -1 -17  -2 42393.9 1599.69   8
  -1  17  -2 42686.3 1624.44  28
  -1  17  -2 43512.0 1589.47  27
   1  17   2 42183.9 1548.36  43
  -1 -17  -2 41824.8 1602.03  10
  -1 -17  -2 40697.9 1531.01  33
   1  17   2 40332.8 1543.97  45
  -1  17  -2 38908.3 1553.22  19
  -1 -17  -3 11561.8 505.939  33
   1  17   3 11342.3 532.674  18
  -1  17  -3 11524.0 523.426  35
  -1 -17  -3 10778.1 546.952   8
  -1  17  -3 9960.35 572.691  28
  -1  17  -3 10501.0 539.349  27
  -1 -17  -3 11173.7 561.399  10
  -1  17  -3 11614.6 509.523  37
   1  17   3 11132.2 534.139  17
   1  17   3 11045.0 573.402  30
   1  17   3 11181.1 513.283  43
   1  17   3 10896.0 507.317  45
  -1  17  -3 11482.1 508.884  39
   1  17   4 29937.3 1192.68  18
  -1  17  -4 29607.4 1174.70  35
  -1 -17  -4 30132.0 1160.39  33
  -1 -17  -4 29199.5 1146.03  47
   1  17   4 31179.1 1267.02  30
  -1  17  -4 29157.4 1280.72  28
  -1  17  -4 28850.2 1142.46  42
   1  17   4 29159.4 1159.30  45
   1  17   4 29621.9 1170.75  23
   1  17   4 29619.2 1169.40  43
  -1 -17  -4 29418.9 1152.56  20
  -1  17  -4 30305.0 1164.65  39
  -1 -17  -4 29792.5 1237.14  10
   1  17   5 6647.78 392.064  18
  -1 -17  -5 6066.13 356.732  33
   1  17   5 6919.95 375.865  43
  -1  17  -5 6542.58 375.524  35
  -1  17  -5 5935.27 346.010  42
   1  17   5 6301.30 362.569  45
  -1 -17  -5 6588.39 357.160  20
  -1 -17  -5 6215.66 352.559  47
   1  17   5 5530.78 353.909  23
  -1  17  -5 6773.96 367.503  39
  -1 -17  -6 164.045 118.854  47
  -1 -17  -6 91.5098 108.381  33
   1  17   6 50.1443 123.064  18
   1  17   6 153.545 109.105  45
  -1  17  -6 89.4664 112.090  35
   1  17   6 107.092 117.307  23
  -1  17  -6 53.2523 106.632  42
   1  17   6 229.728 127.321  43
  -1  17  -6 214.348 115.889  39
  -1 -17  -6 13.6782 111.490  20
   1  17   7 393.090 114.882  43
   1  17   7 211.788 100.963  45
  -1 -17  -7 457.793 114.370  47
   1  17   7 536.645 120.507  18
   1  17   7 401.370 111.299  23
  -1  17  -7 232.743 99.4561  42
  -1  17  -8 2152.13 144.889  42
   1  17   8 1789.09 141.747  23
  -1 -17  -8 2276.90 143.119  47
   1  18  -8 332.581 80.8999  42
  -1  18   8 351.010 95.6106  43
  -1  18   8 318.578 94.3085  18
   1 -18  -8 313.031 76.0241  47
   1 -18  -8 293.981 80.4900  20
  -1  18   8 237.625 85.4328  19
   1  18  -8 410.580 84.5717  38
  -1  18   7 552.291 134.719  19
   1  18  -7 109.826 103.259  35
   1 -18  -7 236.194 104.894  47
  -1  18   7 332.243 132.270  18
   1  18  -7 279.917 107.780  42
   1 -18  -7 426.718 115.707  20
  -1  18   7 321.813 115.630  43
   1  18  -7 225.332 108.690  38
  -1  18   6 28028.0 1118.87  19
  -1  18   6 27490.9 1121.33  18
   1 -18  -6 28202.6 1088.75  47
   1  18  -6 26550.9 1077.62  42
  -1  18   6 26682.2 1096.38  43
   1  18  -6 27164.3 1091.35  35
   1 -18  -6 28035.3 1089.22  20
   1  18  -6 26707.2 1094.85  38
  -1  18   5 146.807 122.990  48
  -1  18   5 32.8298 113.801  19
  -1  18   5 151.873 125.929  18
  -1  18   5 17.9727 129.448  17
   1 -18  -5 25.9066 110.855  33
   1 -18  -5 27.1005 113.521  47
  -1  18   5-44.6878 119.245  43
   1  18  -5-39.2101 106.482  42
   1 -18  -5 53.8018 106.386  20
   1  18  -5 117.459 108.818  35
   1  18  -5 75.5776 115.852  38
  -1  18   4 5437.44 329.961  19
   1  18  -4 5291.83 318.170  35
   1 -18  -4 5171.70 382.635  26
   1  18  -4 5762.72 388.589  28
   1 -18  -4 5652.11 370.649  10
  -1  18   4 5038.61 319.259  48
  -1  18   4 5763.27 354.971  17
   1  18  -4 5468.23 324.836  38
  -1  18   4 5428.80 320.903  43
   1 -18  -4 5940.70 313.936  33
  -1 -18   4 5793.19 380.903  29
   1 -18  -4 5806.28 313.872  47
  -1  18   3 7592.56 409.927  19
  -1  18   3 8929.43 444.006  17
   1 -18  -3 8539.03 391.158  47
  -1 -18   3 8004.59 459.574  29
   1  18  -3 8464.37 466.757  28
  -1  18   3 8192.98 402.823  43
   1 -18  -3 7774.24 470.197  26
   1  18  -3 7543.82 397.406  35
   1 -18  -3 8407.36 453.158  10
   1  18  -3 8744.82 412.750  37
  -1  18   3 8298.42 409.005  48
   1  18  -3 7850.39 405.499  38
   1  18  -2 443.038 104.096  37
   1 -18  -2 483.637 109.093  10
   1  18  -2 506.548 106.849  35
   1  18  -2 419.416 103.757  38
  -1  18   2 294.999 98.3277  16
  -1 -18   2 598.042 127.428  29
   1  18  -2 365.481 109.490  28
  -1  18   2 381.103 110.527  17
  -1  18   2 471.269 120.276   7
  -1  18   2 470.003 106.257  19
   1 -18  -2 382.225 115.321  26
  -1  18   2 291.658 95.8885  43
  -1  18   2 354.536 99.4114  48
   1  18  -2 524.473 100.416  45
   1  18  -1 5038.28 275.733  14
   1  18  -1 4374.19 267.736  43
   1  18  -1 4812.67 287.953  16
  -1 -18   1 5426.17 309.231   8
   1  18  -1 5270.14 318.273  28
  -1  18   1 5211.76 319.962   7
  -1 -18   1 4512.17 303.522  29
   1  18  -1 5155.29 276.986  37
   1  18  -1 5340.90 316.006   7
  -1 -18   1 5504.13 333.644  26
   1 -18  -1 5401.52 335.092  26
  -1  18   1 5634.40 294.859  19
   1  18  -1 5016.05 271.797  45
   1  18  -1 4830.86 272.870  35
  -1  18   1 4814.41 275.303  48
  -1  18   1 5652.03 306.157  16
   1  18   0 23073.9 937.093  45
  -1  18   0 24160.6 997.963   7
   1  18   0 24128.0 942.255  43
  -1  18   0 23887.1 944.765  48
   1  18   0 25475.2 995.324  28
   1  18   0 24819.0 970.774  16
  -1 -18   0 25253.9 992.023   8
  -1  18   0 24488.2 951.408  35
  -1 -18   0 22624.3 996.027  26
   1 -18   0 23651.8 1009.52  26
   1  18   0 25192.6 967.699  17
  -1  18   0 24485.3 942.275  37
  -1  18   0 24443.7 955.159  19
  -1  18   0 24758.2 971.406  16
  -1 -18  -1 1103.17 147.620  26
   1 -18   1 1307.38 160.869  26
  -1  18  -1 1457.15 145.977  35
  -1 -18  -1 1029.63 139.876  10
   1  18   1 1555.52 157.808  17
  -1  18  -1 1499.60 143.270  37
   1  18   1 1440.54 153.919  16
  -1 -18  -1 1642.62 167.678   8
  -1  18  -1 1590.36 153.425  27
  -1  18  -1 1337.91 144.018  19
   1  18   1 1373.56 143.286  18
   1  18   1 1382.75 136.506  45
  -1  18  -1 1325.75 161.061   7
   1  18   1 1440.18 138.751  43
   1  18   2 11541.6 536.926  18
  -1  18  -2 11438.5 531.725  35
  -1 -18  -2 12239.6 513.006  33
   1  18   2 11139.5 519.835  43
  -1 -18  -2 12068.4 572.088   8
  -1  18  -2 11682.8 583.521  28
   1  18   2 11822.1 550.138  17
  -1  18  -2 12305.3 558.346  27
  -1  18  -2 12089.7 572.723   7
  -1 -18  -2 11623.5 566.994  10
   1  18   2 11230.2 517.646  45
  -1  18  -2 11675.9 525.241  37
  -1  18  -2 11542.9 535.347  19
   1  18   3 330.202 121.199  18
   1  18   3 257.828 106.012  43
  -1 -18  -3 349.629 115.418  10
   1  18   3 318.069 124.567  17
  -1  18  -3 195.509 99.5050  35
  -1  18  -3 317.892 127.309  28
  -1 -18  -3 354.805 112.183   8
  -1  18  -3 216.051 108.187  27
  -1  18  -3 274.128 107.017  37
   1  18   3 291.021 104.067  45
  -1 -18  -3 260.274 101.122  33
  -1  18  -3 148.317 95.1620  39
  -1 -18  -4 18272.3 861.093  10
  -1 -18  -4 18351.8 775.319  47
  -1  18  -4 18148.9 808.084  35
   1  18   4 19479.5 802.923  45
   1  18   4 18408.9 798.656  43
  -1 -18  -4 20073.1 801.773  33
   1  18   4 21368.7 914.663  30
  -1 -18  -4 18656.1 783.657  20
  -1  18  -4 18091.8 900.628  28
  -1  18  -4 18385.9 792.003  39
   1  18   4 18271.9 822.719  18
   1  18   4 20465.8 834.928  17
   1  18   5 8546.90 445.673  45
  -1  18  -5 8730.28 446.348  39
  -1  18  -5 8303.46 450.493  35
   1  18   5 8533.53 450.599  23
   1  18   5 8263.82 448.870  43
  -1 -18  -5 8993.77 444.568  20
  -1 -18  -5 9748.12 454.801  33
   1  18   5 9074.17 485.079  18
  -1  18  -5 8176.77 429.191  42
  -1 -18  -5 8809.44 438.306  47
   1  18   6 6443.85 370.305  23
   1  18   6 7349.06 400.073  18
  -1  18  -6 6886.29 376.620  35
  -1  18  -6 7298.57 370.705  39
  -1 -18  -6 6631.43 358.303  33
  -1 -18  -6 6281.73 357.779  47
  -1  18  -6 6349.16 354.425  42
   1  18   6 6485.26 368.951  43
   1  18   6 6638.31 362.927  45
  -1 -18  -6 6912.26 367.959  20
   1  18   7 1774.54 170.986  23
  -1  18  -7 2120.66 172.142  42
   1  18   7 2017.82 175.515  43
   1  18   7 2494.88 195.983  18
  -1 -18  -7 2192.23 174.200  47
  -1  19   8 930.009 114.063  19
   1 -19  -8 1066.73 101.439  47
   1  19  -8 1049.14 106.093  38
   1  19  -8 1128.26 107.258  42
  -1  19   8 1202.57 124.079  18
  -1  19   8 1110.12 114.803  43
   1 -19  -8 1092.60 108.603  20
   1  19  -7 69.2309 90.9290  35
   1 -19  -7 115.712 93.4664  47
  -1  19   7 321.139 115.871  19
   1  19  -7 213.055 99.3669  38
  -1  19   7 352.558 116.492  43
   1  19  -7 325.672 105.351  42
  -1  19   7 14.1305 113.295  18
   1 -19  -7 200.413 95.0021  20
  -1  19   6 225.303 137.790  19
   1  19  -6-14.1140 107.562  35
   1  19  -6 145.539 116.590  38
   1 -19  -6 90.6723 108.609  47
  -1  19   6 382.486 141.638  18
  -1  19   6 117.121 120.035  43
   1  19  -6 269.060 111.996  42
   1 -19  -6 39.6861 108.482  20
   1 -19  -5 7826.91 395.398  33
  -1  19   5 8687.38 439.795  18
   1  19  -5 7639.43 412.514  35
   1 -19  -5 7455.06 396.710  20
   1  19  -5 7175.30 386.159  42
  -1  19   5 7375.78 409.562  48
  -1  19   5 8216.02 432.143  19
   1  19  -5 7662.68 417.387  38
   1 -19  -5 7506.78 398.483  47
  -1  19   5 6966.98 405.909  43
  -1  19   5 8244.34 450.777  17
   1  19  -4 303.711 115.656  38
   1  19  -4 364.380 119.862  35
  -1  19   4 357.410 123.442  19
   1 -19  -4 442.507 116.697  33
  -1 -19   4 540.396 145.561  29
   1  19  -4 403.364 146.988  28
   1 -19  -4 227.574 134.830  26
   1 -19  -4 331.823 108.491  47
  -1  19   4 167.070 112.702  43
  -1  19   4 257.091 124.656  48
  -1  19   4 353.571 135.979  17
   1 -19  -4 407.481 127.564  10
  -1  19   3 3204.64 237.857  19
   1 -19  -3 3234.08 208.567  47
   1  19  -3 2911.94 221.427  35
   1 -19  -3 3152.14 259.523  10
  -1  19   3 3174.75 248.163  17
   1  19  -3 3057.31 263.195  28
   1 -19  -3 3087.13 272.747  26
   1  19  -3 3115.65 226.207  38
   1  19  -3 2788.21 218.562  37
  -1 -19   3 3164.27 268.122  29
  -1  19   3 3045.86 218.318  43
  -1  19   3 2825.22 218.935  48
  -1  19   2 12575.9 571.344  48
   1  19  -2 13666.1 578.333  35
  -1  19   2 13812.7 604.263  17
  -1  19   2 12992.4 593.467  16
  -1  19   2 12636.6 563.586  43
  -1  19   2 13720.1 631.117   7
  -1 -19   2 12291.2 625.030  29
   1  19  -2 14005.7 641.049  28
   1 -19  -2 13809.3 625.372  10
   1 -19  -2 13278.2 651.728  26
  -1  19   2 12520.4 580.638  19
   1  19  -2 12832.8 570.270  45
   1  19  -2 13062.7 572.298  37
   1  19  -2 12834.6 578.087  38
   1  19  -1 24889.9 951.209  35
  -1  19   1 23855.9 956.293  19
   1  19  -1 22904.0 935.815  45
   1  19  -1 25464.6 973.433  16
  -1 -19   1 24572.4 1007.05  29
   1  19  -1 23928.3 996.631  28
  -1  19   1 23337.3 970.335  16
  -1  19   1 23523.3 999.448   7
   1  19  -1 22947.3 987.951   7
  -1 -19   1 25093.3 1026.13  26
   1 -19  -1 26948.4 1043.71  26
  -1  19   1 24048.5 949.453  48
   1  19  -1 23234.6 943.482  43
   1  19  -1 22411.8 936.372  37
   1  19  -1 25896.5 953.358  14
  -1 -19   0 665.295 125.815  26
   1  19   0 708.508 117.061  17
  -1  19   0 570.819 109.571  48
   1  19   0 792.167 134.173  16
  -1  19   0 744.044 130.773  16
  -1 -19   0 716.062 122.575   8
   1  19   0 800.733 111.669  35
   1  19   0 710.132 108.858  45
  -1  19   0 544.367 102.631  37
  -1  19   0 622.058 108.977  35
   1  19   0 589.067 109.435  43
   1 -19   0 810.750 140.369  26
  -1  19   0 878.197 141.386   7
  -1  19   0 563.340 114.635  19
   1  19   0 707.337 111.592  14
  -1  19  -1 10976.1 521.966  35
  -1  19  -1 11940.6 523.609  37
   1  19   1 12012.9 528.925  18
   1  19   1 11352.7 536.775  16
  -1 -19  -1 12420.0 562.228  10
  -1 -19  -1 11605.4 562.943   8
   1  19   1 11676.9 541.951  17
   1 -19   1 11308.8 578.302  26
  -1 -19  -1 11614.0 573.636  26
  -1  19  -1 12194.5 574.135   7
   1  19   1 11991.1 520.625  43
   1  19   1 11428.2 514.820  45
  -1  19  -1 11211.5 525.542  19
   1  19   2 3240.55 234.869  18
   1  19   2 3252.22 226.578  43
  -1  19  -2 3200.50 222.654  37
  -1 -19  -2 3404.93 214.839  33
  -1 -19  -2 3390.62 258.271   8
  -1  19  -2 3057.92 261.716  28
  -1  19  -2 3136.22 242.487  27
  -1  19  -2 2786.57 243.908   7
   1  19   2 3063.10 220.215  45
  -1  19  -2 2983.54 224.165  35
   1  19   2 3784.39 256.806  17
  -1 -19  -2 3395.06 261.643  10
  -1  19  -2 3048.89 229.769  19
  -1 -19  -3 1120.65 164.905   8
  -1  19  -3 1131.06 150.923  37
  -1  19  -3 973.334 149.452  35
  -1 -19  -3 919.793 135.843  33
  -1  19  -3 771.539 158.158  28
   1  19   3 959.565 162.819  17
  -1  19  -3 992.519 157.441  27
   1  19   3 990.665 148.415  43
  -1 -19  -3 1152.60 169.394  10
  -1  19  -3 1179.86 141.965  39
   1  19   3 1167.61 144.253  45
   1  19   3 1049.61 160.567  18
   1  19   4 4141.21 290.920  18
  -1  19  -4 3675.29 271.957  35
   1  19   4 3753.94 288.534  17
  -1 -19  -4 4078.34 316.382  10
  -1 -19  -4 4017.53 265.345  33
   1  19   4 3771.20 263.623  45
  -1  19  -4 3552.00 337.885  28
   1  19   4 3925.50 275.067  43
  -1  19  -4 3911.63 266.370  39
  -1  19  -5 1815.28 189.491  35
   1  19   5 1569.54 179.912  23
  -1  19  -5 1207.71 162.797  42
   1  19   5 1802.53 211.857  18
  -1 -19  -5 1549.24 178.351  33
   1  19   5 1195.25 168.161  45
  -1  19  -5 1337.12 174.973  39
   1  19   5 1671.85 197.145  43
  -1 -19  -5 1936.72 184.012  20
  -1 -19  -5 1805.48 178.564  47
  -1 -19  -6 957.122 143.381  47
  -1  19  -6 932.592 141.698  39
  -1 -19  -6 926.461 146.550  33
   1  19   6 1272.90 179.424  18
   1  19   6 865.438 140.096  45
  -1  19  -6 983.580 142.714  42
   1  19   6 1310.30 162.493  23
   1  19   6 1158.46 161.907  43
  -1  19  -6 1323.82 159.706  35
  -1 -19  -7 973.582 122.729  47
   1  19   7 1132.90 130.431  23
   1  19   7 1034.05 132.000  43
   1  19   7 1087.46 136.414  18
  -1  19  -7 1176.65 130.706  42
  -1  20   8 192.875 68.8409  43
  -1  20   8 118.821 67.2932  19
   1  20  -8 147.564 58.2140  42
  -1  20   8 84.0014 67.0565  18
   1 -20  -8 128.710 54.5848  47
   1 -20  -8 163.998 58.1148  20
   1  20  -8 272.322 61.7428  38
   1  20  -7 10434.1 471.916  35
  -1  20   7 10610.2 494.084  18
  -1  20   7 10645.3 481.131  43
   1 -20  -7 10472.1 464.698  47
  -1  20   7 10806.1 494.553  19
   1  20  -7 10114.0 462.746  42
   1  20  -7 9940.28 470.163  38
   1 -20  -7 10964.6 472.053  20
  -1  20   6 5186.66 316.248  19
   1  20  -6 4540.97 288.325  35
   1 -20  -6 4587.88 282.499  47
  -1  20   6 4586.74 297.666  43
   1  20  -6 5020.59 288.277  42
  -1  20   6 4664.15 312.148  18
   1 -20  -6 4593.04 283.749  20
   1  20  -6 4410.85 291.034  38
   1 -20  -5 575.614 128.018  33
   1  20  -5 659.283 128.852  42
  -1  20   5 545.594 154.968  19
  -1  20   5 961.002 160.598  18
   1 -20  -5 915.968 142.774  47
  -1  20   5 889.696 159.114  48
   1  20  -5 652.860 141.927  35
   1  20  -5 899.802 157.452  38
  -1  20   5 1003.48 164.357  43
  -1  20   5 475.800 158.700  17
   1 -20  -5 857.089 142.448  20
   1 -20  -4 183.077 121.232  26
  -1  20   4 181.124 129.822  17
   1  20  -4 201.017 103.834  35
  -1  20   4 381.274 131.572  48
  -1  20   4 381.000 142.381  19
  -1 -20   4 413.662 138.046  29
   1 -20  -4 331.819 121.018  10
   1  20  -4 314.992 140.685  28
   1  20  -4 310.562 120.145  38
   1 -20  -4 284.233 113.587  47
  -1  20   4 127.961 112.151  43
   1 -20  -4 300.286 104.092  33
   1  20  -3 8356.64 418.850  35
   1 -20  -3 7760.11 482.880  26
   1  20  -3 8170.97 417.466  37
  -1  20   3 7849.42 410.943  43
   1  20  -3 7930.68 475.341  28
  -1  20   3 8041.27 420.883  48
  -1 -20   3 8775.01 490.740  29
  -1  20   3 8039.48 429.067  19
  -1  20   3 8907.42 457.390  17
   1 -20  -3 9096.67 478.908  10
   1 -20  -3 8277.30 397.721  47
   1  20  -3 8209.31 422.147  38
  -1  20   2 8024.56 396.109  19
  -1 -20   2 8169.35 445.535  29
   1 -20  -2 7363.99 417.794  10
   1  20  -2 6656.49 366.865  35
   1  20  -2 7063.38 373.156  37
  -1  20   2 7445.14 399.715  16
   1  20  -2 7196.69 423.355  28
   1 -20  -2 6479.12 427.252  26
   1  20  -2 6840.92 366.697  45
  -1  20   2 6756.73 370.796  48
  -1  20   2 7772.09 404.378  17
  -1  20   2 7207.12 419.592   7
   1  20  -2 8181.57 391.023  38
  -1  20   2 7919.92 379.482  43
   1 -20  -1 1054.59 164.043  26
   1  20  -1 1234.87 139.072  35
   1  20  -1 1398.96 150.369  43
   1  20  -1 1104.40 139.795  37
   1  20  -1 1269.01 155.439  16
  -1  20   1 1061.11 154.569  16
  -1 -20   1 1137.70 161.112  29
   1  20  -1 1112.94 157.847  28
  -1  20   1 1439.04 153.201  19
  -1  20   1 1214.31 144.680  48
  -1 -20   1 1148.11 168.600  26
   1  20  -1 1327.13 137.088  45
  -1  20   1 1555.17 186.426   7
   1  20  -1 1401.04 141.413  14
   1  20   0 10452.3 491.185  14
   1  20   0 10764.2 482.590  45
   1  20   0 10575.4 507.459  16
  -1  20   0 11704.0 521.116  16
  -1  20   0 10148.7 479.321  37
  -1 -20   0 10417.4 527.035   8
  -1 -20   0 11148.3 554.747  26
   1 -20   0 9602.82 537.519  26
  -1  20   0 10965.6 546.561   7
  -1  20   0 10870.0 493.235  48
   1  20   0 10832.4 505.865  17
  -1  20   0 11527.3 505.257  19
   1  20   0 10754.8 488.142  43
  -1  20   0 10665.7 494.312  35
   1  20   0 10265.0 485.474  35
  -1  20  -1 541.679 119.014  19
   1  20   1 632.213 134.631  17
   1  20   1 356.801 104.144  18
   1  20   1 477.043 115.014  43
  -1  20  -1 481.061 114.523  37
   1  20   1 523.294 107.041  45
  -1 -20  -1 699.919 132.730  26
  -1 -20  -1 468.047 120.031   8
   1  20   1 554.137 126.053  16
  -1  20  -1 449.924 119.405   7
   1 -20   1 582.309 131.273  26
  -1  20  -1 629.486 117.420  35
  -1 -20  -2 1022.99 150.560   8
   1  20   2 581.497 129.986  16
  -1  20  -2 927.898 135.436  35
  -1 -20  -2 863.034 121.679  33
   1  20   2 1022.01 156.580  17
  -1  20  -2 809.016 134.704  37
  -1 -20  -2 712.462 141.748  10
  -1  20  -2 680.851 152.284  28
  -1  20  -2 1049.35 150.455  27
  -1  20  -2 750.309 132.675  19
   1  20   2 853.416 138.213  43
   1  20   2 978.825 145.082  18
  -1  20  -2 607.629 138.742   7
   1  20   2 770.893 128.797  45
  -1  20  -3 12141.2 555.528  35
   1  20   3 10994.4 560.757  17
  -1 -20  -3 12767.9 610.639  10
  -1  20  -3 11060.3 533.923  37
   1  20   3 11083.0 528.827  45
  -1 -20  -3 11328.4 589.798   8
  -1  20  -3 12028.4 625.268  28
  -1 -20  -3 11090.8 523.211  33
  -1  20  -3 12467.3 537.127  39
   1  20   3 11376.8 539.555  43
   1  20   3 11602.1 556.549  18
  -1  20  -4 932.901 147.522  37
   1  20   4 821.253 164.488  18
   1  20   4 861.723 158.135  17
   1  20   4 850.106 145.384  45
  -1  20  -4 828.523 144.965  39
   1  20   4 620.388 143.224  43
  -1 -20  -4 727.122 138.711  33
  -1  20  -4 620.520 147.499  35
  -1  20  -5 706.429 146.070  35
  -1 -20  -5 591.582 119.893  47
   1  20   5 573.898 146.450  43
  -1 -20  -5 636.251 134.994  33
   1  20   5 541.809 134.716  45
   1  20   5 651.736 160.002  18
  -1  20  -5 711.438 145.269  39
  -1 -20  -5 700.074 133.335  20
  -1  20  -6 348.244 113.463  35
  -1 -20  -6 291.498 105.705  47
  -1 -20  -6 425.344 112.459  33
   1  20   6 384.563 131.602  43
   1  20   6 209.542 115.347  18
  -1  20  -6 309.237 100.974  42
  -1  20  -6 602.132 128.958  39
   1  20   7 4377.93 243.100  43
   1  20   7 4417.59 254.160  18
  -1  20  -7 4076.78 229.566  42
  -1 -20  -7 4292.60 231.997  47
  -1  21   7 3011.64 211.461  19
  -1  21   7 2872.03 213.488  18
   1  21  -7 3120.25 199.770  35
   1 -21  -7 2710.92 184.570  47
  -1  21   7 2809.44 204.753  43
   1 -21  -7 3084.51 196.190  20
   1  21  -7 3003.51 193.405  42
   1  21  -7 2893.24 197.302  38
   1  21  -6 117.784 104.920  35
  -1  21   6 267.664 130.585  17
   1 -21  -6 197.872 105.316  47
  -1  21   6 30.1729 112.728  18
   1  21  -6 201.980 107.300  38
  -1  21   6 310.998 130.034  43
  -1  21   6 119.139 119.350  19
   1  21  -6 138.003 92.7853  42
   1 -21  -6 228.493 109.308  20
   1 -21  -5 5002.31 301.384  47
  -1  21   5 4721.56 323.954  19
  -1  21   5 5205.77 330.234  18
   1  21  -5 5078.19 313.984  35
  -1  21   5 5149.61 342.128  17
   1 -21  -5 4844.90 295.419  33
  -1  21   5 5454.04 328.227  43
   1  21  -5 4583.08 307.714  38
  -1  21   5 5285.65 319.517  48
  -1  21   4 80.3128 127.823  19
   1  21  -4 58.3016 107.282  35
   1 -21  -4 126.624 113.339  33
   1 -21  -4-86.5285 113.761  47
  -1  21   4 74.4675 126.798  48
   1  21  -4 59.9079 119.186  38
  -1  21   4 186.935 127.474  43
  -1  21   4 110.319 131.457  17
  -1  21   3 4980.33 305.207  48
   1  21  -3 4936.81 296.766  35
   1  21  -3 4884.99 347.477  28
   1 -21  -3 4714.02 359.961  26
   1 -21  -3 4783.91 338.238  10
  -1  21   3 4747.45 294.480  43
  -1  21   3 4595.05 303.806  19
   1  21  -3 4676.24 298.823  38
  -1  21   3 4566.74 318.793  17
  -1 -21   3 4614.21 345.430  29
   1  21  -3 4799.96 298.146  37
  -1 -21   2 137.582 111.771  26
  -1  21   2 319.648 117.732  48
   1  21  -2 338.579 106.970  35
   1 -21  -2 243.422 109.975  10
  -1  21   2 248.810 109.769  17
  -1  21   2 140.864 113.810  16
   1  21  -2 241.485 100.408  38
  -1 -21   2 193.951 113.191  29
   1  21  -2 87.9823 95.3799  45
   1  21  -2 274.927 111.125  37
  -1  21   2 272.921 106.988  43
  -1  21   2 198.506 107.522  19
   1 -21  -2 113.899 95.7267  26
   1  21  -2 389.194 125.468  28
  -1  21   2 321.591 119.309   7
   1  21  -1 3589.65 237.066  37
  -1  21   1 4147.64 258.360  19
   1  21  -1 3963.97 246.311  14
  -1  21   1 3377.47 239.630  35
  -1 -21   1 3686.72 280.865  29
   1  21  -1 3992.89 286.070  28
   1  21  -1 3617.01 240.977  35
  -1 -21   1 3649.22 293.171  26
   1 -21  -1 3793.72 297.760  26
  -1  21   1 4003.85 294.550   7
   1  21  -1 3186.46 236.709  43
   1  21  -1 4004.57 264.746  16
  -1  21   1 3577.47 243.894  48
   1  21  -1 3519.81 232.660  45
  -1  21   1 3298.54 256.201  16
  -1  21   0 748.579 131.287  19
  -1  21   0 450.173 114.413  35
   1  21   0 711.824 119.992  14
  -1 -21   0 846.929 149.259  26
   1  21   0 628.598 115.473  35
   1  21   0 711.041 127.188  43
   1  21   0 731.934 144.550  16
  -1  21   0 635.089 134.569  16
  -1 -21   0 487.703 125.111   8
   1 -21   0 506.115 129.436  26
   1  21   0 629.023 114.449  45
  -1  21   0 684.483 147.539   7
  -1  21  -1 15519.7 666.993  35
   1  21   1 15773.3 687.245  17
  -1  21  -1 15776.9 673.716  19
  -1 -21  -1 16033.3 720.219   8
   1 -21   1 13290.4 711.988  26
  -1  21  -1 14258.3 705.585   7
  -1  21  -1 13996.2 647.523  37
   1  21   1 15271.0 655.863  43
  -1  21  -1 16695.0 687.028  16
   1  21   1 15354.7 651.247  45
   1  21   1 16201.9 687.864  16
   1  21   2 2406.60 205.409  18
  -1 -21  -2 2369.75 225.032  10
   1  21   2 2551.18 224.235  17
   1  21   2 2214.01 208.054  16
  -1  21  -2 1669.19 189.125  19
   1  21   2 2222.09 190.131  45
  -1 -21  -2 2338.66 230.589   8
  -1  21  -2 2177.10 226.591  28
  -1  21  -2 2583.58 214.370  35
  -1  21  -2 2506.74 236.495   7
  -1 -21  -2 2467.68 187.999  33
   1  21   2 2170.79 198.947  43
  -1  21  -2 2452.76 204.776  37
   1  21   3 32.0952 112.136  18
  -1  21  -3-30.5471 105.048  35
  -1 -21  -3 215.633 113.009  10
   1  21   3 123.682 129.120  17
  -1 -21  -3 24.8974 94.7979  33
  -1  21  -3 24.3079 101.828  28
  -1 -21  -3 64.3713 104.353   8
   1  21   3 70.7809 115.332  43
  -1  21  -3-83.5339 113.427  37
  -1  21  -3 196.536 106.133  39
   1  21   3 27.2986 95.3822  45
  -1  21  -4 1641.94 178.007  37
  -1  21  -4 1321.23 173.232  35
   1  21   4 1102.53 160.479  45
   1  21   4 1263.79 183.839  18
   1  21   4 1259.76 180.888  17
   1  21   4 1230.30 175.526  43
  -1  21  -4 1422.67 170.699  39
  -1 -21  -4 1235.65 163.584  33
  -1 -21  -5 4718.61 274.102  47
   1  21   5 4421.76 309.892  18
  -1  21  -5 4164.55 291.639  35
  -1 -21  -5 4062.20 275.516  33
   1  21   5 4735.88 294.093  45
   1  21   5 4413.50 289.611  43
  -1  21  -5 4694.81 289.073  39
  -1 -21  -5 4399.00 275.779  20
   1  21   6-155.503 115.163  18
  -1 -21  -6-53.4379 93.3461  33
  -1 -21  -6 30.8025 85.5472  47
  -1  21  -6 75.2342 97.9544  35
  -1  21  -6-50.7965 82.7649  42
   1  21   6-36.1434 108.336  43
  -1 -21  -7 5193.19 253.639  47
   1  21   7 5239.58 275.175  18
   1  21   7 5499.94 266.645  43
  -1  21  -7 4860.94 249.489  42
  -1  22   7 1864.05 161.609  19
  -1  22   7 1906.65 164.440  18
   1  22  -7 1883.33 148.150  35
   1 -22  -7 1806.14 143.337  47
   1  22  -7 2084.37 149.270  42
  -1  22   7 1822.70 154.945  43
   1 -22  -7 2069.87 154.125  20
   1  22  -7 1885.12 151.221  38
  -1  22   6 492.154 131.980  19
   1  22  -6 457.048 122.976  35
  -1  22   6 561.805 132.397  18
   1 -22  -6 244.232 98.9098  33
   1  22  -6 418.722 115.076  38
  -1  22   6 543.041 135.187  17
  -1  22   6 470.743 128.061  43
   1  22  -6 437.997 104.558  42
   1 -22  -6 446.891 111.620  47
   1 -22  -6 471.399 107.535  20
  -1  22   5 2375.72 231.664  19
   1 -22  -5 2532.54 202.734  47
   1  22  -5 2839.57 221.124  35
  -1  22   5 2689.21 254.826  17
  -1  22   5 2302.34 223.532  43
  -1  22   5 2671.41 224.927  48
   1 -22  -5 2612.83 207.132  33
   1  22  -5 2080.88 210.184  38
  -1  22   4 5121.21 328.630  19
   1  22  -4 5037.45 315.289  35
  -1  22   4 5442.94 353.120  17
   1 -22  -4 5102.06 300.726  33
  -1  22   4 4830.54 318.806  48
   1 -22  -4 5115.58 300.151  47
  -1  22   4 4954.36 313.442  43
   1  22  -4 5088.39 323.478  38
  -1  22   3 3742.09 256.255  43
   1  22  -3 3616.57 255.469  35
  -1  22   3 3891.95 290.965  17
  -1  22   3 3744.91 263.354  48
  -1 -22   3 3886.08 319.637  29
   1  22  -3 3048.12 286.686  28
   1 -22  -3 3400.04 310.046  26
   1 -22  -3 3610.58 292.964  10
  -1  22   3 3288.78 260.020  19
   1  22  -3 3528.95 257.591  38
   1  22  -2 1289.68 162.272  37
  -1  22   2 1364.13 167.510  19
   1  22  -2 1445.94 159.425  35
   1  22  -2 1396.08 187.132  28
  -1 -22   2 1348.16 206.211  26
  -1  22   2 1433.35 182.915  16
  -1 -22   2 1379.22 200.295  29
   1 -22  -2 1528.21 213.973  26
   1  22  -2 1670.70 167.362  45
  -1  22   2 1527.13 165.202  43
  -1  22   2 1286.21 165.934  48
   1  22  -2 1431.98 164.058  38
  -1  22   2 1139.60 171.500  17
   1  22  -1 2548.57 196.259  14
   1  22  -1 2264.91 194.401  35
  -1  22   1 2276.82 202.911  19
   1  22  -1 2613.13 201.028  45
   1  22  -1 2275.98 211.311  16
  -1  22   1 2238.57 213.422  16
  -1 -22   1 2787.33 246.612  29
   1  22  -1 2482.53 233.548  28
  -1 -22   1 2612.96 249.136  26
   1 -22  -1 2550.08 249.599  26
  -1  22   1 2007.96 222.913   7
  -1  22   1 2461.06 208.628  48
   1  22  -1 2191.01 192.060  37
   1  22  -1 2318.36 203.035  43
  -1  22   1 2159.64 201.145  35
  -1  22   0 648.142 124.978  35
   1  22   0 1009.73 137.014  35
   1  22   0 1000.91 159.112  16
  -1  22   0 943.925 155.156  16
   1 -22   0 893.921 158.928  26
  -1 -22   0 900.301 153.884  26
  -1 -22   0 859.702 148.443   8
   1  22   0 908.272 129.470  45
   1  22   0 771.370 133.704  14
   1  22   0 979.710 140.132  43
  -1  22   0 812.897 144.758  19
  -1  22   0 765.489 156.155   7
  -1  22  -1 4806.04 300.827  35
   1  22   1 4617.29 310.308  17
   1  22   1 4956.73 316.006  16
  -1 -22  -1 5376.75 346.517   8
  -1  22  -1 4484.31 332.800   7
   1 -22   1 4103.25 328.554  26
  -1  22  -1 5349.87 313.721  19
   1  22   1 4628.21 283.068  45
  -1  22  -1 4933.47 293.155  37
   1  22   1 5069.31 299.591  43
  -1  22  -1 5214.83 315.023  16
   1  22   2 847.486 130.558  45
  -1  22  -2 582.310 134.260  37
  -1  22  -2 585.168 128.746  35
   1  22   2 969.699 155.552  43
  -1 -22  -2 750.400 148.028  10
  -1  22  -2 739.503 150.296   7
   1  22   2 620.641 153.216  17
  -1 -22  -2 663.812 114.311  33
   1  22   2 591.199 136.706  16
  -1 -22  -2 808.916 155.182   8
   1  22   2 701.208 136.288  18
  -1  22  -2 676.945 144.727  19
  -1  22  -3 8420.60 415.138  37
   1  22   3 7424.14 406.357  43
   1  22   3 7158.92 430.794  17
  -1  22  -3 8080.25 420.742  35
  -1 -22  -3 7604.02 390.750  33
   1  22   3 7194.91 391.528  45
   1  22   3 7654.44 419.861  18
   1  22   4 134.437 128.037  18
  -1  22  -4 125.746 118.983  35
   1  22   4 195.760 139.101  17
  -1  22  -4 219.500 116.264  37
  -1 -22  -4 103.959 105.968  33
   1  22   4 182.369 106.214  45
  -1  22  -4 123.540 113.834  39
   1  22   4 44.1219 123.965  43
  -1 -22  -5 283.589 111.950  33
   1  22   5 15.9778 116.790  18
  -1  22  -5 73.0079 115.518  35
   1  22   5 27.5747 119.848  43
  -1  22  -5 25.9670 113.433  39
  -1  22  -6 1743.70 159.501  35
   1  22   6 1406.17 165.779  18
   1  22   6 1207.91 149.649  43
  -1 -22  -6 1395.09 137.652  47
  -1 -22  -6 1531.81 145.120  33
   1  22   7 3486.48 209.389  18
   1  22   7 3700.49 200.839  43
  -1 -22  -7 3750.79 192.770  47
  -1  23   7 214.929 80.8638  18
  -1  23   7 24.9800 75.9989  43
   1  23  -7 32.5369 64.0262  38
   1 -23  -7 122.171 65.6149  47
  -1  23   7 27.8057 75.5787  19
   1  23  -7 127.655 59.8267  42
   1 -23  -7 143.340 67.9203  20
  -1  23   6 3401.03 235.404  19
  -1  23   6 2967.92 224.826  18
   1  23  -6 3298.29 218.560  35
  -1  23   6 2719.24 228.627  17
   1 -23  -6 2830.82 200.589  20
   1 -23  -6 3246.45 203.650  33
  -1  23   6 3161.11 226.513  43
   1 -23  -6 3155.18 207.368  47
   1  23  -6 3288.10 223.776  38
  -1  23   5 4961.68 325.608  19
   1  23  -5 5089.77 312.058  35
   1 -23  -5 5294.23 301.035  47
   1 -23  -5 5518.69 307.323  33
  -1  23   5 4697.65 308.450  48
  -1  23   5 5501.56 321.601  43
  -1  23   5 5468.41 349.412  17
   1  23  -5 5345.52 322.163  38
   1  23  -4 3093.75 246.227  38
  -1  23   4 2964.27 274.099  17
   1  23  -4 3316.63 246.804  35
   1 -23  -4 3369.61 237.579  33
  -1  23   4 2687.61 243.181  48
   1 -23  -4 3206.64 225.797  47
  -1  23   4 2963.19 244.900  43
  -1  23   4 3542.62 263.817  19
   1  23  -3 171.662 110.931  35
  -1  23   3 464.184 157.117  17
   1 -23  -3 373.094 113.972  33
  -1  23   3 358.987 123.215  19
   1  23  -3 249.941 122.351  38
  -1  23   3 413.582 133.930  48
  -1  23   3 414.165 129.242  43
   1  23  -2 9441.95 464.855  37
   1  23  -2 9654.77 467.232  35
  -1  23   2 9722.28 494.708  17
  -1  23   2 8747.68 483.665  16
   1  23  -2 10162.1 466.539  45
  -1  23   2 8944.08 453.358  43
  -1  23   2 9968.44 482.683  19
   1  23  -2 9308.15 525.594  28
  -1  23   2 9425.21 472.677  48
  -1 -23   2 9127.44 543.752  26
   1 -23  -2 9000.54 542.530  26
  -1 -23   2 9496.53 533.661  29
   1  23  -2 9969.81 478.340  38
   1  23  -1 1714.49 171.613  37
  -1  23   1 1658.67 186.657  19
  -1  23   1 1613.19 176.343  35
  -1 -23   1 1721.43 215.909  26
   1  23  -1 1470.30 162.770  35
   1  23  -1 1811.96 189.793  16
  -1  23   1 1626.53 191.989  16
  -1 -23   1 2003.35 219.503  29
  -1  23   1 1691.08 207.962   7
   1 -23  -1 1912.84 224.829  26
   1  23  -1 1980.50 178.466  45
   1  23  -1 1810.89 171.118  14
  -1  23   1 1542.11 177.266  48
  -1  23   0 2583.00 220.794  19
   1  23   0 2634.53 233.796  16
  -1  23   0 3102.15 243.530  16
  -1 -23   0 2710.15 244.543   8
   1  23   0 2335.39 206.274  14
  -1 -23   0 2986.30 269.521  26
   1 -23   0 2709.42 261.082  26
  -1  23   0 2716.67 259.907   7
   1  23   0 2512.98 207.016  35
   1  23   0 2868.67 206.925  45
  -1  23   0 2699.40 219.359  35
   1  23   0 2719.27 221.905  43
  -1  23  -1 9552.66 462.041  19
   1  23   1 8592.99 462.762  17
   1  23   1 8539.13 442.588  35
  -1  23  -1 8594.02 446.222  35
  -1  23  -1 8709.79 452.549  16
   1  23   1 8803.21 450.475  14
  -1 -23  -1 8314.91 485.251   8
  -1  23  -1 9350.25 510.556   7
   1 -23   1 9262.86 521.414  26
   1  23   1 8548.79 460.886  16
   1  23   1 9152.07 445.936  43
  -1  23  -1 8273.59 434.755  37
   1  23   1 9418.76 437.837  45
   1  23   2 1525.76 163.348  45
  -1  23  -2 1518.16 177.608  19
  -1  23  -2 1766.79 185.917  37
  -1 -23  -2 1569.57 197.683  10
  -1  23  -2 1546.53 175.595  35
   1  23   2 1236.60 162.576  18
  -1 -23  -2 1350.27 193.452   8
   1  23   2 1554.21 183.361  43
   1  23   2 1505.14 185.231  16
  -1 -23  -2 1518.05 155.155  33
   1  23   2 1772.91 202.549  17
  -1  23  -2 1405.37 195.779   7
  -1  23  -3 547.396 136.616  37
   1  23   3 515.371 146.672  18
  -1  23  -3 415.785 138.992  35
   1  23   3 381.001 117.061  45
   1  23   3 420.562 155.300  17
  -1 -23  -3 248.418 111.282  33
   1  23   3 101.326 120.537  43
   1  23   4 1946.42 216.303  18
  -1  23  -4 1959.90 201.222  35
   1  23   4 2306.97 229.274  17
  -1  23  -4 1941.93 194.636  37
  -1 -23  -4 1863.67 179.901  33
   1  23   4 1731.51 195.076  43
  -1  23  -4 2183.47 196.169  39
   1  23   5 5457.25 336.814  18
   1  23   5 6030.33 331.969  43
  -1 -23  -5 5414.97 307.870  33
  -1  23  -5 5381.42 320.669  35
  -1  23  -5 5313.79 310.035  39
  -1 -23  -6 16.6446 73.7662  47
   1  23   6-36.2109 95.4599  18
  -1  23  -6 10.4566 87.5953  35
  -1 -23  -6 8.89570 78.0795  33
   1  23   6-51.1479 89.7871  43
  -1  24   7 234.742 71.2256  19
  -1  24   7 174.339 70.0942  18
  -1  24   7 332.101 76.1601  43
   1 -24  -7 239.063 62.0400  47
   1 -24  -7 251.350 62.5212  20
   1  24  -7 311.615 70.2431  38
   1  24  -6 15128.4 629.978  35
  -1  24   6 15806.7 661.151  17
   1 -24  -6 15190.5 613.063  33
  -1  24   6 14436.1 628.044  43
   1 -24  -6 14891.3 617.066  47
  -1  24   6 15410.0 647.629  19
   1  24  -6 15075.2 633.102  38
   1  24  -5 1193.57 154.048  35
   1 -24  -5 1561.95 155.131  33
  -1  24   5 1571.85 194.708  17
  -1  24   5 1359.57 175.878  19
  -1  24   5 1158.48 159.616  48
   1 -24  -5 1518.81 154.061  47
  -1  24   5 1113.77 168.142  43
   1  24  -5 1245.33 165.062  38
  -1  24   4 20616.1 875.116  19
   1 -24  -4 21379.5 839.606  47
   1  24  -4 20152.4 858.296  35
  -1  24   4 20900.7 868.832  48
  -1  24   4 21236.3 906.991  17
   1 -24  -4 21035.7 848.149  33
   1  24  -4 20348.3 866.250  38
  -1  24   4 19887.8 853.823  43
   1  24  -3 1177.73 160.253  35
   1 -24  -3 1352.46 156.499  33
   1  24  -3 1252.09 167.573  38
  -1  24   3 1007.42 159.053  43
  -1  24   3 1426.73 173.886  48
  -1  24   3 1187.26 176.566  19
  -1  24   3 1233.39 186.844  17
  -1  24   2 4864.16 309.100  19
  -1  24   2 4925.64 297.940  43
   1  24  -2 4729.69 297.880  35
  -1  24   2 4792.26 318.058  17
  -1  24   2 5348.19 335.114  16
  -1  24   2 5010.07 311.700  48
   1  24  -2 4823.18 293.497  45
   1  24  -2 4133.37 295.578  38
   1 -24  -1 1719.49 216.437  26
   1  24  -1 1405.23 163.231  14
  -1  24   1 1502.67 178.026  48
  -1  24   1 1831.32 209.534  16
   1  24  -1 1799.52 195.130  16
   1  24  -1 1362.09 168.843  38
  -1 -24   1 1491.74 200.386  29
  -1  24   1 1804.39 216.861   7
   1  24  -1 1444.58 165.072  35
   1  24  -1 1495.74 162.498  45
  -1 -24   1 1346.98 199.527  26
  -1  24   1 1798.42 188.069  19
  -1  24   1 1447.20 174.181  35
   1  24   0 9732.24 464.983  45
  -1  24   0 8807.10 471.823  35
   1  24   0 10029.4 504.378  16
  -1  24   0 10417.9 505.588  16
  -1  24   0 8883.79 475.308  19
  -1  24   0 10021.9 544.077   7
  -1 -24   0 9939.51 557.752  26
   1 -24   0 10621.4 570.693  26
   1  24   0 9892.35 479.778  43
   1  24   0 9806.09 476.383  35
   1  24   0 9387.92 475.427  14
  -1 -24   0 9430.21 521.314   8
  -1  24  -1 15.2156 115.853  19
   1  24   1 154.848 106.921  45
   1  24   1 27.9583 111.901  43
   1  24   1 102.394 114.489  17
   1  24   1 29.6229 105.096  14
   1  24   1 16.9476 115.608  16
  -1  24  -1 15.7473 108.297  16
  -1 -24  -1 87.7294 113.327   8
  -1  24  -1-13.9901 107.916  37
   1 -24   1 24.8442 101.778  26
  -1  24  -1-29.3570 96.7923  35
   1  24   1 56.1625 95.7799  35
  -1  24  -1-23.0112 104.433   7
  -1  24  -2 8341.91 444.032  35
   1  24   2 8332.42 454.489  16
  -1  24  -2 8508.34 444.773  37
   1  24   2 9123.11 433.960  45
   1  24   2 8742.60 475.603  17
   1  24   2 9156.82 452.261  18
   1  24   2 8211.43 439.906  43
   1  24   3 2866.45 240.781  18
   1  24   3 2796.49 253.822  17
  -1 -24  -3 2917.12 220.136  33
  -1  24  -3 2729.41 230.336  35
   1  24   3 3240.23 243.340  43
  -1  24  -3 2520.35 224.765  37
  -1  24  -4 2454.11 212.584  37
   1  24   4 2630.47 230.874  18
   1  24   4 2351.42 213.983  43
  -1  24  -4 2647.99 220.309  35
  -1 -24  -4 2408.28 201.956  33
  -1  24  -4 2168.08 194.817  39
   1  24   4 2548.42 234.753  17
   1  24   5-56.5469 125.910  18
  -1  24  -5-25.5478 97.2577  35
  -1 -24  -5 10.7436 88.0211  33
   1  24   5 86.0354 101.834  43
   1  24   6 13790.5 576.094  18
  -1  24  -6 13655.5 558.996  35
  -1 -24  -6 12894.1 542.489  33
   1  24   6 13517.3 558.078  43
   1 -25  -6 2260.11 155.144  47
   1  25  -6 1981.82 156.802  35
  -1  25   6 2143.82 183.810  17
   1 -25  -6 1870.25 147.007  33
  -1  25   6 2153.21 174.872  19
  -1  25   6 2155.66 170.470  43
   1  25  -6 2071.84 162.093  38
   1  25  -5 5075.96 302.738  35
  -1  25   5 5701.49 342.432  17
  -1  25   5 5221.40 307.017  43
   1  25  -5 5614.94 312.903  38
   1 -25  -5 5541.63 294.158  47
  -1  25   5 5450.98 322.985  19
  -1  25   5 5805.68 316.751  48
   1 -25  -5 4950.91 289.434  33
  -1  25   4 832.336 152.921  43
   1  25  -4 552.602 132.107  35
   1 -25  -4 969.782 142.452  33
  -1  25   4 809.557 151.754  48
  -1  25   4 667.184 160.388  17
  -1  25   4 680.278 153.541  19
   1  25  -4 434.777 135.719  38
   1  25  -3 455.886 131.122  35
  -1  25   3 541.739 139.009  19
  -1  25   3 601.373 153.360  16
  -1  25   3 442.646 146.156  17
  -1  25   3 310.011 148.082  48
   1 -25  -3 659.384 130.704  33
  -1  25   3 586.925 142.674  43
   1  25  -3 554.312 134.804  38
  -1  25   2 12429.4 568.802  19
   1  25  -2 11523.0 550.919  35
  -1  25   2 10673.4 550.730  35
  -1  25   2 12087.5 560.717  48
  -1  25   2 11996.1 582.929  16
  -1  25   2 11935.1 573.340  17
   1 -25  -2 11707.1 531.484  33
  -1  25   2 12139.8 547.070  43
   1  25  -2 11661.5 557.400  38
  -1  25   1 569.181 141.640  19
   1  25  -1 511.530 148.976  16
  -1  25   1 610.431 160.241  16
  -1  25   1 507.201 137.437  35
   1  25  -1 727.463 143.394  35
   1  25  -1 394.652 124.670  38
   1  25  -1 738.515 130.265  45
  -1  25   0 2797.32 242.534  19
   1  25   0 2737.63 228.464  35
   1  25   0 2943.71 253.894  16
  -1  25   0 3247.90 262.461  16
   1  25   0 3312.15 242.895  14
   1  25   0 2795.33 237.497  43
  -1  25   0 2942.80 235.575  35
   1  25   0 2937.81 221.285  45
  -1  25  -1 3204.12 250.542  37
  -1  25  -1 3434.15 257.024  35
   1  25   1 3977.74 284.156  16
   1  25   1 3065.38 250.055  14
  -1  25  -1 4121.10 278.794  16
   1  25   1 3761.94 245.958  45
   1  25   1 3347.21 269.454  17
   1  25   1 3315.79 252.494  43
   1  25   1 3954.55 262.169  35
  -1  25  -1 3256.07 261.579  19
  -1  25  -2 5408.83 326.978  37
   1  25   2 5070.49 329.025  14
  -1  25  -2 5287.48 325.513  35
   1  25   2 5466.90 326.830  35
   1  25   2 5805.50 360.428  17
   1  25   2 5397.65 344.683  16
   1  25   2 5281.32 329.798  43
  -1  25  -3 426.706 139.140  37
   1  25   3 198.492 130.141  43
  -1  25  -3 236.604 129.424  35
  -1 -25  -3 157.411 110.802  21
   1  25   3 198.368 128.227  17
  -1 -25  -3 286.522 108.682  33
   1  25   3 261.742 134.058  18
  -1  25  -4 7477.91 377.840  37
  -1  25  -4 7107.54 382.245  35
  -1 -25  -4 6865.73 360.485  33
  -1  25  -4 6507.67 354.961  39
   1  25   4 7082.76 389.931  18
   1  25   4 7494.71 385.977  43
   1  25   4 7151.83 402.659  17
   1  25   5 1298.59 156.571  17
   1  25   5 1064.44 151.529  18
  -1  25  -5 1361.61 142.560  35
  -1 -25  -5 1016.05 129.487  33
   1  25   5 1203.69 147.609  43
  -1 -25  -6 925.608 97.8392  33
  -1  25  -6 965.596 104.114  35
   1  25   6 845.827 111.816  18
   1  25   6 847.819 108.834  43
  -1  26   6 1800.71 152.717  19
   1  26  -6 1947.70 146.654  35
  -1  26   6 1640.22 157.422  17
   1 -26  -6 1851.34 133.590  33
   1  26  -6 1994.87 147.088  38
  -1  26   6 1776.59 148.107  43
   1 -26  -6 2025.09 142.225  47
   1  26  -5-22.6692 82.2289  35
   1 -26  -5-79.3064 87.0108  33
   1 -26  -5 46.9863 85.6858  47
   1  26  -5 23.1117 91.3910  38
  -1  26   5-33.6791 97.0613  43
  -1  26   5 29.4294 119.178  17
  -1  26   5 113.770 97.5053  19
  -1  26   4 1491.52 175.862  48
   1  26  -4 1550.76 171.197  35
  -1  26   4 879.035 156.623  19
  -1  26   4 1208.98 187.504  17
  -1  26   4 1261.91 159.178  43
   1 -26  -4 1427.84 157.988  33
   1  26  -4 1496.89 167.923  38
   1  26  -3 23628.9 979.104  35
  -1  26   3 24775.5 1022.42  17
   1 -26  -3 24415.3 966.812  33
  -1  26   3 23754.2 1002.72  16
  -1  26   3 23843.2 973.652  43
   1  26  -3 24401.6 988.532  38
  -1  26   3 24727.0 991.613  48
  -1  26   3 24796.5 997.225  19
  -1  26   2 688.721 144.089  35
  -1  26   2 925.793 164.907  17
   1 -26  -2 1071.66 140.901  33
  -1  26   2 838.829 175.340  16
  -1  26   2 875.489 158.808  19
  -1  26   2 938.781 162.879  48
  -1  26   2 859.284 145.867  43
   1  26  -2 866.855 156.508  35
   1  26  -2 947.543 152.630  38
  -1  26   1 510.078 143.349  19
   1  26  -1 86.0339 105.435  35
  -1  26   1 406.214 125.209  35
   1  26  -1 323.478 129.591  38
   1  26  -1 282.115 130.971  16
  -1  26   1 562.597 157.779  16
   1  26  -1 461.560 122.996  45
  -1  26   0 1625.21 197.019  19
  -1  26   0 1872.61 195.847  35
   1  26   0 1682.47 185.979  35
   1  26   0 2070.09 218.671  16
  -1  26   0 2284.68 225.889  16
   1  26   0 2276.48 216.559  43
   1  26   0 2052.36 184.910  45
   1  26   0 1974.82 192.222  14
   1  26   1 829.962 140.629  35
   1  26   1 829.424 156.305  43
  -1  26  -1 549.564 138.115  35
   1  26   1 756.837 150.605  17
  -1  26  -1 479.957 133.213  16
  -1  26  -1 818.360 152.635  19
   1  26   1 841.678 143.364  14
  -1  26  -1 638.994 148.652  37
   1  26   1 587.598 155.752  16
  -1  26  -2 8403.75 433.418  35
   1  26   2 8531.74 430.425  35
  -1 -26  -2 8254.21 408.554  34
   1  26   2 8477.39 448.149  16
   1  26   2 8832.16 464.169  17
  -1  26  -2 7931.19 425.464  37
   1  26   2 7611.68 421.759  43
   1  26   2 8154.86 439.840  14
  -1  26  -3 3558.59 260.647  35
  -1 -26  -3 2994.55 224.677  33
  -1  26  -3 3954.33 265.518  37
   1  26   3 3704.65 266.584  14
   1  26   3 3721.05 264.916  18
   1  26   3 4128.54 269.149  43
  -1 -26  -3 3616.10 245.376  21
   1  26   3 3607.01 278.952  17
  -1  26  -4 617.602 131.015  37
   1  26   4 397.055 122.816  14
  -1  26  -4 546.535 126.037  35
   1  26   4 633.687 141.112  17
  -1 -26  -4 548.522 119.697  33
   1  26   4 543.022 123.182  18
   1  26   4 834.054 144.398  43
  -1  26  -5-31.3870 80.7515  35
   1  26   5 87.1861 96.7280  17
   1  26   5 51.6793 91.2138  43
  -1 -26  -5 206.041 83.9515  33
   1  26   5 140.593 99.7749  18
  -1  26  -6 4715.14 234.095  35
  -1 -26  -6 4962.55 229.441  33
   1  26   6 4879.35 249.679  18
   1  26   6 4679.34 236.499  43
  -1  27   6 8.29003 67.1500  19
   1  27  -6 57.6373 59.3693  35
  -1  27   6-32.4211 60.4896  35
  -1  27   6 9.62006 69.2899  17
   1 -27  -6 43.5501 53.7986  33
   1 -27  -6-24.9352 54.9941  47
   1  27  -6 88.8772 59.6447  38
  -1  27   6 124.008 68.9178  43
   1  27  -5 5474.50 305.372  35
  -1  27   5 6399.78 346.163  17
   1 -27  -5 6204.62 305.207  33
  -1  27   5 6749.03 331.762  19
   1  27  -5 5873.25 312.795  38
  -1  27   5 6170.39 316.439  43
  -1  27   4 3613.67 267.030  19
   1 -27  -4 4498.51 262.462  33
  -1  27   4 4441.41 297.339  17
  -1  27   4 4570.03 279.512  48
   1  27  -4 4133.46 261.771  35
  -1  27   4 4421.16 271.243  43
   1  27  -4 4202.83 268.419  38
  -1  27   3 6412.26 353.827  19
  -1  27   3 6210.76 361.187  16
  -1  27   3 5551.65 339.929  35
  -1  27   3 6003.93 367.230  17
   1  27  -3 5856.63 335.847  35
  -1  27   3 6081.63 335.411  43
  -1  27   3 5998.89 346.452  48
   1 -27  -3 5793.28 322.600  33
   1  27  -3 5752.66 339.500  38
  -1  27   2 1369.13 176.963  35
   1 -27  -2 1264.78 154.692  33
  -1  27   2 1325.59 196.089  16
  -1  27   2 1393.17 168.934  43
   1  27  -2 1486.58 173.963  38
  -1  27   2 1098.89 164.673  19
   1  27  -2 1390.53 169.991  35
  -1  27   1 13966.7 618.333  19
   1  27  -1 13040.9 599.261  35
  -1  27   1 13864.2 616.037  35
   1  27  -1 13293.0 622.002  16
  -1  27   1 12497.2 630.173  16
   1  27  -1 13574.5 590.694  45
   1  27  -1 12299.9 602.305  38
  -1  27   0 1013.10 170.864  19
  -1  27   0 685.375 144.700  35
   1  27   0 613.019 136.955  35
  -1  27   0 661.116 154.443  16
   1  27   0 688.788 142.309  14
   1  27   0 823.450 166.676  16
   1  27   1 3782.95 272.043  43
  -1  27  -1 4206.12 276.951  35
   1  27   1 4088.03 269.446  35
   1  27   1 3542.66 281.199  16
  -1  27  -1 3939.36 276.061  16
   1  27   1 3929.15 282.787  17
   1  27   1 3569.56 267.319  14
  -1  27  -1 3498.34 260.713  37
  -1  27  -1 3577.34 272.373  19
  -1  27  -2 4284.09 279.742  37
   1  27   2 3987.14 281.286  14
  -1  27  -2 4131.67 274.162  35
   1  27   2 4064.21 269.450  35
   1  27   2 3632.77 281.444  16
  -1 -27  -2 3925.66 256.112  34
   1  27   2 4054.70 274.760  43
   1  27   2 4223.62 304.848  17
  -1  27  -3 172.071 124.223  37
  -1 -27  -3 282.735 109.406  33
   1  27   3 193.664 112.968  18
  -1  27  -3 175.641 108.441  35
   1  27   3 236.541 110.371  35
   1  27   3 269.232 134.124  17
   1  27   3 197.733 111.302  14
   1  27   3 223.845 123.579  43
  -1 -27  -3 332.378 105.008  21
   1  27   4 516.616 121.789  43
  -1 -27  -4 318.322 95.7527  33
  -1  27  -4 383.359 111.038  37
  -1  27  -4 393.902 111.318  35
   1  27   4 128.441 94.6080  35
   1  27   4 431.042 126.299  17
   1  27   4 382.264 114.519  18
   1  27   4 98.7618 100.541  14
  -1  27  -5 5377.64 268.760  35
   1  27   5 4770.62 277.636  17
   1  27   5 5304.23 271.112  43
   1  27   5 4929.23 275.035  18
  -1 -27  -5 4728.29 251.978  33
   1  28  -5 791.167 105.657  35
  -1  28   5 938.855 121.573  35
  -1  28   5 1051.50 136.834  17
   1 -28  -5 991.600 110.427  33
   1  28  -5 818.847 108.502  38
  -1  28   5 1074.64 125.334  19
  -1  28   5 941.943 118.152  43
  -1  28   4 425.520 113.719  19
   1  28  -4 512.228 109.223  35
   1 -28  -4 463.913 115.666  33
   1  28  -4 439.004 107.080  38
  -1  28   4 438.777 122.004  35
  -1  28   4 624.138 120.938  43
  -1  28   4 452.139 135.198  17
  -1  28   3 12094.2 545.041  19
  -1  28   3 12712.1 549.423  35
  -1  28   3 11410.9 547.981  16
   1  28  -3 11292.8 525.547  35
  -1  28   3 10420.6 513.919  43
   1 -28  -3 11594.5 514.057  33
  -1  28   3 11907.8 561.078  17
   1  28  -3 11398.4 531.238  38
   1  28  -2 248.174 122.934  38
   1  28  -2 147.500 100.224  35
  -1  28   2 341.322 126.188  35
  -1  28   2 177.082 110.618  43
  -1  28   2 130.578 117.650  19
  -1  28   2-33.3108 129.417  16
   1  28  -1 3081.57 245.008  38
   1  28  -1 3117.81 241.638  35
  -1  28   1 3453.67 258.663  35
  -1  28   1 3255.69 272.387  16
   1  28  -1 3585.44 238.582  45
  -1  28   1 3124.91 254.611  19
   1  28  -1 3583.85 264.603  16
  -1  28   0 1396.38 171.119  35
   1  28   0 1341.83 184.773  16
  -1  28   0 1242.12 180.824  16
  -1  28   0 1063.12 167.426  19
   1  28   0 1224.26 159.035  35
   1  28   0 1072.80 148.178  14
   1  28   0 812.326 151.337  38
  -1  28  -1 6946.74 391.718  35
   1  28   1 7576.72 398.834  35
   1  28   1 6963.51 405.067  17
   1  28   1 7596.69 405.121  14
  -1  28  -1 7767.87 412.831  16
   1  28   1 8450.02 412.927  43
  -1  28  -1 7056.80 389.380  37
   1  28   1 7449.07 420.629  16
  -1  28  -1 7612.86 409.095  19
   1  28   2 2883.09 233.827  14
  -1  28  -2 2924.53 230.494  35
   1  28   2 3047.51 224.808  35
   1  28   2 3381.81 263.487  17
  -1 -28  -2 2538.63 204.448  34
  -1  28  -2 3284.44 241.787  37
   1  28   2 3063.17 231.351  43
   1  28   2 3029.74 243.983  16
  -1  28  -3 5994.77 330.880  37
  -1  28  -3 6109.00 330.260  35
   1  28   3 5616.60 353.097  17
  -1 -28  -3 5587.11 303.896  33
   1  28   3 5509.07 331.564  14
  -1 -28  -3 5475.87 310.777  21
   1  28   3 6951.19 347.122  43
   1  28   3 6226.50 331.539  35
  -1  28  -4 865.275 125.019  37
   1  28   4 959.977 132.354  18
  -1  28  -4 939.617 122.992  35
   1  28   4 1201.74 141.239  43
   1  28   4 872.884 139.884  17
  -1 -28  -4 857.521 116.070  33
   1  28   4 791.012 124.079  14
  -1 -28  -5 1347.18 117.616  33
  -1  28  -5 1570.45 126.217  35
   1  28   5 1208.74 132.387  17
   1  28   5 1662.86 135.144  43
   1  28   5 1493.06 133.260  18
   1  29  -5 10623.6 441.286  35
  -1  29   5 9960.63 446.664  35
  -1  29   5 11141.3 472.582  17
   1 -29  -5 10102.9 432.384  33
  -1  29   5 10347.3 439.307  43
  -1  29   5 10539.1 450.532  19
   1  29  -5 10467.1 442.682  38
   1 -29  -4 2204.52 163.833  33
  -1  29   4 2019.03 173.569  35
   1  29  -4 1694.25 156.945  35
  -1  29   4 2131.61 193.162  17
  -1  29   4 2041.92 176.883  19
  -1  29   4 1974.30 164.951  43
   1  29  -4 2052.77 164.397  38
   1  29  -3 156.695 100.433  38
  -1  29   3-38.5773 108.896  19
   1  29  -3 23.6404 94.0622  35
  -1  29   3 12.6082 105.054  35
  -1  29   3 98.7278 110.871  16
  -1  29   3 72.6451 108.426  17
   1 -29  -3 20.3728 87.6328  33
  -1  29   3 33.5791 97.7673  43
   1  29  -2 431.639 115.913  35
  -1  29   2 526.810 117.397  35
  -1  29   2 494.557 130.859  19
  -1  29   2 506.608 141.326  16
   1  29  -2 508.580 128.940  38
   1  29  -1 2529.84 206.131  35
  -1  29   1 2520.28 236.554  16
  -1  29   1 2286.13 208.437  35
  -1  29   1 2628.75 218.611  19
   1  29  -1 2510.20 222.449  16
   1  29  -1 2387.98 210.912  38
   1  29   0 1230.59 161.976  38
  -1  29   0 1088.73 153.027  35
   1  29   0 957.415 145.309  35
   1  29   0 1240.27 175.248  16
  -1  29   0 1399.40 183.925  16
  -1  29   0 1073.86 163.571  19
   1  29   0 929.062 143.188  14
  -1  29  -1 4914.89 292.919  37
  -1  29  -1 4364.06 288.896  35
   1  29   1 4921.21 291.008  35
   1  29   1 4711.24 306.137  17
  -1 -29  -1 4528.81 277.959  34
   1  29   1 5069.39 317.553  16
   1  29   1 4617.16 293.999  14
   1  29   1 4598.24 291.341  43
  -1  29  -1 4899.04 304.303  19
  -1  29  -2 4448.64 277.648  37
  -1  29  -2 4825.25 284.020  35
   1  29   2 4218.95 269.437  35
   1  29   2 4678.55 302.306  17
   1  29   2 4182.84 282.966  16
  -1 -29  -2 4293.71 261.178  34
   1  29   2 4431.02 284.105  14
   1  29   2 4221.26 274.313  43
  -1  29  -3 194.930 103.538  37
  -1  29  -3 393.727 113.470  35
   1  29   3 232.807 104.184  14
   1  29   3 336.108 125.407  17
   1  29   3 272.216 104.325  35
   1  29   3 321.871 115.734  43
  -1 -29  -3 243.834 91.8434  21
  -1  29  -4 239.783 80.5561  35
   1  29   4 233.869 97.5195  17
  -1 -29  -4 112.464 74.1443  33
   1  29   4 250.301 95.6707  43
   1  29   4 70.9294 79.3657  14
  -1  29  -5 4193.78 214.084  35
  -1 -29  -5 4263.66 210.254  33
   1  29   5 3887.85 227.742  17
  -1  30   5 37.1603 59.1532  35
   1 -30  -5 42.4258 54.5179  33
  -1  30   5-7.57014 62.0387  14
  -1  30   5 52.5033 58.6092  19
  -1  30   5 18.1441 67.7120  17
   1  30  -5 122.756 58.6799  38
  -1  30   4 3109.73 200.498  19
   1  30  -4 3157.69 194.671  35
  -1  30   4 2489.88 186.897  35
  -1  30   4 3114.70 214.990  17
   1 -30  -4 2791.47 177.568  33
   1  30  -4 2834.58 188.121  38
   1  30  -3 7865.63 371.027  35
  -1  30   3 7580.78 375.098  35
  -1  30   3 7161.50 381.755  17
   1 -30  -3 7453.81 354.165  33
  -1  30   3 7454.30 383.913  16
  -1  30   3 7281.21 372.697  19
   1  30  -3 7319.31 367.123  38
  -1  30   2 12725.7 544.787  19
   1  30  -2 11073.3 517.170  35
  -1  30   2 11103.2 527.500  35
  -1  30   2 12024.9 557.884  16
   1  30  -2 11724.5 530.601  38
   1  30  -1 824.726 130.318  35
  -1  30   1 850.599 140.347  35
  -1 -30   1 941.326 136.538  34
   1  30  -1 1118.28 162.935  16
  -1  30   1 1185.49 177.040  16
  -1  30   1 864.648 141.103  19
   1  30  -1 1386.19 156.805  38
  -1  30   0 18176.3 746.232  35
   1  30   0 17433.6 736.550  35
  -1 -30   0 16843.7 721.135  34
  -1  30   0 18827.2 771.277  16
   1  30   0 17505.5 734.837  14
   1  30   0 16952.4 740.987  38
  -1  30   0 18402.5 751.788  19
   1  30   0 17217.9 759.893  16
  -1  30  -1 252.397 111.205  37
  -1  30  -1 393.132 117.793  35
   1  30   1 427.202 114.415  35
  -1 -30  -1 287.819 101.610  34
   1  30   1 314.407 132.573  16
   1  30   1 392.951 118.259  14
  -1  30  -2 3434.80 230.146  37
  -1  30  -2 3156.55 225.020  35
   1  30   2 3059.46 219.979  35
   1  30   2 2998.31 236.542  17
   1  30   2 3101.21 235.903  16
   1  30   2 3859.39 242.035  43
   1  30   2 3297.08 231.695  14
  -1 -30  -2 3213.44 210.144  34
  -1 -30  -2 3389.86 221.723  21
   1  30   3 8813.42 415.580  14
  -1  30  -3 8636.13 405.401  35
   1  30   3 9378.30 437.086  17
   1  30   3 7916.29 397.906  43
  -1  30  -3 8594.64 404.772  37
  -1 -30  -3 8889.59 397.033  21
  -1 -30  -4 660.009 88.2699  33
  -1  30  -4 564.423 94.0860  35
   1  30   4 561.460 106.855  17
   1  30   4 548.773 96.4775  43
   1  30   4 541.596 96.3873  14
   1  31  -4 5536.56 277.787  35
  -1  31   4 5890.59 289.403  35
  -1  31   4 6021.60 306.130  17
   1 -31  -4 6025.93 276.393  33
  -1  31   4 5711.63 288.139  14
   1  31  -4 5841.42 283.789  38
  -1  31   4 6182.75 293.070  19
   1  31  -3 47.8384 78.8338  35
  -1  31   3 30.9851 82.1827  35
   1 -31  -3 24.2127 70.1381  33
   1  31  -3 39.1927 75.0936  38
  -1  31   3 10.4849 89.7234  19
  -1  31   3-11.6179 85.4999  17
  -1  31   3-11.4352 92.6187  16
   1  31  -2 25708.8 1021.89  35
  -1  31   2 26443.9 1031.70  35
  -1  31   2 28049.3 1059.99  16
  -1  31   2 27054.6 1036.14  19
   1  31  -2 25733.9 1024.55  38
   1  31  -1 7705.69 384.171  35
  -1  31   1 8063.94 392.976  35
  -1  31   1 8089.39 414.226  16
  -1  31   1 7633.91 391.150  19
   1  31  -1 7911.87 401.777  16
  -1 -31   1 7723.78 375.603  34
   1  31  -1 8144.75 395.313  38
  -1  31   0 1808.69 166.280  35
   1  31   0 1816.12 163.581  35
  -1  31   0 1968.35 187.409  16
   1  31   0 1456.42 172.627  16
  -1 -31   0 1567.42 157.130  34
   1  31   0 1722.73 161.559  14
   1  31   0 1904.38 173.952  38
  -1  31   0 1623.05 167.783  19
   1  31   1 207.495 101.439  38
  -1  31  -1 142.079 100.825  37
  -1  31  -1 289.907 105.985  35
   1  31   1 178.094 97.4830  35
   1  31   1 184.737 100.595  14
  -1 -31  -1 274.712 107.248  34
   1  31   1 233.931 116.124  16
  -1  31  -2 11355.0 496.867  37
  -1  31  -2 11106.6 493.991  35
   1  31   2 11150.1 494.723  35
   1  31   2 11387.6 517.050  17
   1  31   2 11082.8 499.561  14
   1  31   2 10631.6 505.333  16
  -1 -31  -2 11379.9 481.037  34
   1  31   2 11350.7 497.574  43
  -1 -31  -2 11128.5 485.636  21
  -1  31  -3 578.875 97.0967  35
   1  31   3 607.421 117.804  17
   1  31   3 547.159 106.623  43
  -1 -31  -3 484.922 86.7298  21
   1  31   3 547.898 101.378  14
  -1  31  -4 5159.09 246.987  35
  -1 -31  -4 4988.48 235.975  33
   1  31   4 5062.21 267.563  17
   1  31   4 5329.88 252.209  43
   1  31   4 5123.75 254.231  14
  -1  32   4 1216.22 115.499  35
   1 -32  -4 1568.09 110.109  33
  -1  32   4 1355.42 124.303  17
   1  32  -4 1365.03 112.198  38
  -1  32   3 2395.72 165.429  35
   1  32  -3 2404.01 158.831  38
  -1  32   3 2049.31 158.781  19
   1  32  -2 443.166 93.7914  35
  -1  32   2 294.933 90.7270  35
  -1  32   2 454.195 115.627  16
  -1  32   2 442.130 108.240  19
   1  32  -2 390.148 93.9125  38
   1  32  -1 70.4285 81.4888  35
  -1  32   1 32.3016 81.9799  35
   1  32  -1 20.8943 82.1182  38
  -1 -32   1 27.4784 86.1584  34
  -1  32   1-89.4807 109.386  16
  -1  32   1-21.7888 84.5697  19
  -1  32   0 6763.43 342.020  35
   1  32   0 6680.31 337.216  35
  -1 -32   0 7081.49 337.270  34
   1  32   0 6405.53 356.041  16
  -1  32   0 6683.81 355.181  16
   1  32   0 7080.00 346.184  38
  -1  32   0 6635.29 342.879  19
  -1  32  -1 683.851 107.500  35
   1  32   1 495.981 105.959  35
  -1 -32  -1 621.957 110.275  34
   1  32   1 556.701 122.044  16
   1  32   1 620.440 109.922  38
   1  32   1 615.161 106.414  14
  -1 -32  -2 606.031 93.6335  34
   1  32   2 488.517 97.8698  14
  -1  32  -2 527.811 99.7906  35
   1  32   2 571.547 108.646  17
   1  32   2 649.772 106.154  38
  -1 -32  -2 700.649 102.661  21
   1  32   3 3120.54 192.789  14
  -1  32  -3 3141.61 184.603  35
   1  32   3 2812.81 196.293  17
  -1 -32  -3 3261.54 179.153  21
  -1  33   3 22.8315 59.0851  35
  -1  33   3 61.0454 61.0872  19
   1  33  -3 7.15232 56.5732  38
   1  33  -2 1722.99 136.928  35
  -1  33   2 1723.42 143.438  35
  -1  33   2 1875.16 160.264  16
   1  33  -2 1924.86 142.914  38
  -1  33   2 1835.33 146.269  19
  -1  33   1 844.214 115.339  19
   1  33  -1 813.180 104.508  35
  -1  33   1 1043.72 116.740  35
  -1  33   1 1134.64 135.903  16
  -1 -33   1 843.184 105.039  34
   1  33  -1 848.247 111.513  38
  -1  33   0 1069.82 119.462  35
  -1  33   0 758.769 122.688  16
   1  33   0 689.535 105.518  38
  -1 -33   0 835.889 108.567  34
  -1  33  -1 3037.46 190.281  35
   1  33   1 3162.25 191.997  14
  -1 -33  -1 3132.27 187.676  34
  -1 -33  -1 2797.90 181.340  21
   1  33   1 3002.83 192.468  38
  -1  33  -2 6789.14 318.729  35
  -1 -33  -2 7137.15 310.025  34
  -1 -33  -2 7114.30 317.456  21
   1  33   2 6795.73 322.496  14
   1  33   2 6686.12 330.846  17
   1  33   2 7079.67 325.482  38
   1  33   3 47.4419 52.9754  38
   1  33   3 62.7560 54.8406  14
   1  34  -2-48.9862 55.6816  38
  -1  34   2-22.0614 59.9056  19
  -1  34   2 22.0398 58.8061  35
  -1  34   2 69.5323 69.9845  16
  -1  34   1 4334.05 226.064  35
  -1 -34   1 3993.38 211.734  34
  -1  34   1 4152.15 238.657  16
  -1  34   1 4400.19 226.953  19
   1  34  -1 4155.57 220.633  38
  -1  34   0 1797.30 136.103  35
  -1 -34   0 1875.02 132.715  34
  -1 -34   0 1749.55 127.046  21
  -1  34   0 1508.14 139.494  16
   1  34   0 1660.93 133.300  38
  -1  34  -1 6523.73 311.018  35
  -1 -34  -1 7007.16 308.100  34
   1  34   1 6613.73 308.445  14
   1  34   1 7103.85 318.512  38
  -1 -34  -1 7118.54 311.271  21
  -1  34  -2 159.017 57.9000  35
   1  34   2 184.336 59.9395  38
  -1 -34  -2 232.042 63.3972  21
   1  34   2 150.945 57.4887  14
  -1  35   1 3222.77 183.106  16
   1  35  -1 3212.35 168.552  38
  -1  35   0 1686.19 124.443  35
  -1 -35   0 1969.59 123.480  34
   1  35   0 1714.25 123.199  38
   2   0  -9-21.5587 90.2987   3
  -2   0   9-10.4738 95.0629  43
   2   0  -9 57.7974 89.1622  15
   2   0  -8 236.605 121.645  15
  -2   0   8 399.632 131.989  48
  -2   0   8 605.951 139.890  43
   2   0  -7 83.1733 125.827   4
  -2   0   7-115.945 129.094  48
   2   0  -7-64.1076 111.111  22
   2   0  -6 29488.4 1219.97   4
  -2   0   6 33163.2 1210.93  48
   2   0  -6 31480.2 1215.45  13
  -2   0   6 32075.8 1319.33   6
   2   0  -6 31129.5 1217.42  22
   2   0  -6 27626.2 1295.77   2
   2   0  -5-27.3555 67.5811  31
   2   0  -5 81.1016 103.257   2
   2   0  -5 66.6247 72.5784  13
   2   0  -5 81.9504 83.6972  22
   2   0  -5-12.7411 76.2923   4
  -2   0   5 19.7594 102.098   6
   2   0  -4 23418.8 983.865   2
   2   0  -4 25233.8 936.259  31
  -2   0   4 24302.6 947.165  29
  -2   0   4 22572.4 974.753   6
   2   0  -4 23064.1 966.248  11
   2   0  -3-34.2658 59.0164  11
   2   0  -3 12.3233 66.3461   1
   2   0  -3 8.18150 42.2737  31
  -2   0   3 9.64616 53.9444  29
  -2   0   3 12.3753 69.2062   6
   2   0  -3 25.6599 44.8216  25
   2   0  -2 29817.5 1100.64  31
  -2   0   2 29258.2 1105.64   8
  -2   0   2 30018.8 1107.90  29
  -2   0   2 28802.0 1133.80   6
  -2   0   2 32034.6 1112.86  24
   2   0  -2 27917.2 1126.78   1
   2   0  -2 30999.2 1108.03  25
  -2   0   1-36.0079 33.1497  29
   2   0  -1 12.4048 35.9326  32
   2   0  -1 12.8503 35.9317  31
   2   0  -1 23.5057 43.2793   1
  -2   0   1 6.04447 35.8045   8
  -2   0   1-24.5283 34.7083  24
   2   0  -1-26.3037 40.2026  25
  -2   0   1 33.6660 49.3100   6
  -2   0   0 100920. 3587.00  29
  -2   0   0 103903. 3593.29   8
  -2   0   0 100869. 3591.79  27
   2   0   0 102087. 3612.32   1
   2   0   0 106554. 3603.99  25
  -2   0   0 108708. 3611.90  24
  -2   0   0 102479. 3604.36   9
   2   0   0 105182. 3599.33  32
  -2   0   0 101295. 3614.22   5
  -2   0  -1-16.2402 45.4113   5
   2   0   1 23.4256 42.0412   1
  -2   0  -1 27.3878 38.7560   9
   2   0   1 6.85677 40.1737  32
  -2   0  -2 31215.9 1145.34   9
   2   0   2 30506.3 1153.08  32
  -2   0  -2 30750.3 1162.84   2
  -2   0  -2 30359.5 1160.92   5
  -2   0  -3-13.0541 64.4937   5
   2   0   3 11.9531 63.5004  32
  -2   0  -3-12.7160 69.3546   2
  -2   0  -3 10.5432 59.6751   9
  -2   0  -4 31781.9 1233.82   3
  -2   0  -4 32321.5 1298.86   5
  -2   0  -4 33470.3 1265.77   9
   2   0   4 31272.5 1279.65  32
  -2   0  -4 30817.0 1290.47   2
  -2   0  -4 34876.0 1221.33  47
   2   0   5-39.2603 93.9056  32
  -2   0  -5 67.2786 105.113   3
  -2   0  -5 85.7171 110.725   2
  -2   0  -5 62.1782 85.3871  47
  -2   0  -5-22.0774 102.031   5
  -2   0  -6 5138.04 329.459   3
  -2   0  -6 4918.42 285.047  47
  -2   0  -7 77.9974 121.122   3
   2   0   8 12244.5 536.269  45
  -2   0  -8 12604.7 556.603   3
   2   1  -9 2159.13 180.976   3
   2  -1  -9 2232.58 182.786   3
   2  -1  -9 2913.15 201.430  15
   2   1  -9 2539.46 191.068  15
  -2   1   9 2821.08 191.790  43
  -2  -1   9 1920.26 177.403  43
   2  -1  -8 16814.7 732.429  15
   2   1  -8 15932.0 731.026  15
  -2   1   8 17147.9 718.420  43
  -2  -1   8 16338.7 713.365  43
  -2   1   8 15834.9 708.591  48
  -2  -1   8 17084.7 717.887  48
  -2  -1   7 1277.52 171.112  48
   2  -1  -7 1175.41 146.960  40
   2  -1  -7 1305.30 184.702   4
   2   1  -7 1277.18 184.815   4
   2   1  -7 972.752 159.042  22
  -2   1   7 1158.90 165.531  48
   2  -1  -6 422.211 95.0693  40
  -2  -1   6 707.626 131.591  48
  -2  -1   6 558.601 152.784   6
   2   1  -6 841.572 175.422   2
   2  -1  -6 472.382 153.297   2
   2  -1  -6 454.555 125.028   4
   2   1  -6 608.408 135.634   4
  -2   1   6 606.919 151.242   6
   2   1  -6 566.079 125.738  13
  -2   1   6 821.514 132.247  48
   2   1  -6 656.257 129.221  22
   2  -1  -6 549.176 127.782  22
   2   1  -5 18137.2 762.358  36
   2   1  -5 19063.1 857.634   2
   2  -1  -5 18647.5 796.183  31
   2  -1  -5 19140.7 787.113   4
   2   1  -5 19069.8 786.932   4
   2  -1  -5 18338.5 848.482   2
   2  -1  -5 18780.0 767.110  13
   2  -1  -5 18428.3 751.840  40
   2   1  -5 19315.3 775.028  13
   2  -1  -5 19421.4 779.517  22
   2   1  -5 19086.1 777.538  22
  -2   1   5 19914.8 859.653   6
  -2   1   5 19743.8 767.709  48
  -2  -1   5 18875.4 850.768   6
   2   1  -4 18777.9 750.898  31
   2  -1  -4 18178.7 805.748   2
  -2   1   4 18028.0 767.804  29
   2  -1  -4 19168.2 763.597  31
  -2  -1   4 18653.2 772.213  29
   2   1  -4 17306.3 791.261  11
  -2   1   4 18664.2 808.075   6
   2   1  -4 18839.2 807.879   2
  -2  -1   4 19790.3 817.049   6
  -2  -1   4 20564.5 768.237  30
   2   1  -3 11843.1 551.978  11
   2   1  -3 13025.3 567.686   1
  -2   1   3 12309.5 563.952   6
   2   1  -3 12910.3 520.043  31
   2  -1  -3 12710.9 530.788  31
  -2   1   3 13667.7 546.846  29
  -2  -1   3 12854.3 542.336  29
   2  -1  -3 12258.5 561.546   1
  -2  -1   3 13798.3 559.293  24
   2  -1  -3 12407.8 549.552  11
   2  -1  -3 12848.3 528.364  25
   2   1  -3 12757.8 530.305  25
  -2  -1   3 12631.4 564.158   6
   2   1  -2 21704.9 790.120  25
   2   1  -2 19075.6 771.735  31
   2  -1  -2 20287.8 785.802  31
  -2  -1   2 20973.2 789.270   8
  -2  -1   2 19244.8 807.708   6
  -2   1   2 20965.5 790.504  29
  -2  -1   2 20465.4 789.509  29
  -2  -1   2 21481.8 800.321  24
  -2   1   2 22198.5 782.803  24
  -2   1   2 20107.8 813.489   6
   2  -1  -2 19410.3 807.632   1
   2   1  -2 19465.5 807.304   1
   2  -1  -2 21866.1 789.094  25
   2  -1  -2 20548.9 778.587  26
  -2   1   1 579.844 67.3951  29
   2   1  -1 506.081 66.8063  32
   2   1  -1 541.024 63.4894  31
   2  -1  -1 505.189 65.1140  31
   2   1  -1 658.679 79.5065   1
  -2  -1   1 537.055 66.3255   8
   2  -1  -1 508.659 72.9126   1
  -2  -1   1 637.516 70.3204  29
  -2   1   1 430.607 61.9997   8
   2   1  -1 558.017 68.8538  25
   2  -1  -1 575.365 68.5701  25
  -2   1   1 649.561 61.8137  24
  -2  -1   1 660.655 82.2569   6
  -2  -1   1 626.822 71.7288  24
  -2   1   1 478.855 77.2240   6
  -2  -1   0 4946.73 235.159   9
  -2   1   0 4974.88 232.195  24
  -2   1   0 5344.67 226.368   8
  -2  -1   0 5099.64 225.969   8
  -2   1   0 5312.87 225.810  29
  -2  -1   0 4833.43 216.317  29
  -2  -1   0 5016.14 221.032  27
  -2   1   0 5142.90 228.592  27
   2   1   0 4436.33 234.720   1
   2  -1   0 4519.93 236.054   1
   2  -1   0 5113.86 234.019  25
   2   1   0 4653.46 230.455  32
   2   1   0 5411.25 234.631  25
   2  -1   0 5200.70 228.282  32
  -2  -1   0 4883.22 238.635  24
  -2  -1   0 4559.74 238.002   5
  -2   1   0 4617.84 240.080   5
  -2  -1  -1 31051.9 1207.03   5
  -2   1  -1 33014.2 1211.47   5
   2   1   1 33842.3 1210.22   1
   2  -1   1 32422.7 1207.22   1
   2   1   1 32201.6 1196.99  32
   2  -1   1 33022.9 1194.98  32
  -2   1  -1 33148.7 1197.10   9
  -2  -1  -1 33092.5 1200.11   9
  -2   1  -2 38760.1 1448.47   2
  -2  -1  -2 40138.4 1452.96   2
  -2  -1  -2 39179.4 1450.15   5
  -2   1  -2 39913.6 1430.54   9
  -2  -1  -2 38751.5 1434.51   9
   2   1   2 38253.2 1440.40  32
   2  -1   2 39278.5 1440.21  32
  -2   1  -2 38917.8 1451.60   5
  -2   1  -3 1896.29 150.899   9
  -2  -1  -3 1972.27 170.674   5
  -2   1  -3 2229.35 181.102   5
  -2  -1  -3 1543.53 145.506   9
   2   1   3 2201.60 171.070  32
  -2  -1  -3 1907.88 168.745   2
   2  -1   3 2061.44 166.145  32
  -2   1  -3 2260.70 179.153   2
  -2  -1  -4 11226.5 499.234   3
  -2  -1  -4 10406.2 542.517   5
  -2   1  -4 11416.0 553.288   5
  -2   1  -4 11986.3 484.134  47
  -2   1  -4 10838.6 550.548   2
   2   1   4 10982.9 539.575  32
   2  -1   4 10848.7 537.938  32
  -2   1  -4 11094.7 499.322   3
  -2   1  -4 11300.1 487.171  42
  -2  -1  -4 11728.1 484.026  47
  -2  -1  -4 12067.2 533.414   9
  -2  -1  -4 10383.5 541.335   2
  -2  -1  -5 397.342 122.402   5
  -2   1  -5 277.588 119.891   2
  -2  -1  -5 364.264 128.742   2
   2  -1   5 393.591 127.915  32
  -2  -1  -5 283.041 93.0846  47
  -2   1  -5 375.318 119.293   3
  -2   1  -5 440.830 140.553   5
   2   1   5 157.014 106.208  32
  -2  -1  -5 215.250 116.806   3
  -2   1  -5 338.360 91.9488  47
  -2   1  -6 1239.21 178.258   3
  -2  -1  -6 1492.08 184.400   3
  -2  -1  -6 1334.82 154.174  47
  -2   1  -7 1084.65 171.263   3
  -2  -1  -7 1336.09 186.591   3
   2   1   8 13886.3 614.028  45
   2  -1   8 14334.6 617.338  45
  -2   1  -8 15563.7 644.829   3
  -2  -1  -8 15802.6 646.472   3
   2   2  -9 5506.40 288.914   3
   2  -2  -9 5182.46 284.794   3
   2   2  -9 5285.13 290.392  15
   2  -2  -9 5095.96 290.531  15
  -2   2   9 5666.85 288.518  43
  -2  -2   9 4456.65 276.167  43
  -2  -2   8 1690.92 183.048  48
  -2   2   8 1372.50 170.150  48
   2  -2  -8 1410.51 177.847  15
   2   2  -8 1273.75 151.259  38
  -2   2   8 1119.80 176.643  18
   2   2  -8 1446.16 182.846  15
  -2   2   8 1391.67 176.209  43
   2  -2  -8 1407.43 154.402  40
   2  -2  -7 8587.42 450.941   4
   2   2  -7 7928.67 444.447   4
   2   2  -7 7957.13 441.114  22
  -2  -2   7 7733.71 430.219  48
   2  -2  -7 8447.61 421.108  40
  -2  -2   6 7496.95 447.478   6
   2   2  -6 5972.41 359.373   4
  -2   2   6 6645.69 429.446   6
   2  -2  -6 5840.25 356.569   4
   2   2  -6 6592.65 364.139  13
   2   2  -6 6222.39 420.303   2
   2  -2  -6 5716.92 353.401  22
   2   2  -6 6653.35 361.462  22
   2  -2  -6 6899.54 345.546  40
  -2   2   6 6614.27 352.615  48
   2  -2  -6 6031.16 420.825   2
   2   2  -5 7590.84 364.827  36
   2   2  -5 7017.96 422.414   2
   2  -2  -5 6776.69 365.896   4
   2   2  -5 7174.50 370.528   4
   2  -2  -5 6996.73 383.090  31
  -2  -2   5 8075.68 397.730  30
  -2   2   5 6922.33 349.496  48
  -2  -2   5 7613.16 429.901   6
  -2   2   5 7339.66 426.453   6
   2  -2  -5 6563.84 349.416  13
   2  -2  -5 7165.11 365.893  22
   2   2  -5 6956.21 359.557  22
   2  -2  -5 6639.27 414.684   2
   2  -2  -5 7649.17 354.973  40
   2   2  -5 7272.99 362.278  13
   2   2  -5 7287.88 419.460  11
   2   2  -4 262.123 94.7884  11
  -2   2   4 302.095 80.9872  29
  -2  -2   4 284.827 83.6697  29
   2  -2  -4 329.959 84.2023  31
   2   2  -4 387.957 107.180   2
   2  -2  -4 328.706 105.475   2
  -2   2   4 247.224 94.9861   6
  -2  -2   4 236.942 90.1569  24
  -2  -2   4 263.198 98.0122   6
   2  -2  -3 19724.8 785.776  26
  -2  -2   3 21491.6 815.799  24
   2  -2  -3 19836.5 783.970  31
   2   2  -3 19401.6 812.328   1
  -2  -2   3 19580.1 812.520   6
  -2  -2   3 20903.0 785.341   8
  -2  -2   3 18862.1 785.205  29
  -2   2   3 20776.8 795.245  29
   2  -2  -3 20786.3 819.490   1
   2   2  -3 18960.8 808.509  11
  -2   2   3 18808.9 807.610   6
   2   2  -3 19889.1 780.591  25
   2  -2  -3 20511.2 778.204  25
   2  -2  -2 74.7228 41.1912  26
   2   2  -2 136.364 55.0735  11
  -2  -2   2 131.236 57.9528  24
   2  -2  -2 87.7556 55.9068   1
   2   2  -2 69.3516 42.1143  25
  -2   2   2 151.585 67.2698   6
  -2  -2   2 10.0299 56.1541   6
   2  -2  -2 65.1200 44.4783  31
  -2   2   2 31.2937 45.9141  29
  -2  -2   2 55.2094 44.1885  29
  -2  -2   2 59.2188 44.4030   8
   2   2  -2 78.2806 53.4370   1
   2   2  -2 87.9039 41.6669  31
   2  -2  -2 156.235 52.0507  25
   2   2  -1 1113.90 99.2731   1
   2  -2  -1 1179.71 100.557   1
  -2  -2   1 1266.90 103.460  24
   2   2  -1 962.531 91.2303  32
   2   2  -1 951.039 80.1393  31
  -2  -2   1 967.132 85.9264   8
  -2   2   1 1042.16 89.4167   8
  -2  -2   1 1036.16 86.6983  29
  -2   2   1 1031.43 89.3600  29
   2  -2  -1 1063.06 92.0320  25
  -2   2   1 1006.61 99.8803   6
   2  -2  -1 946.000 90.0420  31
  -2   2   1 1216.50 83.3119  24
   2   2  -1 932.790 87.1519  25
  -2  -2   1 1006.25 99.9168   6
   2   2   0 7621.22 332.859   1
   2  -2   0 7527.28 326.061  25
  -2  -2   0 7634.77 335.483   5
  -2  -2   0 7830.13 330.825   9
   2   2   0 7063.48 323.884  32
  -2   2   0 7696.14 314.977   8
  -2  -2   0 7296.96 317.863   8
  -2  -2   0 7534.77 308.060  29
  -2   2   0 7385.19 334.645   5
   2  -2   0 7717.19 333.665   1
  -2   2   0 7813.96 323.250  27
  -2   2   0 7229.33 308.529   7
  -2   2   0 7618.98 316.292  29
  -2  -2   0 7422.61 334.547  24
  -2   2   0 8320.48 326.320  24
   2   2   0 7562.13 322.770  25
  -2  -2  -1 5196.19 259.323   5
  -2   2  -1 4911.99 256.541   5
   2  -2   1 5413.87 260.763   1
   2   2   1 5122.56 256.500   1
  -2   2  -1 5067.92 245.327   9
  -2  -2  -1 5239.55 252.616   9
   2  -2   1 5388.09 246.548  32
   2   2   1 5347.51 255.240  32
  -2   2  -1 5228.66 244.608  27
  -2   2  -2 2709.47 184.185   2
  -2  -2  -2 2730.03 183.958   5
  -2   2  -2 2680.64 180.975   5
  -2   2  -2 2782.38 166.973   9
  -2  -2  -2 2665.31 174.170   9
   2   2   2 2735.58 178.815  32
   2  -2   2 2560.77 171.342  32
  -2  -2  -2 2930.35 185.542   2
  -2   2  -3 41290.9 1549.90   5
  -2   2  -3 41334.9 1514.76   9
  -2  -2  -3 41478.9 1530.46   9
   2   2   3 43239.9 1547.79  32
   2  -2   3 40695.9 1537.51  32
  -2  -2  -3 40705.6 1547.78   5
  -2  -2  -3 40748.9 1545.85   2
  -2   2  -3 39115.4 1541.68   2
  -2  -2  -4 125.176 69.0917  47
  -2   2  -4 120.745 67.0794  47
  -2  -2  -4 137.287 93.6905   5
  -2   2  -4 136.829 90.9578   5
  -2   2  -4 82.9694 96.2223   2
  -2  -2  -4 167.746 106.737   2
   2   2   4 78.5952 88.0034  32
   2  -2   4 250.668 97.8029  32
  -2  -2  -4 101.365 81.0869   9
  -2   2  -4 42.9751 75.7645   3
  -2  -2  -4 97.2588 79.6352   3
  -2  -2  -4 104.795 80.8236  15
  -2   2  -4 187.198 73.1329  42
  -2   2  -5 65.9158 106.876   5
  -2  -2  -5 44.0647 105.428   5
  -2   2  -5 127.236 109.602   2
  -2  -2  -5 277.496 125.088   2
   2   2   5 98.3297 116.521  32
   2  -2   5-39.5789 102.285  32
  -2   2  -5-26.6072 95.8494   3
  -2  -2  -5 174.142 108.527   3
  -2  -2  -5-14.3434 92.9415  15
  -2   2  -5 223.146 82.1945  47
  -2  -2  -5 31.8687 80.3916  47
  -2   2  -6 2510.96 223.068   3
  -2  -2  -6 2527.19 227.111   3
  -2  -2  -6 3016.97 239.394  15
  -2  -2  -6 2146.11 186.590  47
  -2   2  -7 3731.78 277.516   3
  -2  -2  -7 3995.96 285.594   3
  -2   2  -8 3712.42 239.557   3
   2  -2   8 3607.38 227.066  45
   2   2   8 3481.04 223.180  45
  -2  -2  -8 3295.85 230.502   3
   2   3  -9 2138.05 169.879   3
   2  -3  -9 2225.50 174.805   3
  -2   3   9 2192.95 176.731  43
   2  -3  -9 2343.10 180.120  15
   2   3  -9 1862.34 166.470  15
  -2  -3   9 2066.15 172.108  43
   2   3  -8 1781.86 194.687  15
   2  -3  -8 1415.63 174.676  15
  -2  -3   8 1577.00 175.999  48
  -2   3   8 1707.10 186.360  48
  -2   3   8 1339.47 183.259  18
   2  -3  -8 1611.91 165.620  40
  -2   3   8 1556.63 178.703  43
   2   3  -8 1854.16 171.262  38
   2  -3  -7 1070.98 153.403  40
  -2  -3   7 1223.40 173.742  48
   2  -3  -7 1029.93 163.295  15
   2  -3  -7 1048.41 162.504   4
   2   3  -7 978.336 166.955   4
  -2   3   7 1348.25 173.904  48
   2   3  -7 1058.38 161.059  22
  -2   3   7 1009.23 166.173  43
   2   3  -6 1068.21 145.166  36
   2   3  -6 1454.10 164.231  22
  -2  -3   6 1280.51 177.335  30
   2   3  -6 931.875 177.757   2
   2  -3  -6 1476.69 205.490   2
   2  -3  -6 1082.32 149.237   4
   2   3  -6 1225.53 158.103   4
  -2   3   6 1190.78 151.291  48
   2  -3  -6 1160.40 153.091  22
  -2   3   6 959.761 178.464   6
   2   3  -6 1150.71 151.990  13
   2  -3  -6 1323.02 145.857  40
  -2  -3   6 768.466 157.680   6
   2   3  -5 26789.2 1068.82  36
   2  -3  -5 27396.7 1149.65   2
   2  -3  -5 27679.3 1059.12  40
   2   3  -5 28069.2 1147.91   2
   2   3  -5 27723.1 1078.18   4
   2  -3  -5 26958.1 1103.76  31
  -2  -3   5 29724.8 1114.60  30
   2  -3  -5 26632.6 1071.18   4
  -2   3   5 28100.7 1060.32  48
   2   3  -5 27351.4 1068.35  13
  -2   3   5 28894.3 1151.02   6
   2  -3  -5 26530.8 1069.79  22
   2   3  -5 28596.9 1074.33  22
  -2  -3   5 27202.0 1144.19   6
   2  -3  -5 26978.5 1057.85  13
   2   3  -5 25617.8 1136.71  11
   2  -3  -4 4647.16 298.195   2
   2  -3  -4 4555.49 276.286  31
   2   3  -4 5068.27 306.721  11
  -2   3   4 4733.29 275.471  29
  -2  -3   4 4299.41 269.844  29
  -2  -3   4 4928.94 300.361   6
   2  -3  -4 4833.82 287.190  26
  -2  -3   4 4955.38 300.600  24
   2   3  -4 4648.21 299.360   2
  -2   3   4 4933.22 301.373   6
  -2   3   3 24669.6 940.458  29
   2  -3  -3 23379.1 935.431  31
  -2  -3   3 24671.9 930.279   8
  -2  -3   3 26378.9 971.341  24
  -2  -3   3 23829.2 939.008  29
   2   3  -3 24122.6 958.814   1
   2  -3  -3 23078.1 918.526  25
  -2   3   3 24502.9 961.074   6
   2   3  -3 23188.1 953.922  11
   2  -3  -3 25787.1 942.168  26
  -2  -3   3 24633.8 961.938   6
   2  -3  -3 23705.2 955.656   1
   2   3  -3 23602.3 928.249  25
   2  -3  -2 14021.4 554.818  26
  -2  -3   2 13603.8 580.871  24
  -2  -3   2 14466.7 583.922   6
   2  -3  -2 13242.4 564.580  31
  -2  -3   2 13285.0 556.040   8
   2   3  -2 13508.8 571.682  11
  -2  -3   2 14862.8 568.862  29
   2   3  -2 13985.3 579.793   1
   2  -3  -2 14025.8 559.354  25
   2  -3  -2 14012.8 578.609   1
  -2   3   2 13831.6 581.068   6
   2   3  -2 14387.4 564.512  25
  -2   3   2 13739.0 564.329  29
   2  -3  -1 12063.1 503.667   1
   2   3  -1 12411.3 506.411   1
   2   3  -1 12130.9 496.812  25
   2   3  -1 11501.6 502.311  32
   2   3  -1 13244.1 482.067  31
   2  -3  -1 12356.5 503.702  31
  -2  -3   1 13010.1 495.350   8
  -2   3   1 11793.0 490.775  29
  -2  -3   1 11818.6 489.551  29
   2  -3  -1 12087.1 496.265  25
  -2   3   1 12439.2 509.596   6
  -2  -3   1 12173.9 508.605   6
  -2  -3   1 12853.1 513.018  24
  -2  -3   0-7.81810 44.7756  24
   2   3   0 20.9310 37.5639   1
  -2  -3   0-4.61257 29.8776  29
  -2  -3   0 36.1401 43.2788   5
  -2   3   0 42.9923 44.6921   5
   2  -3   0 20.8062 40.6338   1
   2   3   0-6.91142 41.8211  32
   2  -3   0 6.83594 35.3220  31
   2   3   0 81.7468 38.4446  25
  -2  -3   0-29.1754 35.3087   8
  -2   3   0 6.22385 37.6609  27
   2  -3   0 6.58670 35.4628  25
  -2  -3   0-19.5994 40.3475   9
  -2   3   0 20.2743 34.8574   7
  -2  -3  -1 11572.2 491.589   5
  -2   3  -1 12105.4 494.371   5
  -2   3  -1 11450.0 479.207  27
  -2  -3  -1 12106.4 490.212   9
   2  -3   1 11420.4 473.951  32
  -2   3  -1 11945.9 476.975   9
  -2  -3  -1 12622.8 470.619   8
   2  -3   1 11727.6 489.859   1
   2   3   1 11950.3 490.838  32
  -2  -3  -1 11892.7 502.580  24
   2   3   1 12012.3 493.238   1
  -2   3  -2 117.820 62.6768   2
  -2   3  -2 129.673 66.0088   5
   2   3   2 181.293 63.7112  32
   2  -3   2 265.235 62.9791  32
  -2   3  -2 235.430 55.7750   9
  -2  -3  -2 64.7321 53.8638   9
  -2  -3  -2 156.735 68.1365   2
  -2  -3  -2 170.375 64.5632   5
  -2  -3  -3 4175.64 261.058   5
  -2   3  -3 4441.47 267.278   5
  -2  -3  -3 4048.76 257.139   2
  -2  -3  -3 4544.76 259.446   9
   2   3   3 4375.84 261.340  32
   2  -3   3 4349.02 258.942  32
  -2   3  -3 4058.90 258.619   2
  -2   3  -4 2274.95 175.505   3
  -2  -3  -4 2777.45 189.630   3
  -2  -3  -4 2110.13 207.527   5
  -2   3  -4 2305.74 209.424   5
  -2  -3  -4 2620.71 207.870   9
   2   3   4 2659.14 215.518  32
   2  -3   4 2020.17 192.612  32
  -2  -3  -4 2032.70 179.566  15
  -2   3  -4 2310.49 214.394   2
  -2  -3  -4 2344.66 208.325   2
  -2   3  -4 2587.62 179.736  42
  -2   3  -4 2922.52 174.032  47
  -2  -3  -4 2176.18 162.648  47
  -2   3  -5 8793.78 442.172   3
  -2  -3  -5 9288.78 448.997   3
  -2  -3  -5 9374.07 516.458   5
  -2   3  -5 9537.70 516.341   5
  -2  -3  -5 9347.46 487.986   9
   2   3   5 8680.92 487.105  32
   2  -3   5 9125.09 495.569  32
  -2  -3  -5 9232.84 461.022  15
  -2  -3  -5 8159.67 495.789   2
  -2  -3  -5 8742.19 423.105  47
  -2   3  -5 9040.38 434.463  42
  -2   3  -5 9263.32 509.204   2
  -2   3  -6 300.943 128.393   3
  -2  -3  -6 167.006 124.700   3
  -2  -3  -6 231.406 122.810  15
  -2  -3  -6 319.122 109.113  47
  -2   3  -7 9581.31 469.289   3
   2   3   7 8639.11 444.407  45
  -2  -3  -7 8892.28 467.418  15
  -2  -3  -7 8756.03 457.737   3
   2   3   8 971.961 125.818  45
  -2  -3  -8 774.721 133.262   3
  -2   3  -8 942.334 133.244   3
   2  -3   8 877.261 125.241  45
   2   4  -9 3405.12 212.698   3
   2  -4  -9 3823.37 222.523   3
  -2   4   9 2896.54 222.464  18
  -2   4   9 3140.92 213.270  43
   2  -4  -9 3196.94 214.601  15
   2   4  -9 3948.66 226.304  15
  -2  -4   9 2845.49 211.341  43
   2  -4  -9 3733.94 209.006  40
  -2   4   8 16.7305 128.222  18
  -2  -4   8 95.5769 115.619  48
   2  -4  -8 44.2923 107.114  15
   2   4  -8 61.9666 111.574  15
   2  -4  -8-24.9280 92.3728  40
  -2   4   8-26.8333 111.783  43
  -2   4   8 67.9077 116.224  48
   2   4  -8 36.2602 90.1969  38
   2  -4  -7 3145.41 247.949   4
   2   4  -7 3351.17 254.954   4
   2  -4  -7 2925.92 241.501  15
  -2   4   7 2813.57 238.895  48
  -2   4   7 3175.97 243.986  43
   2   4  -7 2899.04 238.946  22
   2  -4  -7 3164.41 233.745  40
  -2  -4   7 2965.60 241.328  48
   2   4  -7 2900.42 220.453  38
   2  -4  -6 1996.94 187.206   4
   2   4  -6 1859.52 183.006   4
  -2  -4   6 1845.71 207.724  30
   2   4  -6 1548.88 209.288   2
   2  -4  -6 1610.40 214.953   2
  -2   4   6 1826.25 181.814  48
  -2  -4   6 1498.62 210.771   6
   2   4  -6 1763.79 179.997  36
   2  -4  -6 1795.11 187.741  22
   2   4  -6 1976.27 181.220  22
   2  -4  -6 1980.23 179.095  40
   2   4  -6 1826.18 179.395  13
  -2   4   6 1949.25 232.059   6
   2   4  -5 7199.11 383.258  36
   2   4  -5 8104.94 444.667   2
  -2  -4   5 8479.51 456.265  24
   2  -4  -5 7659.40 382.528   4
   2   4  -5 8315.72 392.714   4
   2  -4  -5 7550.25 414.454  31
  -2  -4   5 7827.73 413.001  30
  -2  -4   5 7246.39 406.993  29
   2   4  -5 6748.17 365.829  14
   2   4  -5 7614.71 379.398  13
   2  -4  -5 7530.78 386.599  22
   2   4  -5 7359.86 379.027  22
   2  -4  -5 7815.46 379.242  40
  -2   4   5 8196.62 448.381   6
  -2  -4   5 8123.05 447.302   6
   2  -4  -5 7671.15 373.467  13
  -2   4   5 8032.46 379.111  48
   2  -4  -5 7880.38 443.719   2
   2  -4  -5 7859.45 386.583  20
   2   4  -5 7942.95 454.475  11
   2  -4  -4 1669.70 160.665  26
   2   4  -4 1670.13 170.260   2
   2  -4  -4 1638.70 171.862   2
  -2  -4   4 1910.06 179.548  24
   2  -4  -4 1612.72 157.288  31
  -2   4   4 1610.16 151.987  29
  -2  -4   4 1773.10 160.366  29
   2   4  -4 1944.64 182.471  11
  -2  -4   4 1852.82 176.044   6
  -2   4   4 1895.11 179.233   6
   2   4  -3 23758.4 969.601  11
  -2  -4   3 25115.9 971.979   6
   2  -4  -3 24646.7 954.614  31
   2  -4  -3 24118.7 952.248  26
  -2   4   3 26316.3 960.921  29
  -2  -4   3 23615.8 951.975  29
  -2  -4   3 26248.4 988.300  24
   2  -4  -3 23524.5 933.800  25
  -2  -4   3 23900.2 939.540   8
  -2   4   3 25784.1 975.987   6
   2   4  -3 24455.9 948.880  25
   2   4  -2 1522.73 127.646  11
  -2   4   2 1479.44 120.332  29
   2  -4  -2 1476.50 123.895   1
   2  -4  -2 1464.76 114.742  25
  -2  -4   2 1237.02 117.940   6
   2   4  -2 1552.40 127.026   1
   2  -4  -2 1534.09 125.423  31
  -2  -4   2 1166.22 104.911   8
  -2  -4   2 1559.96 121.216  29
  -2  -4   2 1278.49 127.121  24
   2  -4  -2 1543.60 115.359  26
   2   4  -2 1498.16 118.780  25
  -2   4   2 1484.87 127.846   6
   2   4  -1 8378.69 388.518   1
   2   4  -1 8497.96 396.947  32
   2  -4  -1 9231.85 397.425  31
  -2  -4   1 9217.00 386.640   8
  -2   4   1 9249.80 390.324  29
  -2  -4   1 9815.64 386.234  29
  -2   4   1 9049.52 384.330  27
  -2   4   1 9412.00 384.921   7
   2  -4  -1 8451.84 388.488   1
  -2   4   1 9056.83 397.367   6
  -2  -4   1 8966.14 394.408   6
  -2  -4   1 9673.80 411.560  24
   2   4  -1 9782.44 395.645  25
   2  -4  -1 9105.94 391.006  25
   2   4   0 1820.04 116.461  25
  -2  -4   0 1531.33 113.469   9
   2  -4   0 1500.76 113.563  31
  -2  -4   0 1427.47 106.323   8
   2   4   0 1503.05 114.203   1
  -2   4   0 1618.61 114.305  27
  -2  -4   0 1435.86 119.850  24
   2  -4   0 1485.02 110.428  25
   2  -4   0 1582.93 114.788   1
   2   4   0 1523.65 116.414  32
  -2   4   0 1530.70 103.592   7
  -2  -4   0 1713.52 118.165   5
  -2   4   0 1617.25 115.680   5
  -2  -4  -1 11936.9 493.592   5
  -2   4  -1 12101.1 477.176   9
  -2  -4  -1 11871.9 490.279   9
   2   4   1 11686.2 485.495  30
  -2  -4  -1 12070.4 474.322   8
   2   4   1 11936.0 493.332  32
  -2   4  -1 11717.9 490.906   5
  -2   4  -1 11731.8 487.065  27
  -2  -4  -1 11402.3 504.620  24
   2   4   1 11962.9 491.997   1
   2  -4   1 12059.4 490.919   1
  -2  -4  -2 5751.27 293.918   5
  -2  -4  -2 5454.87 288.810   9
   2   4   2 5712.20 289.958   1
   2   4   2 5583.99 289.500  32
   2  -4   2 5486.70 280.007  32
   2   4   2 5654.28 286.448  30
  -2   4  -2 5806.16 270.232   9
  -2   4  -2 5604.93 278.158  27
  -2  -4  -2 5534.69 290.249   2
  -2   4  -2 5686.90 293.699   2
  -2   4  -2 6087.48 296.327   5
   2  -4   3 33758.3 1295.39  32
  -2  -4  -3 33534.2 1302.53   5
  -2   4  -3 35063.1 1306.57   5
  -2  -4  -3 34666.4 1298.18   9
   2   4   3 33585.2 1301.22  32
   2   4   3 33655.9 1296.81  30
  -2   4  -3 34499.8 1302.07   2
  -2  -4  -3 32990.1 1298.96   2
  -2   4  -4 7522.60 359.490   3
  -2  -4  -4 7227.19 357.321   3
  -2  -4  -4 7447.46 347.803  47
  -2  -4  -4 7855.76 417.139   5
  -2   4  -4 7493.60 409.380   5
  -2  -4  -4 7017.44 391.997   9
   2   4   4 7832.40 405.817  32
   2  -4   4 6990.77 394.508  32
  -2  -4  -4 7166.15 370.004  15
  -2  -4  -4 7098.92 401.798   2
  -2   4  -4 6364.99 393.699   2
  -2   4  -4 7091.38 352.845  42
  -2   4  -5 249.238 119.268   2
  -2  -4  -5 335.781 129.896   2
   2   4   5 297.499 115.229  32
   2  -4   5 20.2153 98.6867  32
  -2  -4  -5 251.946 108.731   9
   2  -4   5 302.950 129.858   6
  -2   4  -5 390.301 120.565   3
  -2  -4  -5 275.966 108.017   3
  -2  -4  -5 59.1370 99.5618  15
  -2  -4  -5 349.454 128.256   5
   2   4   5 434.185 134.351   6
  -2   4  -5 412.449 112.722  42
  -2  -4  -5 308.180 102.555  47
  -2   4  -5 239.359 129.188   5
  -2   4  -6 4523.95 290.682  42
  -2  -4  -6 4695.90 281.305  47
  -2  -4  -6 4731.08 306.492   3
  -2   4  -6 4813.26 304.112   3
  -2  -4  -6 4478.75 312.985  15
   2   4   7 7375.31 396.190  45
  -2  -4  -7 8088.06 426.241  15
  -2  -4  -7 7075.41 371.801  47
  -2   4  -7 8022.19 409.796   3
  -2  -4  -7 7519.20 408.235   3
  -2   4  -8 404.219 111.244   3
  -2  -4  -8 473.790 109.255   3
   2   4   8 314.003 94.1634  45
   2   5  -9 3631.33 212.764   3
  -2   5   9 3418.70 235.500  18
  -2  -5   9 3414.23 221.822  43
   2  -5  -9 3931.44 230.238  15
  -2   5   9 3306.77 218.909  43
   2  -5  -9 3401.05 215.390   3
   2  -5  -9 3559.44 208.024  40
  -2   5   8 384.219 138.357  18
   2  -5  -8 585.939 125.173  40
  -2   5   8 417.392 126.887  48
   2  -5  -8 260.068 117.187  15
   2   5  -8 481.523 137.928  15
  -2   5   8 305.056 124.479  43
  -2  -5   8 529.403 131.703  48
   2   5  -8 385.503 107.190  38
  -2  -5   7 1113.41 164.992  48
   2  -5  -7 744.921 144.975   4
   2   5  -7 692.794 141.700   4
   2  -5  -7 788.569 150.887  15
  -2   5   7 784.254 143.144  48
   2  -5  -7 600.941 136.025  40
  -2   5   7 782.290 147.777  43
   2   5  -7 830.780 146.644  22
   2   5  -7 755.547 128.791  38
   2   5  -6 6663.46 358.050   4
   2   5  -6 6079.98 357.401  36
  -2   5   6 5818.65 334.506  43
   2  -5  -6 6609.27 356.553   4
  -2  -5   6 7361.46 414.893  30
   2  -5  -6 6107.43 349.470  40
   2   5  -6 6759.31 362.159  22
  -2   5   6 6159.42 413.128   6
  -2  -5   6 5948.55 411.631   6
  -2   5   6 6557.02 353.272  48
   2   5  -6 5972.72 402.622   2
   2  -5  -6 6214.13 410.190   2
   2   5  -6 6139.66 419.666  11
   2   5  -5 5200.27 307.438  36
   2   5  -5 5982.59 358.917   2
   2  -5  -5 5867.96 362.349   2
  -2  -5   5 5505.66 355.378   6
  -2   5   5 6393.32 313.264  48
   2  -5  -5 5165.29 299.029   4
   2   5  -5 5273.29 300.191   4
   2  -5  -5 5153.75 337.213  31
  -2  -5   5 6002.63 344.421  30
  -2   5   5 5821.36 360.787   6
   2   5  -5 5432.91 364.053  11
  -2  -5   5 5436.93 333.623  29
   2   5  -5 5633.16 310.798  22
   2  -5  -5 5190.25 290.421  13
   2  -5  -5 5756.44 310.759  40
  -2  -5   5 6013.53 373.779  24
   2  -5  -5 5301.45 306.039  22
   2  -5  -5 5819.96 312.125  20
   2  -5  -4 712.656 112.795  31
  -2  -5   4 498.081 96.6713  29
  -2   5   4 698.357 109.988  29
  -2  -5   4 597.847 119.351  24
   2  -5  -4 542.490 101.237  26
   2   5  -4 596.612 113.836   2
   2   5  -4 570.121 122.200  11
  -2  -5   4 494.715 110.404   6
  -2   5   4 479.541 105.604   6
   2  -5  -4 431.296 104.023   2
   2  -5  -3 81.1950 52.3508  25
   2  -5  -3 101.282 64.5194  31
  -2   5   3 74.6592 59.7203  29
  -2  -5   3 43.4116 59.2694  29
  -2  -5   3 93.7427 55.6090   8
   2   5  -3 80.8797 53.7926  25
   2  -5  -3 74.3935 53.4043  26
   2   5  -3 125.102 68.2984  11
  -2  -5   3 121.885 72.9728  24
  -2   5   3 175.689 70.1932   6
  -2  -5   3 46.5929 61.1125   6
   2  -5  -2 496.952 69.5230  25
   2  -5  -2 434.809 78.3549  31
  -2   5   2 536.873 81.3013  29
  -2  -5   2 375.288 71.4791  29
   2   5  -2 379.581 69.0661  28
  -2  -5   2 592.188 77.0972   8
   2  -5  -2 487.984 75.7428   1
   2   5  -2 396.698 74.8634   1
   2   5  -2 430.200 71.0630  25
  -2  -5   2 497.971 95.5435  24
  -2   5   2 472.853 81.0746   6
  -2  -5   2 345.553 70.3732   6
   2  -5  -2 355.717 63.5750  26
   2   5  -2 536.850 86.9983  11
   2   5  -1 13155.6 531.141   1
   2  -5  -1 12988.9 530.357  25
   2   5  -1 11939.6 535.266  32
  -2  -5   1 13356.0 526.530   8
  -2  -5   1 13852.0 524.565  29
  -2  -5   1 12090.6 547.580  24
  -2   5   1 13424.3 526.219  27
   2   5  -1 13493.9 533.500  25
   2  -5  -1 12767.8 535.539  31
  -2   5   1 13154.9 523.528   7
   2  -5  -1 12809.5 529.131   1
  -2  -5   0 284.117 57.7905   5
   2   5   0 374.259 62.9022  32
  -2  -5   0 421.280 65.2594   9
   2  -5   0 393.290 64.7945  31
   2  -5   0 323.628 59.3850  25
  -2  -5   0 414.528 63.2693   8
  -2   5   0 303.981 59.4865  27
  -2   5   0 435.056 64.2470   5
  -2  -5   0 419.732 78.4458  24
   2   5   0 385.705 61.8292   1
   2   5   0 552.030 65.2066  25
  -2   5   0 481.934 61.6028   7
   2  -5   0 432.709 61.2443   1
  -2  -5  -1 16615.8 680.082   5
  -2  -5  -1 17391.2 685.781   9
   2   5   1 16885.6 685.440  30
  -2  -5  -1 17706.5 670.379   8
   2   5   1 17237.3 687.994  32
  -2   5  -1 17261.3 681.512  27
   2  -5   1 17247.4 681.912   1
  -2  -5  -1 16785.0 702.007  24
   2   5   1 17408.7 681.315   1
   2  -5   1 17533.1 676.369  25
  -2   5  -1 19715.2 692.841   5
   2   5   2 859.666 103.752  32
  -2  -5  -2 598.898 94.3684   5
  -2   5  -2 873.216 102.643   5
  -2   5  -2 668.414 94.9921   2
  -2  -5  -2 666.606 96.2876   2
   2  -5   2 874.829 96.1926  32
  -2  -5  -2 829.909 98.4717   9
   2   5   2 684.607 97.7616  30
  -2   5  -2 737.246 92.3300  27
   2   5   2 662.572 91.4897   1
   2  -5   2 648.125 87.6538   1
  -2   5  -3 1644.03 156.809   5
  -2  -5  -3 1759.79 159.541   9
   2   5   3 1753.07 160.939  32
   2  -5   3 1995.57 162.018  32
   2   5   3 1870.30 163.266  30
  -2  -5  -3 1535.90 156.725   5
  -2   5  -3 1636.65 153.124   2
  -2  -5  -3 1694.59 158.784   2
  -2   5  -4 11825.2 523.898   3
  -2  -5  -4 11747.7 576.775   2
  -2  -5  -4 12024.1 574.221   9
  -2  -5  -4 12722.8 533.377   3
  -2  -5  -4 12867.3 593.630   5
  -2   5  -4 11719.6 577.716   5
   2   5   4 11235.3 566.302  32
   2  -5   4 12942.1 584.232  32
  -2   5  -4 12052.1 578.379   2
   2   5   4 12554.3 585.534  30
  -2  -5  -4 11985.9 543.700  15
  -2  -5  -4 11774.0 516.589  47
  -2   5  -4 12626.0 535.777  42
  -2   5  -5 8890.66 419.379   3
  -2  -5  -5 8667.57 420.172   3
   2  -5   5 8767.58 487.585   6
  -2  -5  -5 8659.36 484.181   5
  -2   5  -5 8977.23 494.817   5
  -2  -5  -5 7525.39 455.454   9
   2   5   5 8503.44 470.916  32
   2  -5   5 7452.40 455.919  32
  -2  -5  -5 7579.13 425.251  15
  -2   5  -5 8865.05 485.814   2
  -2  -5  -5 7363.35 460.256   2
  -2  -5  -5 8052.82 399.626  47
   2   5   5 8715.93 488.505   6
  -2   5  -5 8133.93 412.028  42
   2   5   6 7028.87 398.022  45
  -2  -5  -6 7042.81 409.543  15
  -2  -5  -6 6934.64 375.224  47
  -2   5  -6 7102.99 389.649  42
  -2   5  -6 7834.09 404.923   3
  -2  -5  -6 7693.10 401.726   3
  -2  -5  -7 13325.9 584.969   3
   2   5   7 12559.0 580.474  45
  -2  -5  -7 13095.9 603.647  15
  -2  -5  -7 12350.3 554.525  47
   2   5   7 11216.7 576.464  23
  -2   5  -7 13620.1 588.352   3
  -2  -5  -8 2333.13 191.644  15
   2   5   8 2678.17 190.053  45
  -2  -5  -8 2762.77 197.300   3
  -2   5  -8 2290.61 184.960   3
   2  -6  -9 405.668 87.7630   3
  -2   6   9 236.265 96.2468  18
   2  -6  -9 345.379 88.8894  15
   2   6  -9 284.646 83.1820   3
   2  -6  -9 307.159 82.4997  40
  -2   6   9 249.821 95.8821  43
  -2  -6   9 291.597 98.3455  43
  -2   6   8 378.768 125.367  19
  -2   6   8 626.937 136.300  48
  -2   6   8 465.925 142.548  18
   2  -6  -8 426.209 119.911  40
   2  -6  -8 549.829 139.132  15
  -2  -6   8 377.543 133.150  48
  -2   6   8 432.316 130.929  43
   2   6  -8 514.899 121.662  38
   2  -6  -7 10204.1 492.439   4
   2   6  -7 9405.44 485.332   4
   2  -6  -7 9585.92 492.429  15
   2  -6  -7 9094.34 481.074  40
  -2   6   7 11317.5 497.704  43
  -2   6   7 10243.8 495.823  48
   2   6  -7 9875.46 471.261  38
   2   6  -6 9953.99 513.752  36
   2  -6  -6 10941.0 506.953   4
   2   6  -6 10712.3 505.668   4
   2   6  -6 10411.6 565.432   2
  -2  -6   6 10066.3 558.076  30
   2  -6  -6 11139.2 517.162  20
   2  -6  -6 9465.82 555.876   2
  -2  -6   6 11337.6 604.980  24
  -2   6   6 11003.5 509.522  48
  -2   6   6 11306.9 590.631   6
  -2   6   6 10556.8 495.402  43
   2   6  -6 10854.2 514.750  22
   2  -6  -6 11430.9 520.240  40
   2   6  -6 10141.5 588.551  11
   2   6  -5 193.044 90.9505  36
  -2   6   5 269.511 95.9069  48
   2  -6  -5 183.552 95.1566  26
   2  -6  -5 238.810 113.711  31
   2   6  -5 156.540 88.3303  22
  -2  -6   5 203.359 101.764  29
   2   6  -5 108.073 94.7058   2
   2  -6  -5 221.793 104.900   2
   2   6  -5 229.858 84.9330   4
   2   6  -5 334.845 121.488  11
  -2  -6   5 254.469 112.922  24
   2  -6  -5 317.116 86.4588  13
   2  -6  -5 325.389 97.4584  22
  -2   6   5 322.298 116.164   6
  -2  -6   5 170.607 98.2521   6
   2  -6  -5 289.652 97.4881  40
   2  -6  -5 135.885 91.2393  20
   2   6  -4 18835.1 814.768   2
   2  -6  -4 18927.3 822.114   2
   2  -6  -4 18941.1 819.714  26
  -2   6   4 20537.2 834.455   6
   2  -6  -4 20029.1 828.773  31
  -2  -6   4 21362.6 861.310  24
  -2   6   4 19465.4 815.596  29
   2   6  -4 19828.6 845.523  11
  -2  -6   4 20063.8 821.495  29
   2  -6  -4 19303.8 804.064  10
  -2  -6   4 19230.7 824.198   6
   2   6  -3 5634.18 304.109  25
   2   6  -3 5614.74 319.563  11
   2  -6  -3 6027.55 320.999  31
  -2  -6   3 6041.32 302.030   8
  -2   6   3 6234.22 318.032  29
  -2  -6   3 6195.65 318.033  29
   2  -6  -3 6300.65 318.086  26
   2  -6  -3 6161.99 302.061  25
  -2  -6   3 5632.22 310.700   6
  -2  -6   3 6434.48 342.276  24
  -2   6   3 6003.21 315.724   6
   2   6  -2 460.735 81.4628  11
   2   6  -2 489.355 77.4323  25
   2  -6  -2 515.532 83.6018  31
  -2   6   2 388.853 75.0681  29
  -2  -6   2 409.844 76.8298  29
   2   6  -2 412.951 73.8174  28
  -2  -6   2 358.750 68.7124   8
   2  -6  -2 351.175 74.9358   1
   2   6  -2 492.949 76.2702   1
   2  -6  -2 356.780 66.0844  25
  -2  -6   2 352.588 83.5085  24
  -2   6   2 464.043 76.3012   7
   2  -6  -2 379.521 66.2274  26
  -2   6   2 561.624 83.2639   6
  -2  -6   2 436.673 74.2374   6
   2   6  -1 8480.27 384.270  25
   2   6  -1 8520.87 380.739   1
   2   6  -1 7934.52 391.770  32
   2  -6  -1 9039.21 392.902  31
  -2  -6   1 9078.01 383.707   8
  -2  -6   1 8992.23 377.757  29
  -2   6   1 8723.31 379.924  27
   2  -6  -1 9133.57 388.035  25
  -2   6   1 9112.25 381.605   7
  -2  -6   1 8917.42 410.454  24
   2  -6  -1 8551.48 378.656   1
   2   6   0 10519.6 456.780  25
  -2  -6   0 11128.4 458.437   9
   2   6   0 10755.5 467.232  32
   2   6   0 11050.9 454.949   1
   2  -6   0 11058.0 454.676   1
  -2  -6   0 11637.2 460.289   8
  -2   6   0 11837.0 466.098  27
   2  -6   0 11225.1 465.787  31
  -2  -6   0 10903.2 481.201  24
  -2   6   0 11324.0 455.453   7
   2  -6   0 11080.3 464.084  25
  -2  -6   0 10650.4 453.164   5
  -2   6   0 11157.3 454.319   5
  -2  -6  -1 1287.98 107.643   5
  -2  -6  -1 1337.76 115.830   9
   2   6   1 1580.46 126.855  30
  -2  -6  -1 1249.88 105.658   8
  -2   6  -1 1299.92 117.225  27
   2  -6   1 1365.72 111.609   1
   2  -6   1 1351.03 109.477  25
   2   6   1 1478.09 121.791  32
  -2  -6  -1 1413.31 128.583  24
  -2   6  -1 1438.11 115.694   5
   2   6   1 1305.20 106.946   1
  -2  -6  -2 32185.8 1222.47   5
  -2   6  -2 34044.4 1227.83   5
   2  -6   2 33033.7 1223.82   1
  -2  -6  -2 31389.6 1226.78   9
   2   6   2 31295.5 1228.04  30
  -2   6  -2 33455.4 1224.71  27
  -2  -6  -2 31881.6 1218.41  10
   2   6   2 33677.5 1226.02   1
   2   6   2 32174.3 1229.36  32
  -2  -6  -3 19426.3 784.583   2
  -2  -6  -3 19265.4 787.070   5
  -2   6  -3 19560.1 785.567   5
  -2  -6  -3 17883.4 780.438   9
   2   6   3 18965.6 785.699  32
   2  -6   3 17441.8 770.496  32
   2   6   3 18982.2 791.052  30
  -2   6  -3 19606.6 783.564   2
  -2   6  -4 5367.30 284.496   3
  -2  -6  -4 4955.68 318.579   2
  -2  -6  -4 5392.67 330.542   5
  -2   6  -4 5439.54 329.955   5
  -2  -6  -4 5350.41 266.934  33
  -2  -6  -4 4933.57 320.888   9
   2   6   4 5673.49 329.521  32
   2  -6   4 4831.71 318.790  32
  -2   6  -4 4985.02 284.025  42
   2   6   4 4933.20 326.294  30
  -2   6  -4 4851.10 314.900   2
  -2  -6  -4 5150.44 297.441  15
  -2  -6  -4 5006.72 272.349  47
  -2  -6  -5 428.008 104.364  47
   2   6   5 420.629 123.165  32
   2  -6   5 334.394 120.420  32
  -2  -6  -5 228.930 114.278   9
  -2   6  -5 455.174 117.089   3
  -2  -6  -5 396.148 110.712   3
  -2  -6  -5 347.091 117.149  15
   2  -6   5 490.930 141.361   6
  -2   6  -5 548.046 122.040  42
   2   6   5 363.758 127.434   6
  -2   6  -5 283.845 122.111   2
  -2  -6  -6 2137.43 211.236  15
  -2   6  -6 1830.05 191.913   3
   2   6   6 1673.88 187.599  45
  -2   6  -6 1607.27 181.476  42
  -2  -6  -6 1649.10 169.774  47
  -2  -6  -6 2046.57 190.928   3
  -2   6  -7 2601.24 217.130   3
  -2   6  -7 2568.84 216.978  42
  -2  -6  -7 2777.81 206.270  47
  -2  -6  -7 2747.99 237.938  15
   2   6   7 2608.90 218.434  45
   2   6   7 2420.45 222.076  23
  -2  -6  -7 2966.00 225.118   3
  -2   6  -8 832.027 115.726   3
  -2  -6  -8 964.619 129.789  15
  -2  -6  -8 795.189 117.856   3
   2   6   8 814.475 117.142  45
  -2  -7   9-39.3769 85.9883  43
   2  -7  -9 97.3133 79.2868  15
  -2   7   9 83.9908 80.6992  43
   2  -7  -9 34.8075 70.9023  40
  -2   7   9 46.2710 87.5055  18
  -2   7   8 22837.9 909.244  19
  -2   7   8 21233.1 923.478  18
   2  -7  -8 21774.9 898.379  15
  -2   7   8 22374.7 895.651  43
   2  -7  -8 21925.2 894.302  40
  -2  -7   8 21213.1 892.732  48
  -2   7   8 22645.7 900.151  48
   2   7  -8 21821.1 880.938  38
  -2   7   7 1598.71 202.743  18
   2   7  -7 1543.55 170.518   4
   2  -7  -7 1100.34 164.962  15
  -2   7   7 1029.89 158.531  43
   2  -7  -7 1342.31 178.261  40
  -2   7   7 1527.92 182.805  48
   2   7  -7 1387.55 160.667  38
   2   7  -6 302.659 126.239  36
  -2  -7   6 279.477 121.848  30
   2   7  -6 131.215 95.4057   4
  -2   7   6 189.681 121.418  48
  -2  -7   6 77.4372 115.127  24
   2   7  -6 101.435 127.386  11
   2   7  -6 260.105 107.276  22
   2   7  -6 134.568 106.279  42
  -2   7   6 229.032 118.510   6
   2  -7  -6 129.117 111.547  40
   2  -7  -6 232.747 113.811  20
   2   7  -6 204.861 88.9106  38
   2   7  -5 21.1040 102.663  11
   2   7  -5-13.0225 87.4087  36
   2   7  -5 110.366 89.6527  22
   2  -7  -5 76.8603 93.4819  31
  -2   7   5 23.0412 89.4772  48
  -2  -7   5 210.240 101.539  29
   2   7  -5 35.0813 88.0510   2
   2   7  -5 178.954 83.5105   4
  -2  -7   5 195.915 104.172  24
   2   7  -5 39.1662 86.8845  42
   2  -7  -5 137.163 93.7269  20
   2  -7  -5 111.693 83.3048  40
   2  -7  -5 18.9091 94.9133  26
  -2   7   5 112.605 91.3070   6
   2  -7  -5 84.7962 74.6908  13
   2   7  -4 6520.37 327.146  36
   2   7  -4 6749.64 351.016   2
   2  -7  -4 6473.76 351.218   2
  -2   7   4 6458.27 353.397   6
   2  -7  -4 6310.56 321.701  40
  -2  -7   4 6469.61 377.300  24
  -2  -7   4 5880.43 344.773  29
   2  -7  -4 6245.52 359.182  31
   2  -7  -4 6771.16 324.973  20
  -2   7   4 6335.21 312.569  48
  -2   7   4 5753.02 338.686   7
   2  -7  -4 6033.72 339.541  10
   2  -7  -4 6361.07 356.695  26
   2   7  -4 6471.10 371.765  11
  -2  -7   3 23053.6 935.423  24
   2  -7  -3 21277.4 899.226  26
  -2   7   3 24649.0 911.961   7
   2  -7  -3 23190.2 916.789  31
  -2  -7   3 22546.4 888.804   8
  -2  -7   3 22597.8 907.074  29
   2  -7  -3 24109.5 895.329  25
   2   7  -3 21220.0 910.977  11
  -2   7   3 22981.7 903.877   6
  -2   7   2 99881.6 3422.18   7
   2   7  -2 96986.2 3414.03   1
  -2  -7   2 95492.4 3418.78  29
  -2  -7   2 93920.7 3409.91   8
   2   7  -2 95128.6 3425.14  28
  -2   7   2 101765. 3411.08  27
   2   7  -2 93063.7 3421.93  25
   2  -7  -2 95940.2 3432.65  31
   2  -7  -2 96487.5 3415.71  26
  -2  -7   2 102190. 3461.53  24
   2   7  -2 97602.3 3428.18  11
  -2   7   2 96894.8 3413.92   6
   2  -7  -2 96087.6 3416.82  25
  -2  -7   1 242.364 79.6154  24
   2   7  -1 236.747 58.4140   1
   2   7  -1 233.888 63.1575  25
   2   7  -1 142.356 66.1599  32
   2  -7  -1 148.091 57.5043  31
   2  -7  -1 224.783 59.3068  25
  -2  -7   1 249.493 61.9986   8
  -2   7   1 141.116 52.9672  27
  -2  -7   1 123.799 46.7523  29
  -2   7   1 177.455 56.7070   7
   2  -7   0 13798.4 580.259  25
  -2  -7   0 13794.0 570.205   9
   2   7   0 14100.3 587.457  32
   2  -7   0 14364.5 581.309  31
   2   7   0 14360.9 567.152   1
  -2  -7   0 14031.0 573.310   8
  -2   7   0 14559.4 579.071  27
   2   7   0 14315.4 577.161  25
  -2  -7   0 13712.2 599.896  24
  -2   7   0 15025.0 577.345   7
  -2  -7   0 15587.4 573.485   5
  -2   7   0 14261.2 565.446   5
   2   7   1 493.299 69.3316   1
  -2  -7  -1 471.602 76.9011  10
  -2   7  -1 371.846 63.9540   5
   2  -7   1 525.505 73.7036   1
   2   7   1 553.113 82.2991  32
  -2  -7  -1 390.520 67.3357   5
   2   7   1 545.374 86.2127  30
  -2  -7  -1 561.391 75.5443   8
  -2   7  -1 403.947 76.9751  27
  -2  -7  -1 528.572 78.9102   9
   2  -7   1 517.057 72.5069  25
  -2  -7  -1 524.366 91.4991  24
  -2  -7  -2 61945.5 2215.58   5
  -2   7  -2 60100.0 2210.33   5
  -2  -7  -2 62337.4 2218.58  10
   2   7   2 59847.8 2224.67  32
   2   7   2 62737.4 2214.83   1
   2  -7   2 62355.0 2213.15   1
  -2  -7  -2 61250.1 2223.58   9
   2   7   2 61269.0 2231.45  30
  -2   7  -2 61510.5 2221.48  27
  -2  -7  -3 3522.69 221.520  10
  -2   7  -3 3276.13 226.655   5
  -2  -7  -3 3490.78 239.795   9
   2   7   3 3900.41 244.885  32
   2   7   3 3581.39 245.847  30
  -2  -7  -3 3420.90 217.077  15
  -2   7  -3 3400.56 225.765  27
  -2   7  -3 3505.89 230.878   2
   2   7   4 40921.3 1480.82  45
  -2   7  -4 40861.3 1539.08   5
  -2  -7  -4 38700.4 1450.52  33
  -2  -7  -4 38557.2 1534.25   9
   2   7   4 41787.6 1538.28  32
   2  -7   4 38232.0 1526.70  32
   2   7   4 38667.4 1543.19  30
  -2  -7  -4 39374.3 1492.56  15
  -2   7  -4 39860.0 1475.71  39
  -2   7  -4 39725.4 1479.06  42
  -2   7  -4 39017.3 1524.67   2
  -2  -7  -4 38594.7 1460.73  47
   2   7   5 383.683 128.620  32
   2  -7   5 213.014 111.880  32
  -2  -7  -5 128.546 101.048   9
   2   7   5 66.3979 107.891  30
  -2   7  -5 249.183 102.358   3
  -2  -7  -5 426.107 121.323  15
  -2  -7  -5 202.596 99.0322  47
   2   7   5 175.671 107.139  45
  -2   7  -5 289.397 110.569  42
  -2   7  -6 2658.60 232.857  42
  -2  -7  -6 2957.79 250.185  15
  -2  -7  -6 2502.52 210.770  47
   2   7   6 2909.88 236.794  45
  -2   7  -6 3172.41 229.408   3
  -2  -7  -6 2837.41 221.373   3
  -2   7  -7 4546.49 292.843  42
  -2  -7  -7 4700.40 302.437  15
   2   7   7 4625.23 299.211  23
   2   7   7 4845.75 296.972  45
  -2  -7  -7 4209.82 271.522  47
  -2   7  -7 4916.89 287.749   3
  -2  -7  -8 13411.3 569.655  15
   2   7   8 12274.0 554.435  23
   2   7   8 13045.8 553.207  45
  -2   7  -8 13340.3 540.827   3
  -2   8   9 1015.77 122.608  19
  -2   8   9 991.400 119.684  43
  -2   8   9 1182.40 139.605  18
   2  -8  -9 1202.74 123.591  15
  -2  -8   9 987.352 122.867  43
   2  -8  -9 1389.09 122.084  40
   2   8  -9 1179.83 113.689  38
  -2  -8   8 92.4301 111.226  48
  -2   8   8-32.6489 123.483  18
   2  -8  -8 159.701 107.174  15
  -2   8   8 222.843 117.947  19
  -2   8   8-25.9703 105.795  48
  -2   8   8-12.6896 109.727  43
   2  -8  -8 25.7893 98.1935  40
   2   8  -8 35.3123 89.6379  38
  -2   8   7 509.170 136.901  48
  -2   8   7 618.344 159.899  18
   2   8  -7 851.127 146.571  42
   2   8  -7 545.918 124.981   4
   2  -8  -7 519.224 130.223  15
  -2   8   7 513.603 138.920  43
   2  -8  -7 405.596 135.693  40
   2  -8  -7 552.173 136.074  20
   2   8  -7 443.321 113.657  38
   2   8  -6 2061.88 240.550  11
   2   8  -6 2029.47 204.055  36
  -2  -8   6 1760.74 231.389  24
  -2  -8   6 1236.19 191.253  30
   2  -8  -6 1670.47 175.579  15
   2   8  -6 1844.39 193.176  42
   2   8  -6 1387.73 176.079  22
   2  -8  -6 1939.82 189.602  40
  -2   8   6 1760.00 183.796  48
   2  -8  -6 1798.14 184.780  20
   2   8  -6 1808.88 168.313  38
   2   8  -5 106.101 109.668  11
   2   8  -5 65.4321 84.0214  36
  -2   8   5 35.5251 91.9540  48
   2  -8  -5 50.6651 82.8171  40
   2  -8  -5 139.894 100.294  31
  -2  -8   5 18.1668 91.1760  29
   2   8  -5 184.396 101.621  42
   2  -8  -5 97.6374 94.9862  26
   2   8  -5 149.493 93.6250  22
   2  -8  -5-37.7680 89.3565  20
  -2  -8   5 111.620 108.581  24
   2  -8  -4 31565.6 1253.72  26
   2   8  -4 30793.4 1201.61  36
   2  -8  -4 30323.1 1230.19  10
  -2   8   4 31710.1 1240.44   6
   2  -8  -4 31553.8 1255.03  31
  -2   8   4 32505.2 1242.72   7
  -2  -8   4 30823.4 1241.58  29
   2   8  -4 32453.1 1195.74  14
   2   8  -4 30869.1 1192.78  12
   2   8  -4 32686.7 1203.03  22
  -2  -8   4 33291.1 1286.62  24
   2  -8  -4 31009.8 1196.62  40
  -2   8   4 33401.6 1197.12  48
   2  -8  -4 31243.6 1199.20  20
   2   8  -4 31205.8 1261.72  11
   2   8  -3 11582.7 516.895  11
  -2   8   3 10899.6 500.153   7
   2  -8  -3 10285.0 505.598  31
  -2  -8   3 10646.0 483.555   8
  -2  -8   3 10693.7 502.912  29
   2   8  -3 11523.2 509.846  28
   2  -8  -3 11134.0 488.105  25
  -2  -8   3 11068.5 527.937  24
   2  -8  -3 11809.4 510.249  26
  -2   8   3 11412.5 497.461   6
   2   8  -2 2150.75 162.140  11
   2  -8  -2 2045.76 152.394  25
   2  -8  -2 2262.63 164.893  31
  -2  -8   2 2207.17 155.006   8
  -2  -8   2 2121.66 159.104  29
   2   8  -2 2145.40 163.969  28
  -2   8   2 2284.96 154.621  27
   2  -8  -2 2022.69 150.528  26
  -2  -8   2 2104.51 179.296  24
   2   8  -2 2289.91 152.073   1
  -2   8   2 2209.21 150.652   6
  -2   8   2 1651.61 144.924   7
  -2  -8   1 396.552 68.2771  29
   2   8  -1 322.193 71.9322  25
   2  -8  -1 377.932 72.0262  25
  -2   8   1 306.137 68.8665   7
   2   8  -1 420.228 81.7668  32
   2   8  -1 322.667 61.7850   1
   2  -8  -1 301.136 68.3155  31
  -2  -8   1 258.530 66.1888   8
  -2   8   1 373.678 72.7117  27
  -2  -8   1 328.655 82.4649  24
  -2   8   0 18745.9 743.006   7
  -2  -8   0 19017.3 736.641   9
   2   8   0 18408.9 757.670  32
   2  -8   0 19440.9 749.041  31
  -2  -8   0 19091.5 745.146   8
  -2   8   0 20311.2 752.125  27
   2   8   0 19641.0 732.480   1
   2  -8   0 18479.8 748.994  25
  -2  -8   0 18207.9 768.975  24
  -2  -8  -1 4721.61 262.418  10
   2   8   1 5153.76 250.136   1
  -2  -8  -1 4828.74 256.237   9
   2   8   1 5090.94 267.650  32
   2   8   1 4807.90 267.821  30
  -2  -8  -1 4791.66 250.097   8
  -2   8  -1 4919.98 261.879  27
   2  -8   1 5021.86 256.691  25
  -2   8  -1 5041.58 247.477   5
  -2  -8  -1 4996.44 277.908  24
  -2   8  -2 1724.69 140.108   5
  -2  -8  -2 1426.29 136.644  10
   2   8   2 1848.23 141.683   1
  -2  -8  -2 1686.07 146.672   9
   2   8   2 1849.92 151.815  32
   2   8   2 1776.23 160.508  30
  -2   8  -2 1776.36 149.782  27
  -2  -8  -3 8092.46 393.826  10
  -2   8  -3 7970.95 395.224   5
  -2  -8  -3 8229.46 412.554   9
   2   8   3 7691.55 413.361  30
  -2  -8  -3 8021.99 381.112  15
  -2   8  -3 7301.12 389.644  27
  -2   8  -3 7481.38 388.897   2
  -2  -8  -3 7310.35 350.980  33
   2   8   3 7582.28 365.242  45
  -2  -8  -3 7961.48 358.167  47
  -2   8  -3 8176.23 370.959  42
  -2  -8  -3 7553.82 367.724  20
  -2  -8  -3 8271.09 358.080  21
  -2   8  -3 8351.29 372.601  39
   2   8   3 7814.93 400.709  32
   2   8   4 2785.26 200.350  45
  -2  -8  -4 2743.19 188.935  47
  -2   8  -4 2977.64 208.173  42
  -2  -8  -4 2770.06 235.567   9
   2   8   4 2613.38 224.613  32
  -2   8  -4 2883.65 203.173  39
   2   8   4 2555.90 238.021  30
  -2  -8  -4 2546.39 202.135  15
  -2  -8  -4 2568.59 179.666  33
   2   8   5-13.7451 101.874  45
   2   8   5-20.2727 101.722  32
   2  -8   5 43.4146 94.8055  32
  -2  -8  -5 131.615 103.181   9
   2   8   5-22.7508 115.871  30
  -2  -8  -5 30.6710 106.319  15
  -2  -8  -5 172.257 101.957  47
  -2   8  -5 70.7404 104.860  42
   2   8   6 23602.9 915.998  45
  -2  -8  -6 21954.6 922.976  15
  -2   8  -6 20570.5 899.375  42
  -2  -8  -6 21609.8 888.291  47
   2   8   6 20371.7 911.858  23
  -2   8  -6 22051.5 887.542   3
  -2  -8  -7 9755.22 478.418  15
  -2   8  -7 9492.63 467.203  42
   2   8   7 10032.3 472.898  45
   2   8   7 8981.03 471.767  23
  -2  -8  -7 9091.62 450.238  47
  -2  -8  -8 166.546 84.0196  15
   2   8   8 68.1787 74.6894  45
   2   8   8 10.5293 77.5305  23
  -2   9   9 1117.73 130.903  18
  -2   9   9 850.096 113.774  19
   2  -9  -9 897.790 106.493  15
  -2   9   9 1010.97 116.174  43
   2  -9  -9 782.284 102.139  40
   2   9  -9 900.038 103.062  38
  -2   9   8 3160.85 245.635  19
  -2   9   8 2727.25 247.703  18
   2  -9  -8 3146.77 228.985  15
  -2   9   8 3822.85 249.676  48
   2  -9  -8 3497.59 237.748  40
  -2   9   8 3707.58 246.187  43
  -2  -9   8 3279.96 238.733  48
   2   9  -8 3101.66 219.508  38
  -2   9   7 2748.09 236.883  19
  -2   9   7 3137.27 268.305  18
   2   9  -7 2636.01 228.649  42
   2  -9  -7 3131.89 241.862  15
  -2   9   7 2240.89 222.143  48
  -2   9   7 3210.63 239.585  43
   2  -9  -7 2621.13 234.786  40
   2  -9  -7 3363.62 242.441  20
   2   9  -7 3157.75 222.977  38
   2   9  -6 940.902 179.177  11
  -2   9   6 685.136 138.479  48
   2   9  -6 421.057 128.752  36
  -2  -9   6 522.206 146.204  30
   2  -9  -6 573.235 139.594  40
   2   9  -6 679.819 136.118  22
   2   9  -6 652.754 150.025  42
  -2  -9   6 801.209 176.076  24
   2  -9  -6 849.528 143.748  20
   2   9  -6 807.201 128.184  38
   2   9  -5 4589.08 283.982  36
   2  -9  -5 4221.30 314.368  26
   2  -9  -5 4315.45 327.092  31
  -2  -9   5 4666.44 344.977  24
  -2  -9   5 5374.80 334.276  29
  -2   9   5 4891.01 285.489  48
   2   9  -5 5129.41 291.126  22
   2   9  -5 4665.09 285.213  42
   2  -9  -5 5211.37 293.405  40
   2  -9  -5 4461.03 277.309  20
   2   9  -5 4325.42 325.060  11
   2   9  -4 9506.55 436.628  36
   2  -9  -4 9201.34 464.084  10
  -2  -9   4 9195.01 497.136  24
   2  -9  -4 8752.15 472.656  31
  -2   9   4 9216.74 426.402  48
  -2  -9   4 8998.04 468.631  29
   2  -9  -4 9161.86 420.314  47
   2   9  -4 9838.07 430.411  14
   2  -9  -4 9481.83 483.746  26
  -2   9   4 10182.6 477.837   7
   2   9  -4 9513.50 430.729  12
   2  -9  -4 9512.28 433.732  40
   2   9  -4 10064.6 439.698  22
   2  -9  -4 9305.89 433.107  20
   2   9  -4 9186.61 484.329  11
   2   9  -3 6763.48 371.321  11
  -2   9   3 7551.75 374.295   7
   2  -9  -3 7340.88 378.534  31
  -2  -9   3 7005.73 353.789   8
  -2  -9   3 7018.36 369.300  29
   2   9  -3 7495.37 380.123  28
  -2   9   3 7475.97 353.862  27
   2  -9  -3 7172.29 372.246  26
   2  -9  -3 7869.74 365.132  25
  -2  -9   3 7298.18 394.924  24
   2   9  -2 7923.48 391.742  11
   2  -9  -2 8646.59 403.180  31
  -2  -9   2 7935.11 382.021   8
   2   9  -2 8227.15 402.869  28
  -2   9   2 9265.93 389.097  27
   2  -9  -2 7973.44 389.366  26
   2  -9  -2 8354.12 391.775  25
  -2  -9   2 8118.29 418.721  24
  -2   9   2 8898.09 398.718   7
  -2  -9   2 8539.54 395.351  29
   2   9  -1 22591.8 855.062  11
   2   9  -1 20692.9 868.201  32
   2  -9  -1 22193.2 862.201  31
  -2  -9   1 21573.4 844.734  29
  -2  -9   1 21016.9 850.734   8
  -2   9   1 24086.0 857.095  27
   2  -9  -1 21669.6 859.789  25
  -2  -9   1 22100.8 889.649  24
  -2   9   1 21713.3 853.982   7
   2  -9   0 1705.59 135.378  25
  -2  -9   0 1561.79 118.541   9
   2   9   0 1587.10 140.141  32
   2  -9   0 1358.25 122.034  31
  -2  -9   0 1565.52 128.896   8
  -2   9   0 1306.20 124.885  27
  -2   9   0 1593.75 127.589   7
  -2  -9   0 1492.31 141.499  24
   2  -9   1 8444.35 384.271  31
   2   9   1 8151.76 400.441  30
  -2  -9  -1 8255.63 381.824   8
  -2   9  -1 8165.34 389.215  28
  -2   9  -1 8922.71 394.709  27
  -2  -9  -1 8003.80 386.901  10
  -2  -9  -1 7413.79 396.502  24
   2  -9   1 7904.21 381.014  25
  -2  -9  -1 8583.63 383.769   9
  -2  -9  -2 2652.99 193.800  10
  -2  -9  -2 3293.93 210.609   9
   2   9   2 3044.33 206.110  32
   2   9   2 2867.43 209.562  30
  -2   9  -2 2795.53 198.453  27
  -2  -9  -3 148.150 70.6355  10
  -2  -9  -3 42.8389 62.6728  33
   2   9   3 56.2627 79.6652  32
  -2  -9  -3 146.400 85.8207   9
  -2  -9  -3 40.2525 66.4172  20
   2   9   3 142.290 100.565  30
  -2  -9  -3 55.4494 75.0797  15
  -2   9  -3 69.9642 77.3459  27
  -2  -9  -3 86.3382 63.1548  47
   2   9   3 103.846 77.4594  23
  -2   9  -3 9.91258 71.4488  42
   2   9   3 178.442 70.9286  45
  -2  -9  -3 86.2349 61.2546  21
  -2   9  -3 119.759 72.9817  39
  -2  -9  -4 16386.2 701.871  47
   2   9   4 17863.5 770.732  32
  -2  -9  -4 17111.3 698.579  33
  -2  -9  -4 17908.1 782.984   9
  -2   9  -4 17178.4 719.875  39
   2   9   4 17384.4 791.303  30
  -2  -9  -4 17673.2 734.703  15
  -2   9  -4 17406.8 723.185  42
   2   9   4 17079.1 719.653  45
  -2  -9  -5 5695.16 397.507   9
   2   9   5 5764.97 409.564  30
  -2  -9  -5 6704.41 373.404  15
  -2  -9  -5 6160.75 343.751  47
   2   9   5 6632.17 362.427  45
  -2   9  -5 6456.35 362.861  42
  -2   9  -5 6566.44 350.865  39
  -2   9  -6 186.413 129.560  42
   2   9   6 312.659 127.543  45
  -2  -9  -6 163.384 131.691  15
  -2  -9  -6 219.636 118.227  47
   2   9   6 16.5998 121.442  23
  -2  -9  -7 1899.35 190.194  15
  -2   9  -7 1738.82 188.139  42
   2   9   7 1927.23 187.508  45
   2   9   7 1490.10 186.255  23
  -2  -9  -7 1737.87 176.690  47
  -2  -9  -8 1276.80 136.939  15
   2   9   8 1159.43 130.650  23
  -2  10   9 6800.89 344.615  19
  -2  10   9 7662.85 367.462  18
   2 -10  -9 7978.59 344.997  15
  -2  10   9 7364.82 343.264  43
   2 -10  -9 7942.90 345.190  40
   2  10  -9 7489.09 337.404  38
  -2  10   8 353.767 120.090  19
  -2  10   8 377.305 137.194  18
  -2 -10   8 473.367 128.021  48
   2 -10  -8 590.973 117.975  15
  -2  10   8 170.179 110.538  43
   2 -10  -8 430.885 130.083  40
  -2  10   8 424.382 122.529  48
   2  10  -8 251.332 97.5536  38
  -2  10   7 11412.6 537.878  19
  -2  10   7 9922.31 546.684  18
  -2  10   7 11909.3 537.691  48
   2 -10  -7 11328.8 525.424  15
   2 -10  -7 10451.0 522.557  40
   2  10  -7 11136.6 536.445  42
  -2  10   7 11254.4 524.209  43
   2 -10  -7 10849.6 526.443  20
   2  10  -7 10584.3 511.586  38
   2  10  -6-176.926 128.718  11
  -2  10   6 151.152 119.544  19
  -2  10   6 68.3089 120.249  18
   2 -10  -6-22.6422 116.993   9
  -2 -10   6 23.3733 113.660  30
  -2  10   6 128.032 121.100  48
   2  10  -6 121.261 115.410  42
   2 -10  -6 58.7479 115.447  40
   2 -10  -6 14.6453 109.287  20
  -2 -10   6 27.1555 113.744  24
   2  10  -6 25.7905 87.9656  38
   2 -10  -5 293.607 111.056  26
  -2  10   5 476.319 111.987  19
   2  10  -5 405.917 112.025  22
   2  10  -5 513.391 140.719  11
  -2  10   5 427.222 110.358  48
   2 -10  -5 571.988 133.096  31
  -2 -10   5 373.041 119.874  29
   2 -10  -5 599.675 115.068  47
   2  10  -5 665.854 125.748  42
   2  10  -5 312.095 103.460  36
   2 -10  -5 336.088 102.237  40
  -2 -10   5 539.986 138.477  24
   2 -10  -5 540.065 115.094  20
   2  10  -5 660.161 108.710  38
  -2  10   4 3119.58 207.992  19
   2  10  -4 3003.05 202.300  36
   2 -10  -4 2707.70 233.105  31
  -2 -10   4 3473.26 248.157  29
   2  10  -4 3295.51 206.243  14
  -2 -10   4 2847.30 250.351  24
   2 -10  -4 3122.48 199.122  47
   2 -10  -4 2847.55 198.873  40
   2 -10  -4 2984.69 228.797  10
   2  10  -4 3311.86 212.439  22
  -2  10   4 3041.08 202.771  48
   2  10  -4 2965.93 199.202  12
  -2  10   4 3679.07 246.506   7
   2 -10  -4 2691.55 194.766  20
   2 -10  -4 2977.42 236.304  26
   2  10  -4 3069.95 240.510  11
   2 -10  -3 13351.2 600.130  10
   2 -10  -3 13234.9 602.444  31
   2  10  -3 13920.8 605.509  11
  -2 -10   3 12929.4 595.613  29
   2  10  -3 13488.2 605.737  28
  -2  10   3 14156.1 577.157  27
   2 -10  -3 12614.1 595.380  26
  -2 -10   3 13700.1 628.283  24
  -2  10   3 14078.2 599.376   7
   2  10  -2 1916.04 152.058  11
   2 -10  -2 1961.00 153.087  25
  -2  10   2 2027.70 159.451   7
  -2 -10   2 1805.58 146.234   8
  -2 -10   2 1589.65 145.585  29
   2  10  -2 1881.59 162.050  28
  -2  10   2 1677.03 140.097  27
   2 -10  -2 1814.99 149.075  26
   2 -10  -2 1910.30 159.086  31
  -2 -10   2 1904.24 171.559  24
   2  10  -1 10425.4 497.679  32
   2 -10  -1 10314.4 481.259  31
  -2 -10   1 10869.2 475.104  29
  -2 -10   1 10694.9 479.075   8
  -2  10   1 11764.7 481.247  27
  -2  10   1 12295.6 493.644   7
   2 -10  -1 10572.3 484.212  25
   2  10  -1 11541.7 482.447  11
  -2 -10   1 10962.9 514.913  24
   2  10   0 183.364 69.6557  32
   2 -10   0 179.520 61.3265  31
  -2 -10   0 278.517 73.4963   8
  -2  10   0 175.076 67.2102  27
   2 -10   0 285.111 73.4960  25
  -2 -10   0 164.912 77.0397  24
  -2  10   0 119.629 62.5250   7
   2 -10   1 1450.92 136.775  25
  -2 -10  -1 1440.91 128.872   9
   2  10   1 1629.73 145.051  32
   2 -10   1 1551.40 135.777  31
   2  10   1 1868.29 155.261  30
  -2 -10  -1 1446.85 128.535   8
  -2  10  -1 1228.43 128.560  28
  -2  10  -1 1559.24 139.076  27
  -2 -10  -1 1592.54 149.748  24
  -2 -10  -1 1553.26 136.389  10
  -2 -10  -2 7204.23 357.741   9
   2  10   2 6739.22 353.217  32
   2  10   2 6773.22 369.386  30
  -2  10  -2 6333.86 358.785  28
  -2  10  -2 7182.86 358.505  27
  -2 -10  -2 6921.88 358.203  10
  -2 -10  -3 41737.2 1586.63  10
   2  10   3 40144.1 1560.48  23
  -2 -10  -3 41319.7 1527.23  33
  -2 -10  -3 40807.0 1589.92   9
   2  10   3 42077.3 1544.66  45
   2  10   3 42336.3 1589.24  32
  -2 -10  -3 40670.0 1541.76  20
   2  10   3 43195.2 1615.68  30
  -2 -10  -3 41501.2 1552.65  15
  -2 -10  -3 41940.3 1528.83  21
  -2  10  -3 41165.2 1585.19  27
  -2  10  -3 42491.3 1542.30  42
  -2 -10  -3 42402.1 1528.62  47
  -2  10  -3 41983.8 1544.32  39
  -2 -10  -4 1538.20 148.680  47
  -2 -10  -4 1376.95 138.879  33
   2  10   4 1540.16 177.506  32
  -2 -10  -4 1564.45 186.406   9
   2  10   4 1607.14 197.669  30
  -2 -10  -4 1807.57 170.222  15
  -2  10  -4 1686.48 165.922  42
   2  10   4 1616.90 161.278  45
   2  10   4 1164.03 158.296  23
  -2  10  -4 1664.40 164.322  39
  -2 -10  -5 2678.86 201.173  33
  -2 -10  -5 2668.75 267.022   9
   2  10   5 2466.68 270.391  30
  -2 -10  -5 2726.41 231.287  15
  -2 -10  -5 2617.77 218.072  47
  -2  10  -5 2782.95 234.917  42
   2  10   5 2637.77 237.941  23
  -2  10  -5 3122.43 228.520  39
   2  10   5 3061.31 232.113  45
  -2 -10  -6 1182.35 171.559  15
   2  10   6 939.603 164.858  45
   2  10   6 1113.71 169.789  23
  -2  10  -6 965.812 162.456  42
  -2 -10  -6 938.213 157.167  47
  -2 -10  -7 3206.02 234.513  47
   2  10   7 3359.48 242.320  45
   2  10   7 2793.03 236.732  23
  -2  10  -7 2997.83 242.207  42
  -2  10  -8 64.0312 75.3703  42
  -2 -10  -8 39.7945 72.6983  15
   2  10   8 9.08533 74.8596  45
   2  10   8-19.2541 71.8401  23
  -2  11   9 34.3383 65.1113  19
  -2  11   9 266.094 87.9116  18
   2 -11  -9 110.576 64.2430  40
   2  11  -9 212.736 63.2860  38
  -2  11   8 3215.08 234.983  19
  -2  11   8 3215.66 249.858  18
  -2 -11   8 2890.33 225.266  48
   2 -11  -8 2814.27 216.641  40
  -2  11   8 3474.43 230.832  43
   2  11  -8 2982.12 214.688  42
  -2  11   8 2872.79 221.529  48
   2 -11  -8 3097.09 215.749  20
   2  11  -8 3277.54 214.771  38
  -2  11   7 5021.74 313.097  19
  -2  11   7 3893.51 284.427  48
  -2  11   7 4104.25 309.448  18
  -2  11   7 4279.67 286.143  43
   2  11  -7 4663.83 300.489  42
   2 -11  -7 4695.24 300.388  40
   2 -11  -7 4807.69 300.528  20
   2  11  -7 4172.14 278.222  38
  -2  11   6 520.168 141.457  48
  -2  11   6 789.209 154.872  19
  -2  11   6 549.304 155.715  18
  -2 -11   6 818.263 169.403  30
  -2 -11   6 274.863 149.401  24
   2  11  -6 722.891 149.067  42
   2 -11  -6 538.815 131.937  40
   2 -11  -6 799.941 163.214  26
   2 -11  -6 628.738 135.503  20
   2  11  -6 527.208 120.834  38
   2 -11  -5 4980.88 368.142  26
  -2  11   5 6165.41 338.511  19
  -2 -11   5 6292.08 412.263  24
   2  11  -5 6085.25 332.198  36
   2 -11  -5 6526.87 337.524  40
   2 -11  -5 5699.27 379.566  31
  -2 -11   5 5812.13 374.136  29
   2 -11  -5 5863.33 319.602  47
   2  11  -5 5604.73 379.056  11
  -2  11   5 6098.84 334.140  48
   2  11  -5 5622.17 327.315  22
   2  11  -5 6125.53 335.657  42
   2 -11  -5 6003.92 332.008  20
   2  11  -5 5620.97 315.179  38
  -2  11   4 1537.94 153.587  19
   2  11  -4 1645.76 179.405  11
   2 -11  -4 1632.74 147.805  47
   2 -11  -4 1645.06 175.453  10
   2  11  -4 1690.12 150.173  36
   2 -11  -4 1616.15 179.947  31
  -2 -11   4 1548.40 174.461  29
   2  11  -4 1593.01 145.823  14
  -2  11   4 1724.32 155.768  48
  -2 -11   4 2294.75 220.796  24
   2 -11  -4 1353.49 168.914  26
  -2  11   4 1616.84 174.103   7
   2 -11  -4 1836.67 153.565  40
   2  11  -4 1612.87 152.773  22
   2 -11  -4 1722.38 154.086  20
   2 -11  -3 3573.14 248.134  10
   2 -11  -3 3543.63 248.384  31
  -2 -11   3 4258.53 264.891  29
   2  11  -3 4052.12 260.307  28
  -2  11   3 3560.07 225.272  27
   2 -11  -3 3688.03 253.089  26
  -2 -11   3 4146.68 273.716  24
   2  11  -3 3476.42 243.186  11
  -2  11   3 4173.28 261.542   7
   2  11  -2 8082.29 390.120  11
  -2  11   2 7786.70 392.774   7
   2 -11  -2 7781.22 387.161  25
   2 -11  -2 8368.40 396.215  31
  -2 -11   2 8036.02 387.304   8
  -2 -11   2 7491.27 387.526  29
   2  11  -2 7776.28 400.504  28
  -2  11   2 8376.20 380.092  27
   2 -11  -2 8234.82 397.615  26
  -2 -11   2 8590.73 422.456  24
   2  11  -1 56802.2 2022.02  11
   2  11  -1 57612.9 2053.13  32
   2 -11  -1 56545.7 2032.45  31
  -2 -11   1 54476.4 2019.00  29
   2  11  -1 54977.9 2044.98  28
  -2  11   1 56240.4 2021.21  27
   2 -11  -1 56345.0 2035.49  25
  -2 -11   1 54370.3 2058.14  24
  -2  11   1 56649.3 2033.38   7
  -2 -11   1 54003.4 2027.00   8
  -2 -11   0 2927.97 187.832  10
   2  11   0 2682.92 193.142  32
   2 -11   0 2611.53 180.989  31
  -2 -11   0 2632.31 184.211   8
  -2  11   0 2464.57 178.462  27
   2 -11   0 2610.45 186.689  25
  -2 -11   0 2896.98 206.892  24
  -2  11   0 2798.38 189.122   7
   2  11   1 33832.2 1296.88  32
   2 -11   1 35413.8 1285.52  31
  -2 -11  -1 34749.1 1289.64   8
  -2  11  -1 33788.7 1295.09  28
  -2  11  -1 35931.8 1297.30  27
  -2 -11  -1 33561.8 1290.94  10
   2 -11   1 31582.4 1283.87  25
  -2 -11  -1 33275.5 1307.07  24
  -2 -11  -2 919.033 125.634  10
  -2 -11  -2 1073.14 126.129   9
   2  11   2 936.365 120.239  32
   2  11   2 1156.89 146.585  30
  -2 -11  -2 1246.26 126.135   8
  -2  11  -2 866.317 131.264  28
  -2  11  -2 853.081 122.331  27
  -2 -11  -3 1843.45 187.396  10
   2  11   3 2211.64 186.670  18
  -2 -11  -3 2312.73 167.049  33
  -2 -11  -3 2525.14 207.783   9
   2  11   3 2345.91 197.869  32
   2  11   3 2338.13 216.389  30
  -2 -11  -3 2527.04 185.496  15
  -2  11  -3 2187.49 197.630  27
  -2 -11  -3 2871.33 178.701  47
  -2 -11  -3 2268.77 174.006  20
  -2  11  -3 2323.60 174.105  42
   2  11   3 2258.25 176.874  45
  -2 -11  -3 2783.32 178.066  21
   2  11   3 1875.20 176.968  23
  -2  11  -3 2366.75 180.891  39
   2  11   4 1314.59 158.723  45
  -2 -11  -4 1542.09 149.518  33
  -2 -11  -4 1691.10 193.585   9
   2  11   4 1023.56 179.750  30
  -2 -11  -4 1938.01 180.277  15
  -2  11  -4 1576.16 187.378  27
  -2 -11  -4 1521.93 154.282  47
   2  11   4 1577.13 178.729  23
  -2 -11  -4 1720.92 154.083  21
  -2  11  -4 1588.52 164.233  42
  -2  11  -4 1658.38 165.171  39
  -2 -11  -5 1070.20 141.110  33
  -2  11  -5 1297.59 169.633  42
  -2 -11  -5 957.110 173.005   9
  -2  11  -5 1203.43 160.489  39
   2  11   5 849.635 182.549  30
  -2 -11  -5 1330.62 172.694  15
   2  11   5 953.239 161.025  23
  -2 -11  -5 1383.32 166.813  47
   2  11   5 927.761 144.797  45
  -2 -11  -6 1701.69 185.638  47
  -2 -11  -6 1708.34 196.465  15
   2  11   6 1258.43 190.445  23
  -2  11  -6 1761.77 198.624  42
   2  11   6 1624.57 188.995  45
  -2 -11  -7 4331.49 270.185  15
  -2  11  -7 3912.96 268.341  42
  -2 -11  -7 3894.22 253.773  47
   2  11   7 3795.47 260.411  45
   2  11   7 3484.32 254.436  23
  -2 -11  -8 46.7215 67.3609  15
  -2  11  -8 52.4904 67.9737  42
   2  11   8 136.867 71.3368  23
   2  11   8 112.603 67.3020  45
  -2  12   9 1070.66 110.575  19
  -2  12   9 1084.22 116.835  18
   2 -12  -9 1091.15 101.517  40
   2  12  -9 1131.40 102.889  38
  -2 -12   8 1424.05 163.013  48
  -2  12   8 1507.82 159.956  48
  -2  12   8 1350.81 158.951  19
  -2  12   8 1520.95 180.431  18
   2  12  -8 1572.83 161.376  42
  -2  12   8 1565.12 161.899  43
   2 -12  -8 1426.84 154.893  40
   2 -12  -8 1497.32 155.682  20
   2  12  -8 1614.88 153.609  38
  -2  12   7 1849.50 199.600  19
  -2  12   7 1970.92 216.547  18
   2 -12  -7 1834.73 191.000  40
   2  12  -7 2097.48 198.915  42
  -2  12   7 2245.31 211.161  48
  -2  12   7 1944.83 192.147  43
   2 -12  -7 2078.03 195.697  20
   2  12  -7 1938.22 183.807  38
  -2  12   6 2244.54 220.097  19
  -2  12   6 2310.10 230.684  18
   2 -12  -6 1851.63 198.979  20
   2  12  -6 2611.27 220.146  42
  -2  12   6 2071.09 211.025  48
   2 -12  -6 2638.89 218.223  40
   2 -12  -6 2609.72 208.949  47
   2  12  -6 2650.87 210.287  38
   2  12  -5 443.270 111.838  42
   2  12  -5 690.951 147.424  11
  -2  12   5 614.944 128.921  19
  -2  12   5 526.942 129.030  18
   2  12  -5 739.776 126.126  36
  -2 -12   5 417.138 135.305  24
   2 -12  -5 699.667 149.250  31
  -2 -12   5 852.621 157.023  29
   2  12  -5 604.470 126.270  22
   2 -12  -5 439.317 106.530  40
   2 -12  -5 338.609 121.566  26
  -2  12   5 576.750 134.020  48
   2 -12  -5 556.674 125.251  47
   2 -12  -5 817.946 122.474  20
   2  12  -5 651.524 115.852  38
   2  12  -4 196.055 108.254  11
  -2  12   4 333.543 99.3292  19
   2 -12  -4 351.917 96.3499  47
   2  12  -4 279.911 90.1852  36
   2 -12  -4 303.243 110.199  26
   2 -12  -4 156.999 103.757  10
   2  12  -4 311.870 92.9981  22
   2 -12  -4 161.450 99.5327  31
  -2 -12   4 267.574 109.748  24
  -2 -12   4 293.267 111.305  29
   2 -12  -4 304.850 93.1555  40
   2 -12  -4 203.755 83.2466  20
  -2  12   4 252.737 94.0548  48
  -2  12   4 490.858 115.839   7
   2  12  -3 69030.6 2347.21  14
   2 -12  -3 62728.8 2398.39  26
   2 -12  -3 63308.6 2391.80  10
   2 -12  -3 65122.2 2389.24  31
  -2 -12   3 62427.7 2391.15  29
   2  12  -3 68575.7 2408.62  28
  -2 -12   3 64026.9 2416.23  24
  -2  12   3 68751.5 2344.40  44
   2  12  -3 64436.1 2338.04  45
  -2  12   3 64759.3 2336.95  41
  -2  12   3 65372.0 2337.78  48
   2  12  -3 64704.9 2346.20  23
   2  12  -3 66740.9 2349.98  22
   2 -12  -3 63790.9 2336.31  20
   2 -12  -3 66380.8 2331.11  40
  -2  12   3 57863.2 2376.92   7
   2  12  -3 67227.1 2391.66  11
   2  12  -2 84.1649 62.2092  11
   2 -12  -2 117.825 71.4779  26
   2 -12  -2 128.032 68.0939  10
   2 -12  -2 137.613 72.5475  31
  -2 -12   2 157.534 70.7519  29
   2  12  -2 85.2115 75.5170  28
  -2 -12   2 95.3503 67.5389   8
  -2  12   2 21.1924 56.3855  27
   2 -12  -2 112.804 65.7595  25
  -2 -12   2 45.2898 72.2891  24
  -2  12   2 103.631 75.1152   7
   2 -12  -1 24524.7 968.301  25
  -2 -12   1 23566.0 981.248  24
   2 -12  -1 24243.4 955.230  31
  -2 -12   1 24287.3 959.338   8
  -2 -12   1 23649.0 949.439  29
   2  12  -1 23290.9 971.769  28
  -2  12   1 26087.7 953.396  27
  -2  12   1 24640.4 965.321   7
  -2 -12   0 2711.75 188.319  10
   2  12   0 2475.45 195.104  32
   2 -12   0 2812.70 189.557  31
  -2 -12   0 2826.28 197.032   8
  -2  12   0 3082.89 197.697  27
   2 -12   0 2830.62 200.655  25
  -2 -12   0 2673.47 206.311  24
  -2  12   0 2531.84 187.989   7
  -2 -12  -1 49.1686 61.8081  10
   2  12   1 155.205 71.5598  32
   2 -12   1 101.478 63.9513  31
  -2  12  -1 125.285 69.3253  28
  -2 -12  -1 109.919 66.7397   8
  -2  12  -1 72.5416 70.1626  27
   2 -12   1 191.552 71.5325  25
  -2  12  -1 106.539 67.1282   7
  -2 -12  -1 225.122 78.7915  24
   2  12   2 18640.8 752.718  18
  -2 -12  -2 19202.5 724.671  33
  -2 -12  -2 17401.5 757.086   9
   2  12   2 16939.8 762.309  32
   2  12   2 18121.8 795.181  30
  -2 -12  -2 17976.7 736.759  15
  -2 -12  -2 18495.6 767.358   8
   2  12   2 18236.7 747.410  23
  -2  12  -2 18363.0 787.400  28
  -2  12  -2 19749.1 784.545  27
  -2 -12  -2 17366.2 770.521  10
   2  12   2 17991.8 736.363  45
  -2 -12  -2 18990.8 728.707  21
  -2  12  -2 18707.3 732.869  39
   2  12   3 21153.2 865.758  18
  -2 -12  -3 20714.5 891.235  10
  -2 -12  -3 21170.9 834.333  33
  -2 -12  -3 20199.5 881.941   9
   2  12   3 21281.9 887.730  32
   2  12   3 21906.9 924.927  30
  -2 -12  -3 21271.2 852.579  15
  -2 -12  -3 21890.9 838.588  21
  -2  12  -3 22244.6 900.416  27
   2  12   3 20929.5 866.793  23
  -2  12  -3 21515.4 839.894  42
   2  12   3 21028.5 846.310  45
  -2 -12  -3 19857.5 837.879  20
  -2  12  -3 20514.7 844.442  39
  -2 -12  -4 2469.29 190.161  33
   2  12   4 1775.53 224.522  30
  -2 -12  -4 2472.19 207.522  15
  -2  12  -4 2178.71 216.862  27
   2  12   4 2335.05 211.822  23
  -2 -12  -4 1992.75 213.022   9
   2  12   4 2562.15 204.282  45
  -2  12  -4 2251.47 198.192  42
  -2 -12  -4 2631.14 191.533  21
  -2  12  -4 2128.98 193.464  39
  -2 -12  -4 2157.15 181.647  47
  -2 -12  -5 8494.73 419.742  33
  -2 -12  -5 8517.13 447.173  15
   2  12   5 7789.87 448.840  23
  -2 -12  -5 7995.02 422.776  47
   2  12   5 8389.90 437.929  45
  -2  12  -5 8294.39 436.388  42
  -2  12  -5 8699.53 438.826  39
  -2 -12  -6 1301.92 171.091  15
   2  12   6 1143.07 169.989  45
   2  12   6 1019.88 173.146  23
  -2  12  -6 1061.48 166.751  42
  -2 -12  -6 1137.59 170.148  47
   2  12   7 779.437 139.643  45
  -2 -12  -7 843.177 139.189  15
   2  12   7 473.428 125.085  23
  -2  12  -7 676.823 133.751  42
  -2 -12  -7 790.822 137.759  47
  -2  12  -8 180.419 75.1403  42
  -2 -12  -8 320.509 79.3296  15
   2  12   8 213.290 71.8495  23
   2  12   8 163.090 74.3793  45
  -2  13   9 154.095 68.6327  18
   2 -13  -9 86.8671 53.7828  40
  -2  13   8 13953.7 606.787  19
  -2  13   8 13543.1 618.462  18
  -2 -13   8 13727.0 599.207  48
  -2  13   8 13505.6 592.822  48
  -2  13   8 14700.1 595.613  43
   2  13  -8 13252.1 586.461  42
   2 -13  -8 14104.0 589.438  40
   2 -13  -8 14021.5 589.343  20
   2  13  -8 13659.8 585.651  38
  -2  13   7 903.204 159.975  19
  -2  13   7 843.689 170.144  18
   2 -13  -7 1278.04 157.573  40
   2  13  -7 1075.23 148.160  38
  -2  13   7 1180.99 172.556  48
   2  13  -7 1244.97 165.731  42
   2 -13  -7 1027.35 160.057  20
  -2  13   6 852.117 156.524  19
  -2  13   6 1327.23 186.399  18
   2  13  -6 1253.01 167.188  42
  -2  13   6 1117.78 163.327  48
   2 -13  -6 903.274 144.730  47
   2 -13  -6 1235.64 162.003  40
   2 -13  -6 1161.08 167.157  20
   2  13  -6 1154.73 154.652  38
  -2  13   5 5305.00 318.643  19
   2 -13  -5 4662.40 354.819  26
   2  13  -5 5318.18 298.954  36
  -2  13   5 5059.35 315.844  18
   2 -13  -5 4527.96 334.160  10
  -2 -13   5 5663.32 390.068  24
  -2  13   5 5714.30 344.579  17
   2 -13  -5 5487.14 303.105  47
   2 -13  -5 4956.50 352.181  31
  -2 -13   5 4776.62 352.865  29
   2  13  -5 5179.37 303.385  42
  -2  13   5 5076.98 309.357  48
   2 -13  -5 5050.53 300.801  40
   2 -13  -5 4946.91 302.503  20
   2  13  -5 4488.64 286.328  38
   2  13  -5 5215.47 359.265  11
   2  13  -4 8831.05 419.744  36
   2 -13  -4 8805.37 477.310  10
   2 -13  -4 9121.96 423.341  40
   2 -13  -4 8987.57 480.972  31
  -2 -13   4 9753.28 518.909  24
  -2 -13   4 8467.75 478.366  29
  -2  13   4 9334.37 437.908  48
  -2  13   4 9204.92 480.436   7
   2 -13  -4 9162.37 497.068  26
  -2  13   4 8513.58 435.707  19
   2 -13  -4 9514.96 428.172  47
   2  13  -4 9463.50 442.447  22
   2 -13  -4 8713.42 427.817  20
   2  13  -4 9251.23 426.378  38
   2  13  -4 8577.14 475.540  11
  -2  13   3 2265.94 176.115  19
   2  13  -3 2359.45 168.757  14
   2 -13  -3 1828.59 185.859  10
   2  13  -3 2251.56 172.060  23
   2 -13  -3 1794.77 176.473  31
  -2 -13   3 1913.36 185.197  29
   2  13  -3 2035.82 192.890  28
   2 -13  -3 1869.05 189.309  26
  -2  13   3 2530.63 205.127   7
  -2 -13   3 2297.38 207.410  24
  -2  13   3 1589.36 154.813  48
   2  13  -3 2070.78 161.406  45
  -2  13   3 2167.00 167.711  41
   2  13  -3 2533.27 178.138  22
  -2  13   3 2366.39 173.534  44
   2 -13  -3 1802.50 152.373  20
   2  13  -3 1959.02 184.487  11
   2  13  -2 43332.4 1574.92  11
  -2  13   2 43508.3 1593.28   7
   2 -13  -2 41960.3 1588.70  10
  -2 -13   2 41269.1 1606.86  24
   2 -13  -2 42948.1 1581.33  31
  -2 -13   2 41602.6 1577.24   8
  -2 -13   2 42672.8 1590.76  29
   2  13  -2 40776.4 1597.17  28
  -2  13   2 42662.3 1561.45  27
   2 -13  -2 39275.9 1582.86  26
   2 -13  -2 41508.3 1584.67  25
   2 -13  -1 7044.92 352.463  10
   2 -13  -1 6713.47 348.110  31
  -2 -13   1 6273.16 342.384  29
  -2 -13   1 7252.72 361.211   8
   2  13  -1 7413.63 377.218  28
  -2  13   1 7218.06 348.294  27
  -2  13   1 7028.45 362.721   7
  -2 -13   1 6685.85 372.749  24
   2 -13  -1 6341.62 354.801  25
  -2 -13   0 6072.58 307.580  10
  -2 -13   0 5251.43 316.661  24
   2  13   0 5480.15 317.198  32
  -2  13   0 5741.02 313.164   7
  -2 -13   0 5233.70 302.030   8
  -2  13   0 5419.96 297.861  27
   2 -13   0 5221.27 294.657  31
   2 -13   0 5822.11 318.739  25
   2 -13   1 193.954 73.8319  25
   2  13   1 221.559 83.1187  32
  -2  13  -1 80.3824 73.3051  28
  -2 -13  -1 158.481 78.4491   8
  -2  13  -1 166.716 77.8194  27
  -2 -13  -1 170.714 76.3021  10
  -2  13  -1 243.456 81.6815   7
  -2 -13  -1 160.974 79.0044  24
  -2  13  -2 88085.9 3067.15  37
  -2 -13  -2 86424.3 3117.01  10
   2  13   2 89238.9 3086.67  18
   2  13   2 84025.9 3076.09  23
   2  13   2 85697.4 3090.83  17
   2  13   2 88017.5 3113.66  32
   2  13   2 89523.1 3145.41  30
  -2 -13  -2 84808.1 3101.83   8
  -2  13  -2 86994.0 3131.72  28
  -2 -13  -2 86576.6 3050.01  33
  -2  13  -2 80132.1 3101.61  27
  -2 -13  -2 84480.0 3054.46  21
   2  13   2 83506.9 3062.80  45
  -2  13  -2 89751.5 3063.39  39
   2  13   3-96.4950 89.2876  18
  -2 -13  -3 52.7745 92.1843  10
  -2 -13  -3 53.3882 87.4822  33
  -2 -13  -3 32.5516 84.0970   9
   2  13   3 98.9973 116.000  30
  -2 -13  -3-12.3989 81.0367  15
  -2  13  -3 19.8284 88.3033  28
  -2  13  -3 68.1240 97.5384  27
   2  13   3-13.2953 86.8948  23
  -2  13  -3 32.4665 78.5135  42
  -2 -13  -3 44.0234 82.1277  21
  -2  13  -3 11.7638 82.8342  39
   2  13   3-11.9445 87.9025  45
   2  13   4 4666.17 295.635  18
  -2 -13  -4 4946.84 276.925  33
   2  13   4 4504.97 345.665  30
  -2  13  -4 4496.41 282.354  39
  -2 -13  -4 4360.63 283.630  15
  -2  13  -4 4028.87 305.120  27
  -2 -13  -4 3984.12 261.320  47
   2  13   4 4043.40 276.130  45
   2  13   4 4000.98 285.097  23
  -2  13  -4 3966.70 264.414  42
  -2 -13  -4 4100.62 308.104   9
  -2 -13  -4 4628.66 269.839  21
  -2 -13  -5 7725.30 406.983  15
  -2 -13  -5 7126.47 381.618  33
   2  13   5 7633.70 405.104  45
   2  13   5 6665.11 407.965  23
  -2  13  -5 6731.27 389.641  39
  -2 -13  -5 7096.88 387.316  47
  -2  13  -5 7918.86 404.344  42
   2  13   6 677.523 143.175  45
  -2 -13  -6 785.469 145.837  15
  -2 -13  -6 1042.53 155.755  47
   2  13   6 486.038 146.507  23
  -2  13  -6 662.393 150.411  42
  -2  13  -6 821.904 139.795  39
  -2 -13  -7 1852.97 176.358  15
  -2 -13  -7 2233.14 184.605  47
   2  13   7 1818.77 183.779  23
  -2  13  -7 2170.79 189.460  42
   2  13   7 1969.38 180.344  45
   2  13   8 3431.79 190.361  23
   2  13   8 3139.58 183.670  45
  -2 -13  -8 3081.74 184.613  15
  -2  13  -8 2945.18 182.435  42
  -2  14   8 12.0023 87.0767  19
  -2  14   8 13.4309 98.8416  18
  -2  14   8-10.8195 90.6381  48
  -2 -14   8 56.3965 97.0232  48
   2  14  -8 10.3983 84.7100  42
   2 -14  -8 108.188 85.0376  40
   2  14  -8 40.5277 79.6432  38
   2 -14  -8-40.7603 81.5700  20
  -2  14   7 921.822 158.982  19
  -2  14   7 1070.72 171.163  18
  -2  14   7 1037.91 160.586  48
   2  14  -7 1311.42 166.321  42
   2 -14  -7 1256.83 148.000  40
   2 -14  -7 821.833 129.961  47
   2 -14  -7 1213.17 162.953  20
   2  14  -7 1050.53 147.409  38
  -2  14   6 16293.6 717.501  19
  -2  14   6 15549.0 718.567  18
   2  14  -6 15041.5 686.536  38
  -2  14   6 16836.9 712.436  48
   2 -14  -6 15944.1 689.275  47
   2 -14  -6 16020.0 691.678  40
   2  14  -6 15626.9 698.221  42
   2 -14  -6 16404.0 704.557  20
  -2  14   5 2066.19 205.704  19
   2 -14  -5 1922.85 233.452  26
   2 -14  -5 2115.45 189.437  47
  -2  14   5 2102.84 201.273  18
   2  14  -5 1976.45 188.904  42
   2 -14  -5 1737.45 210.174  10
   2 -14  -5 2030.91 224.749  31
  -2 -14   5 1811.13 236.463  24
  -2  14   5 2384.66 233.015  17
  -2 -14   5 1849.41 220.947  29
  -2  14   5 2284.33 208.208  48
   2  14  -5 1970.06 219.737  11
   2 -14  -5 1949.05 188.877  20
   2 -14  -5 2001.39 180.437  40
   2  14  -5 2033.42 189.151  38
   2  14  -5 2162.93 183.491  36
  -2  14   4 21215.6 890.586  19
   2 -14  -4 21511.0 939.529  10
  -2 -14   4 23357.0 980.378  24
   2 -14  -4 23262.3 946.104  31
  -2 -14   4 20322.0 940.971  29
   2 -14  -4 21941.8 869.872  47
  -2  14   4 21734.9 882.327  48
  -2  14   4 22611.8 943.725   7
   2 -14  -4 19352.7 941.473  26
   2  14  -4 23619.7 895.947  22
   2  14  -4 20835.0 929.031  11
   2 -14  -4 22479.0 867.678  40
   2 -14  -4 21882.5 876.750  20
   2  14  -4 20765.1 867.280  38
   2  14  -3 5427.12 289.060  14
   2 -14  -3 5306.88 332.319  10
  -2  14   3 5232.60 287.873  44
   2 -14  -3 4931.41 310.591  31
  -2  14   3 5194.87 288.117  48
  -2 -14   3 5035.35 326.374  29
   2  14  -3 4882.73 323.152  28
   2 -14  -3 5778.42 347.232  26
   2 -14  -3 5819.78 289.015  20
  -2 -14   3 5650.95 349.348  24
   2  14  -3 4919.91 283.650  45
   2  14  -3 5555.92 299.415  22
  -2  14   3 4881.46 290.433  19
  -2  14   3 5700.19 294.891  41
   2  14  -3 4922.50 285.869  23
  -2  14   3 5103.08 327.364   7
   2  14  -3 5727.91 324.435  11
  -2  14   2 18897.5 760.556  48
   2 -14  -2 19686.1 812.666  10
   2 -14  -2 19485.4 797.127  31
  -2  14   2 18064.1 782.827  16
  -2 -14   2 18913.8 797.576   8
  -2 -14   2 17420.5 800.700  29
   2  14  -2 19843.8 825.855  28
  -2  14   2 20525.2 785.932  27
   2 -14  -2 19228.8 815.911  26
   2  14  -2 20037.0 772.656  14
   2 -14  -2 18474.3 800.528  25
  -2  14   2 20251.6 817.460   7
  -2 -14   2 18440.9 820.220  24
   2  14  -2 19660.3 774.654  22
  -2  14   2 19317.3 764.780  44
   2  14  -2 18933.9 761.370  45
  -2  14   2 18579.1 759.343  41
   2 -14  -1 2044.67 179.266  25
   2 -14  -1 2028.36 172.135  10
   2 -14  -1 2049.78 171.166  31
  -2 -14   1 2093.08 174.166  29
  -2 -14   1 1930.60 171.375   8
   2  14  -1 2172.30 190.244  28
  -2  14   1 1986.29 164.082  27
  -2  14   1 1962.28 177.755   7
  -2 -14   1 1807.63 175.568  24
  -2 -14   0 44726.8 1678.58  10
   2  14   0 44402.4 1700.04  32
  -2 -14   0 44562.1 1700.56  24
  -2 -14   0 43503.8 1686.50   8
   2  14   0 47141.0 1708.62  28
  -2  14   0 45285.7 1676.55  27
   2 -14   0 43806.8 1694.17  25
  -2  14   0 46882.3 1698.14   7
  -2  14  -1 138.665 76.4117  37
   2  14   1 22.7312 72.2794  18
  -2 -14  -1 69.9525 74.3385  10
   2  14   1 12.6319 74.0210  17
   2  14   1 44.3706 80.6814  32
   2  14   1 128.456 75.6521  16
  -2  14  -1-14.2969 73.8853  28
  -2 -14  -1 28.4508 79.5655   8
  -2  14  -1 13.5492 70.0228  27
   2 -14   1 74.9759 68.0660  25
  -2  14  -1 55.3180 71.4706   7
  -2 -14  -1 63.0293 65.8108  34
   2  14   1 52.7876 63.2300  23
   2  14   1-10.2034 60.4573  45
  -2  14  -2 40995.6 1504.88  37
  -2 -14  -2 39843.2 1555.84  10
   2  14   2 40650.7 1522.02  18
   2  14   2 40459.8 1531.44  17
  -2 -14  -2 40932.1 1489.08  33
   2  14   2 43087.0 1557.32  32
  -2 -14  -2 40364.6 1486.50  34
  -2 -14  -2 40253.8 1544.90   8
  -2  14  -2 40372.3 1569.99  28
  -2  14  -2 38886.4 1541.28  27
   2  14   2 38293.6 1500.13  45
  -2 -14  -2 39693.6 1494.83  21
   2  14   2 39635.8 1511.70  23
  -2  14  -2 40495.4 1497.39  39
  -2  14  -2 41745.8 1519.12  19
  -2 -14  -3 1823.08 195.117  10
   2  14   3 1219.83 157.794  18
   2  14   3 1462.97 193.437  30
  -2 -14  -3 1453.29 152.108  15
  -2  14  -3 1238.38 181.700  28
  -2  14  -3 1618.55 181.216  27
  -2 -14  -3 1493.99 149.848  33
   2  14   3 1373.24 164.414  23
  -2 -14  -3 1380.43 150.365  21
  -2  14  -3 1657.98 159.168  39
   2  14   3 1313.85 153.537  45
   2  14   4 6768.73 385.150  23
   2  14   4 6696.51 386.585  18
  -2 -14  -4 6869.50 364.554  33
  -2 -14  -4 7173.39 419.139   9
  -2  14  -4 7280.29 374.474  42
   2  14   4 6620.66 441.273  30
  -2 -14  -4 7056.44 379.605  15
  -2  14  -4 6835.13 417.807  27
  -2 -14  -4 6432.21 355.029  47
   2  14   4 6971.13 379.508  45
  -2 -14  -4 6897.75 362.345  21
  -2  14  -4 6847.44 373.600  39
  -2 -14  -5 401.216 128.103  47
  -2 -14  -5 375.699 129.770  15
   2  14   5 727.277 149.225  45
   2  14   5 267.940 133.210  23
  -2 -14  -5 535.024 132.568  33
  -2  14  -5 316.498 122.653  42
  -2  14  -5 391.925 132.523  39
  -2 -14  -6 4295.71 283.222  47
  -2 -14  -6 4748.50 296.777  15
  -2  14  -6 4497.15 278.947  39
   2  14   6 3821.20 276.032  45
   2  14   6 4006.07 292.581  23
  -2  14  -6 3932.08 279.044  42
   2  14   7 46.6271 90.4869  45
  -2 -14  -7-23.8504 88.9859  15
  -2 -14  -7-44.6674 95.5564  47
  -2  14  -7 80.7232 92.8546  42
   2  14   7-62.1099 95.1986  23
  -2  15   8 3515.85 231.793  19
  -2  15   8 3549.97 241.645  18
  -2 -15   8 2700.64 214.898  48
   2  15  -8 3594.87 218.143  42
   2 -15  -8 3719.04 222.719  20
   2 -15  -8 3609.06 212.019  40
   2  15  -8 3641.59 216.678  38
  -2  15   7-60.1633 120.565  19
  -2  15   7 194.245 128.178  18
  -2  15   7 123.671 123.141  48
   2 -15  -7 265.198 106.765  47
   2  15  -7 209.754 106.985  42
   2 -15  -7 230.609 107.249  40
   2 -15  -7 390.859 126.870  20
   2  15  -7 178.357 108.637  38
  -2  15   6 5206.63 331.977  19
  -2  15   6 5555.42 344.365  18
  -2  15   6 4789.78 322.953  48
   2 -15  -6 5322.24 311.049  47
   2 -15  -6 5183.95 306.410  40
   2  15  -6 4592.82 307.400  42
   2 -15  -6 5381.38 323.563  20
   2  15  -6 5228.12 311.794  38
  -2  15   5 5646.59 349.065  19
  -2  15   5 6148.18 356.397  18
   2 -15  -5 5233.16 374.747  10
  -2  15   5 5905.02 377.905  17
   2 -15  -5 6421.99 401.330  31
  -2 -15   5 5516.98 401.192  29
  -2 -15   5 5619.53 405.579  24
  -2  15   5 6542.05 359.258  48
   2 -15  -5 5593.23 405.777  26
   2  15  -5 5577.00 332.213  42
   2 -15  -5 5901.48 324.579  40
   2 -15  -5 6038.79 336.627  20
   2 -15  -5 6266.42 340.742  47
   2  15  -5 5969.21 335.878  38
   2  15  -5 6103.34 395.742  11
  -2  15   4 6501.51 381.010  19
   2 -15  -4 7278.18 376.920  20
   2 -15  -4 6937.45 425.601  10
  -2 -15   4 7731.66 455.235  24
  -2  15   4 8359.52 428.908  17
   2 -15  -4 7511.13 424.691  31
  -2 -15   4 6271.92 421.382  29
   2  15  -4 7864.58 378.746  42
  -2  15   4 7766.62 439.595   7
   2 -15  -4 7809.37 378.763  47
  -2  15   4 7325.37 382.050  41
   2 -15  -4 7586.24 452.652  26
   2  15  -4 7821.83 392.282  22
  -2  15   4 7811.40 395.076  48
   2  15  -4 7484.01 380.022  38
   2  15  -4 7196.74 421.444  11
  -2  15   3 2817.98 209.996  19
   2  15  -3 3289.86 211.275  14
   2 -15  -3 2650.49 232.495  10
  -2  15   3 3135.73 212.182  44
   2 -15  -3 3043.79 228.379  31
  -2 -15   3 2906.86 241.406  29
   2  15  -3 2866.77 239.552  28
   2 -15  -3 2744.96 236.695  26
  -2  15   3 2825.28 207.187  48
  -2  15   3 2227.51 216.671   7
   2  15  -3 3239.69 216.437  22
   2  15  -3 2582.69 192.519  38
  -2 -15   3 2476.93 229.933  24
  -2  15   3 2875.73 208.383  41
   2  15  -3 2631.87 196.347  45
   2  15  -3 2822.47 202.047  23
   2  15  -2 41058.9 1478.72  22
   2  15  -2 39778.7 1462.28  45
   2  15  -2 40300.0 1465.36  23
   2 -15  -2 38761.1 1511.75  10
  -2  15   2 39716.1 1493.09  16
  -2 -15   2 39533.1 1502.79   8
  -2 -15   2 37379.5 1514.99  29
   2  15  -2 39320.1 1526.35  28
   2 -15  -2 41035.0 1531.82  26
   2  15  -2 40359.4 1468.65  14
   2 -15  -2 39081.1 1513.28  25
  -2  15   2 39802.3 1521.46   7
  -2 -15   2 39922.9 1531.02  24
  -2  15   2 40697.7 1465.89  48
  -2  15   2 37721.1 1458.50  41
  -2  15   2 37880.3 1460.36  44
  -2  15   2 36936.8 1463.24  19
  -2 -15   1 18088.3 805.589  24
  -2  15   1 19920.0 810.224   7
  -2  15   1 17874.7 749.316  44
  -2  15   1 18062.1 744.803  41
   2 -15  -1 18919.7 787.435  10
   2  15  -1 19491.8 773.745  16
  -2  15   1 18099.2 774.584  16
   2  15  -1 19716.5 764.266  14
  -2 -15   1 18711.9 791.072  29
  -2 -15   1 18711.3 791.579   8
   2  15  -1 19238.7 816.251  28
  -2  15   1 19047.0 778.655  27
   2 -15  -1 18594.0 804.534  25
   2  15  -1 19266.7 752.288  45
  -2  15   0 5074.50 268.234  37
  -2  15   0 4472.17 293.132   7
  -2 -15   0 4753.25 286.747  10
   2  15   0 5272.40 275.485  14
   2  15   0 4786.09 274.503  18
   2  15   0 5205.73 289.379  17
  -2 -15   0 5142.96 259.937  34
  -2  15   0 4688.75 265.560  44
   2  15   0 5310.18 312.915  32
   2  15   0 4530.41 275.186  16
  -2  15   0 4740.14 281.620  16
  -2 -15   0 4517.21 293.361   8
   2  15   0 5104.93 311.122  28
  -2  15   0 5369.80 295.991  27
   2 -15   0 4586.35 299.900  25
   2  15   0 4885.86 266.058  45
   2  15   0 4969.16 269.161  23
  -2  15  -1 11593.0 503.609  37
  -2 -15  -1 11366.2 537.077  10
   2  15   1 11243.1 510.016  18
   2 -15   1 10439.1 536.712  25
  -2 -15  -1 11726.4 490.698  34
   2  15   1 10797.6 496.986  45
   2  15   1 11421.4 543.031  32
   2  15   1 11159.4 511.915  16
  -2 -15  -1 11721.7 542.238   8
   2  15   1 11476.5 545.221  28
  -2  15  -1 10590.4 523.287  27
  -2  15  -1 11667.0 537.804   7
   2  15   1 11296.6 501.337  14
   2  15   1 11752.1 528.023  17
   2  15   1 10799.0 498.339  23
  -2  15  -1 11858.9 518.102  19
  -2  15  -2 6593.57 338.118  37
  -2 -15  -2 5940.26 363.161  10
   2  15   2 6353.17 349.464  18
   2  15   2 6620.67 360.132  17
  -2 -15  -2 5991.16 316.120  33
  -2 -15  -2 7109.53 329.983  34
  -2 -15  -2 7207.33 381.151   8
  -2  15  -2 5570.94 369.002  28
  -2  15  -2 6791.19 377.001  27
   2  15   2 6274.25 340.520  23
   2  15   2 6345.27 336.081  45
  -2 -15  -2 6493.41 332.881  21
  -2  15  -2 5894.04 322.311  39
  -2  15  -2 6514.17 347.286  19
   2  15   3 237.647 106.404  18
  -2 -15  -3 273.763 114.771  10
  -2 -15  -3 258.001 96.8705  33
   2  15   3 131.364 104.959  30
  -2  15  -3 154.739 114.424  28
  -2  15  -3 240.925 111.178  27
  -2  15  -3 151.501 100.690  39
   2  15   3 323.975 109.560  23
  -2 -15  -3 88.3367 91.1461  21
   2  15   3 209.214 97.1468  45
  -2 -15  -4 5332.45 369.668  10
   2  15   4 5450.25 344.059  23
   2  15   4 5491.62 345.290  18
   2  15   4 5523.57 404.879  30
  -2 -15  -4 5434.36 324.359  15
  -2  15  -4 5792.75 379.964  27
  -2 -15  -4 5321.26 307.789  47
  -2 -15  -4 5562.25 324.507  33
   2  15   4 5201.45 328.230  45
  -2  15  -4 5774.84 322.092  42
  -2 -15  -4 5721.01 320.953  21
  -2  15  -4 5426.40 328.299  39
   2  15   5 813.789 155.561  18
  -2 -15  -5 839.231 147.099  15
  -2 -15  -5 560.759 130.554  47
  -2 -15  -5 701.438 137.112  33
   2  15   5 686.801 148.178  45
   2  15   5 584.200 150.786  23
  -2  15  -5 801.903 144.970  42
  -2  15  -5 1017.50 161.553  39
  -2 -15  -6 159.103 113.092  15
  -2  15  -6 192.705 110.613  39
  -2 -15  -6-13.2612 112.396  47
   2  15   6 142.359 120.642  45
   2  15   6 247.607 128.313  23
  -2  15  -6 188.476 118.847  42
   2  15   7 806.803 124.420  45
  -2 -15  -7 1006.34 128.423  15
  -2 -15  -7 573.561 117.443  47
   2  15   7 1011.75 134.782  23
  -2  15  -7 958.301 132.449  42
  -2  16   8 10.6571 80.1275  19
  -2  16   8 210.774 102.825  18
  -2 -16   8 110.815 89.3482  48
   2  16  -8 63.6535 75.8244  42
   2 -16  -8 57.8171 69.6358  40
   2 -16  -8 125.782 75.7348  20
   2  16  -8 117.793 70.4064  38
  -2  16   7 4169.24 286.082  19
  -2  16   7 4304.70 278.728  48
  -2  16   7 3962.08 283.151  18
   2 -16  -7 3876.14 251.735  40
   2  16  -7 4329.52 270.029  42
   2 -16  -7 4441.97 270.905  20
   2 -16  -7 4643.69 263.497  47
   2  16  -7 3696.57 255.240  38
  -2  16   6 4108.26 299.704  18
  -2  16   6 4801.03 325.902  17
  -2  16   6 3932.90 290.229  48
   2 -16  -6 4345.74 276.269  40
  -2  16   6 4099.42 300.989  19
   2 -16  -6 4773.93 288.294  47
   2  16  -6 3934.14 272.074  42
   2 -16  -6 4275.75 284.200  20
   2  16  -6 4609.49 289.021  38
   2  16  -5 7448.78 375.989  42
  -2  16   5 6870.78 391.208  19
  -2 -16   5 7633.57 472.904  24
   2 -16  -5 6055.21 416.309  10
  -2 -16   5 7610.17 464.166  29
   2 -16  -5 5720.01 437.354  26
  -2  16   5 6349.70 379.136  48
   2 -16  -5 6847.16 369.021  47
  -2  16   5 6984.10 413.239  17
   2 -16  -5 7146.64 378.585  20
   2  16  -5 6998.58 431.829  11
   2  16  -5 6999.51 374.642  38
  -2  16   4 2235.73 206.251  19
   2 -16  -4 2494.35 234.542  10
  -2  16   4 2347.05 208.348  48
   2  16  -4 2581.33 239.382  28
   2  16  -4 2300.36 186.539  42
   2 -16  -4 1896.17 226.224  26
   2 -16  -4 2127.80 185.086  47
  -2 -16   4 2376.23 243.910  24
  -2  16   4 2376.04 229.584  17
   2  16  -4 2444.50 192.261  38
   2  16  -4 2373.83 201.204  22
  -2  16   4 1903.12 195.575  41
  -2 -16   4 1951.54 231.292  29
   2 -16  -4 2206.54 189.501  20
   2 -16  -3 14047.4 661.740  10
  -2  16   3 14102.5 614.915  19
  -2  16   3 13277.1 627.786  17
  -2 -16   3 13381.8 661.264  29
   2  16  -3 14050.9 663.212  28
   2 -16  -3 14102.9 677.352  26
   2  16  -3 14707.1 609.853  14
  -2  16   3 13689.8 603.844  48
  -2  16   3 13913.9 663.513   7
   2  16  -3 13482.2 600.869  45
  -2 -16   3 14156.6 675.153  24
  -2  16   3 13773.4 603.905  41
   2  16  -3 12858.5 592.073  38
   2  16  -3 14354.0 613.153  22
  -2  16   3 14854.8 611.630  44
   2  16  -2 421.096 92.0767  38
  -2  16   2 367.989 98.3185  19
   2 -16  -2 390.523 106.376  10
   2  16  -2 587.821 102.967  23
   2  16  -2 372.159 94.7699  45
  -2  16   2 304.573 100.529  17
  -2  16   2 424.758 102.937  48
  -2  16   2 501.055 116.851  16
  -2 -16   2 536.577 125.490  29
   2  16  -2 728.323 133.338  28
  -2 -16   2 385.893 102.796   8
   2 -16  -2 280.703 98.8654  25
   2  16  -2 309.572 86.7644  14
  -2 -16   2 548.990 123.608  24
  -2  16   2 445.976 117.889   7
  -2  16   2 593.315 112.828  44
   2 -16  -2 495.614 118.612  26
  -2  16   2 278.264 101.584  41
   2  16  -2 415.277 98.8183  22
  -2  16   1 23350.2 931.361  19
   2  16  -1 25472.3 940.880  14
   2  16  -1 24233.0 948.544  17
   2  16  -1 22407.8 937.320  16
  -2  16   1 23208.0 953.862  16
  -2 -16   1 23309.4 967.505  29
  -2 -16   1 23460.9 969.541   8
   2  16  -1 24660.9 995.556  28
  -2  16   1 21869.7 939.884  27
  -2  16   1 24315.7 925.669  48
   2  16  -1 23362.3 921.396  45
  -2  16   1 23615.4 928.180  44
   2  16  -1 24070.2 926.689  23
   2 -16  -1 22869.6 978.107  25
  -2  16   1 24977.3 991.386   7
  -2  16   0 23682.0 919.730  19
  -2  16   0 22103.4 900.713  37
   2  16   0 22533.5 905.647  23
  -2 -16   0 22495.3 934.314  10
   2  16   0 24089.0 921.815  18
   2 -16   0 20684.2 951.258  25
   2  16   0 24246.1 937.058  17
  -2 -16   0 23297.8 895.491  34
   2  16   0 23087.0 956.937  32
   2  16   0 22641.2 924.839  16
  -2  16   0 23214.3 931.966  16
  -2 -16   0 23238.3 953.266   8
   2  16   0 22758.9 961.142  28
  -2  16   0 23639.5 939.273  27
  -2  16   0 24502.0 965.882   7
   2  16   0 23950.3 917.156  14
   2  16   0 21749.5 899.046  45
  -2  16   0 23508.1 908.633  44
   2  16   1 3239.14 214.970  14
   2  16   1 2916.21 215.131  18
   2  16   1 3097.09 229.808  17
  -2 -16  -1 3194.76 203.122  34
   2  16   1 3641.89 253.343  32
  -2 -16  -1 2935.87 229.539   8
  -2  16  -1 3122.93 233.808  27
  -2  16  -1 2824.72 230.329   7
   2 -16   1 2946.50 240.012  25
   2  16   1 3293.46 216.104  23
   2  16   1 3168.08 209.757  45
   2  16   1 2551.39 211.573  16
  -2 -16  -1 3537.87 249.014  10
  -2  16  -1 2903.52 208.943  37
  -2  16  -1 3137.98 222.633  19
  -2  16  -2 192.134 102.720  19
  -2  16  -2 262.857 103.611  37
   2  16   2 318.142 105.620  18
  -2 -16  -2 323.532 112.391  10
  -2 -16  -2 187.515 87.0701  34
   2  16   2 152.729 107.838  17
  -2 -16  -2 157.957 83.1591  33
  -2  16  -2 97.1284 100.689  28
  -2 -16  -2 366.260 112.220   8
  -2  16  -2 185.998 98.2844  27
   2  16   2 345.246 98.9543  23
  -2 -16  -2 193.578 97.1741  21
  -2  16  -2 259.814 92.8947  39
   2  16   2 332.508 101.213  45
  -2 -16  -3 9661.19 521.957  10
   2  16   3 10138.3 492.332  18
   2  16   3 9488.76 481.023  23
  -2  16  -3 10298.1 470.690  37
   2  16   3 9024.68 533.351  30
  -2  16  -3 8786.38 531.858  28
  -2 -16  -3 9679.76 460.792  33
  -2  16  -3 10092.5 521.331  27
   2  16   3 9530.48 473.432  45
  -2 -16  -3 9473.79 469.455  21
  -2  16  -3 10573.9 475.236  39
  -2 -16  -4 22.6740 101.036  10
   2  16   4 166.230 131.513  18
   2  16   4 154.312 140.318  30
  -2 -16  -4 176.579 108.346  15
   2  16   4 74.4546 105.714  45
   2  16   4 15.9471 108.836  23
  -2  16  -4 103.011 102.515  42
  -2 -16  -4 54.7656 109.650  33
  -2 -16  -4 195.998 114.754  21
  -2  16  -4 143.668 110.161  39
   2  16   5 1940.41 200.363  45
   2  16   5 1456.39 191.448  18
  -2  16  -5 1735.17 190.621  39
  -2 -16  -5 2257.80 204.037  15
  -2 -16  -5 1727.44 189.095  33
  -2 -16  -5 1562.87 176.838  47
   2  16   5 1661.81 200.995  23
  -2  16  -5 1899.43 188.163  42
   2  16   6 3673.64 265.151  23
  -2 -16  -6 3388.80 241.964  33
  -2 -16  -6 4016.81 260.707  15
   2  16   6 3909.99 261.473  45
  -2  16  -6 3772.24 257.162  42
  -2  16  -6 3672.05 246.785  39
  -2 -16  -6 3436.27 247.232  47
  -2  16  -7 4258.30 243.125  42
   2  16   7 4002.49 243.713  23
  -2 -16  -7 3778.29 233.136  15
  -2 -16  -7 3954.05 233.143  47
   2  16   7 3943.64 239.046  45
  -2  17   8 286.016 90.1570  19
  -2  17   8 149.722 89.8161  18
  -2 -17   8 112.251 83.9587  48
   2  17  -8 209.285 80.0136  42
   2 -17  -8 222.474 70.3484  40
   2 -17  -8 149.752 74.0196  20
   2  17  -8 185.137 75.2253  38
  -2  17   7 3582.15 252.647  19
  -2  17   7 3117.19 245.789  18
  -2  17   7 3530.31 246.521  48
   2 -17  -7 3381.25 224.235  47
   2 -17  -7 3017.01 213.425  40
   2  17  -7 3500.20 234.882  42
   2 -17  -7 3114.43 228.664  20
   2  17  -7 3350.52 234.275  38
  -2  17   6 210.221 124.757  19
  -2  17   6 32.8467 113.877  18
  -2  17   6 90.4020 135.504  48
   2 -17  -6 220.367 119.840  47
  -2  17   6-53.6090 131.529  17
   2  17  -6 40.7393 99.9671  42
   2 -17  -6 55.0921 114.144  20
   2  17  -6 28.1464 108.581  38
  -2  17   5 5195.80 336.426  19
   2 -17  -5 5278.80 310.753  47
  -2  17   5 6033.12 373.932  17
  -2  17   5 5189.82 331.451  48
   2  17  -5 5431.86 317.043  42
   2 -17  -5 5362.12 318.971  20
   2  17  -5 5101.00 314.841  38
  -2  17   4 1896.96 200.920  19
   2 -17  -4 2652.25 247.878  10
  -2  17   4 2043.18 219.903  17
  -2 -17   4 2293.93 248.524  29
   2  17  -4 2569.15 243.467  28
  -2  17   4 2291.87 213.275  48
   2 -17  -4 1933.44 233.077  26
   2 -17  -4 2220.66 187.628  47
   2  17  -4 2291.72 184.948  42
  -2 -17   4 2319.72 244.155  24
   2 -17  -4 2601.81 198.148  20
   2  17  -4 1832.72 183.699  38
  -2  17   3 1345.61 158.651  19
   2 -17  -3 1104.87 168.472  10
  -2  17   3 1119.93 159.538  17
  -2 -17   3 1125.22 174.767  29
   2  17  -3 993.101 159.692  28
  -2 -17   3 972.543 162.945  24
   2  17  -3 1123.74 145.136  45
  -2  17   3 1387.07 183.781   7
   2  17  -3 1519.05 156.485  22
   2 -17  -3 937.902 161.214  26
  -2  17   3 1309.68 154.475  48
  -2  17   3 1466.95 161.837  44
   2  17  -3 1229.66 141.833  14
   2  17  -3 1374.77 147.400  38
   2  17  -2 159.908 76.5345  38
   2 -17  -2 342.529 105.113  10
  -2  17   2 416.517 111.519  17
  -2  17   2 351.494 108.176  16
  -2 -17   2 110.548 94.2847  29
   2  17  -2 280.640 111.210  28
  -2 -17   2 245.320 95.1986   8
   2 -17  -2 281.656 108.018  25
  -2  17   2 330.635 104.058  48
  -2  17   2 329.655 116.813   7
   2  17  -2 397.513 99.1242  14
  -2 -17   2 92.1458 84.1456  24
  -2  17   2 142.192 99.1547  44
  -2  17   2 300.101 97.5067  19
   2  17  -2 285.863 103.395  22
   2  17  -2 448.374 100.835  45
   2 -17  -2 359.994 110.155  26
  -2  17   1 7593.38 402.818  19
  -2  17   1 8628.48 413.917  44
   2  17  -1 7999.42 415.666  17
   2  17  -1 8292.63 418.629  16
  -2  17   1 8796.85 435.906  16
  -2 -17   1 8877.24 448.444   8
   2  17  -1 8740.34 461.832  28
   2  17  -1 8455.78 402.072  23
  -2  17   1 8372.21 402.334  48
   2  17  -1 8824.87 415.335  14
  -2  17   1 8879.33 458.329   7
   2 -17  -1 8049.34 446.672  25
   2  17  -1 8740.17 405.255  45
  -2  17   0 1115.90 132.103  37
   2  17   0 1092.30 136.539  18
  -2  17   0 1052.70 134.959  19
  -2 -17   0 822.182 111.740  34
   2  17   0 1139.52 143.339  17
   2  17   0 1023.29 139.373  16
  -2  17   0 856.871 129.504  16
  -2  17   0 877.078 144.487   7
   2  17   0 1270.71 158.725  28
  -2 -17   0 1162.87 149.332   8
  -2  17   0 1032.26 141.254  27
   2 -17   0 826.344 138.631  25
   2  17   0 1113.44 129.088  45
   2  17   0 1082.28 126.655  23
   2  17   0 1224.59 132.424  14
  -2  17  -1 10683.4 475.251  37
  -2 -17  -1 10196.0 509.017  10
   2  17   1 10612.4 485.827  18
   2  17   1 10133.9 487.918  16
  -2 -17  -1 10503.0 519.051   8
   2  17   1 9984.79 491.950  17
  -2  17  -1 10898.4 511.117  27
  -2  17  -1 10137.5 509.602   7
   2  17   1 9931.78 470.136  14
  -2 -17  -1 10229.7 460.059  34
   2  17   1 9374.48 461.210  45
   2  17   1 9671.69 466.692  23
   2 -17   1 9120.05 507.393  25
  -2  17  -1 10111.8 480.893  19
  -2  17  -2-14.3962 97.4319  19
   2  17   2 72.1175 95.1469  18
  -2 -17  -2 113.022 98.7493  10
  -2 -17  -2 58.4624 91.9494  34
   2  17   2 191.565 105.299  17
  -2 -17  -2 153.223 88.6873  33
  -2  17  -2 40.6603 92.3040  28
  -2 -17  -2 55.3702 98.0913   8
  -2  17  -2-70.7215 102.465  27
  -2 -17  -2 128.286 102.726  21
   2  17   2 105.020 91.7636  23
  -2  17  -2 125.113 96.5448  37
   2  17   2 128.347 89.7193  45
  -2  17  -2 129.028 95.5949  39
   2  17   3 11493.0 550.620  18
   2  17   3 11450.6 557.265  17
  -2 -17  -3 11331.5 516.467  33
  -2  17  -3 10363.3 596.952  28
  -2  17  -3 11678.2 579.309  27
  -2 -17  -3 10557.5 574.100  10
  -2  17  -3 11744.3 524.269  37
   2  17   3 10925.5 532.146  23
   2  17   3 11460.8 530.763  45
  -2 -17  -3 11366.9 531.102  21
  -2  17  -3 10680.2 516.278  39
   2  17   4 26046.6 1083.30  18
  -2 -17  -4 26603.9 1055.07  33
   2  17   4 26495.1 1066.42  45
   2  17   4 26983.2 1078.95  23
  -2  17  -4 26477.3 1060.88  39
  -2 -17  -4 25534.9 1055.71  21
   2  17   5 3848.35 285.573  18
   2  17   5 3938.38 287.341  23
  -2 -17  -5 3703.89 265.116  33
  -2 -17  -5 3918.69 266.525  15
  -2 -17  -5 3570.04 256.836  47
   2  17   5 3865.18 283.017  45
  -2  17  -5 4072.93 265.691  42
  -2  17  -5 3833.51 272.591  39
  -2 -17  -6 23.5566 93.7178  47
  -2 -17  -6-47.8006 96.7882  33
  -2 -17  -6 78.9239 100.153  15
   2  17   6-93.0509 108.288  45
   2  17   6 155.470 113.805  23
  -2  17  -6-23.7593 99.5168  42
  -2  17  -6 84.4382 105.351  39
  -2 -17  -7 1539.74 140.550  15
  -2 -17  -7 1875.86 150.371  47
   2  17   7 1916.36 156.784  23
   2  17   7 1732.54 150.233  45
  -2  17  -7 1810.79 147.592  42
  -2  18   8-18.0143 70.3662  19
  -2  18   8 38.4113 75.0190  18
   2  18  -8-7.62195 64.2018  42
   2 -18  -8-22.8250 61.9857  20
  -2 -18   8-94.1917 74.4159  48
   2  18  -8-38.5097 56.2863  38
  -2  18   7 9212.80 446.945  18
   2 -18  -7 8557.26 419.603  20
  -2  18   7 9617.13 448.726  19
  -2  18   7 8857.46 434.723  48
   2  18  -7 8753.64 419.771  42
   2 -18  -7 8435.44 408.957  47
   2  18  -7 9077.32 426.438  38
  -2  18   6 206.421 124.227  18
  -2  18   6 281.641 133.316  17
  -2  18   6 103.975 133.108  48
   2 -18  -6 428.344 124.188  47
  -2  18   6 174.301 131.468  19
   2  18  -6 131.262 107.762  42
   2 -18  -6 160.649 115.950  20
   2  18  -6 166.501 103.055  38
  -2  18   5 442.239 136.272  19
   2 -18  -5 595.201 128.264  33
  -2  18   5 433.811 153.045  17
   2 -18  -5 826.009 136.802  47
  -2  18   5 497.849 144.398  48
   2  18  -5 601.653 131.915  42
   2 -18  -5 505.133 123.633  20
   2  18  -5 507.578 126.802  38
  -2  18   4 15.5751 113.041  19
   2 -18  -4 155.467 108.048  10
   2 -18  -4 50.2869 109.846  26
   2  18  -4 13.8183 95.8464  38
  -2  18   4 36.0926 126.131  17
  -2 -18   4 194.385 123.783  29
   2  18  -4-67.5267 116.348  28
  -2  18   4 176.610 129.220  48
   2 -18  -4 233.330 108.901  47
   2  18  -4 187.069 102.229  42
  -2 -18   4 144.841 109.601  24
   2 -18  -3 9137.55 483.335  10
  -2  18   3 8347.45 448.302  17
  -2 -18   3 8734.91 487.161  29
   2  18  -3 8701.53 480.934  28
   2  18  -3 9034.09 433.159  22
   2 -18  -3 8028.97 481.348  26
   2  18  -3 8516.36 418.531  14
  -2  18   3 8524.69 426.173  48
  -2  18   3 7837.23 465.289   7
   2 -18  -3 8292.69 404.370  47
   2  18  -3 8269.03 420.852  45
  -2  18   3 8059.78 426.081  19
  -2  18   3 7636.44 413.371  44
  -2 -18   3 8359.39 478.599  24
   2  18  -3 8114.22 413.222  38
   2  18  -2 192.469 93.5122  38
   2 -18  -2 107.665 92.8497  10
  -2  18   2 130.437 98.1724  17
   2  18  -2 394.473 108.346  16
  -2  18   2 61.4897 101.485  16
  -2 -18   2 39.0565 88.7620  29
   2  18  -2 39.3371 87.7319  28
  -2  18   2 209.866 97.3319  19
  -2  18   2 62.2248 89.7666  48
   2 -18  -2 224.314 99.4300  25
  -2  18   2 112.261 100.560  44
  -2  18   2 136.369 102.208   7
   2  18  -2 142.628 87.8586  22
   2  18  -2 156.516 97.0717  45
   2 -18  -2 121.134 88.3030  26
   2  18  -2 327.694 99.8022  14
  -2  18   1 1913.53 172.747  19
  -2  18   1 1697.72 156.722  48
  -2  18   1 1650.46 165.773  44
   2  18  -1 1604.52 160.762  17
  -2  18   1 1794.32 185.720  16
   2  18  -1 1328.29 157.315  16
   2  18  -1 1510.03 186.056  28
  -2 -18   1 1384.18 170.085   8
   2  18  -1 1890.56 166.432  14
   2 -18  -1 1747.84 192.543  25
   2  18  -1 1571.80 152.337  45
  -2  18   1 1640.81 187.651   7
  -2  18   0 4418.42 264.997  37
   2  18   0 4693.83 279.033  18
   2 -18   0 3748.21 293.423  25
   2  18   0 4578.98 267.724  23
   2  18   0 4581.03 285.567  17
  -2 -18   0 4342.91 254.605  34
  -2  18   0 4795.45 279.553  19
   2  18   0 4709.93 290.880  16
  -2  18   0 4331.99 286.882  16
  -2 -18   0 4675.06 308.967   8
   2  18   0 4281.96 302.751  28
  -2  18   0 4779.66 295.104  27
  -2  18   0 3900.63 294.966   7
   2  18   0 4951.12 280.581  14
   2  18   0 3952.88 256.886  45
   2  18   1 2632.40 197.577  23
  -2 -18  -1 2576.86 223.406  10
   2  18   1 2765.48 211.567  18
  -2  18  -1 2549.72 199.996  37
   2  18   1 2938.32 229.598  17
  -2 -18  -1 2208.84 184.912  34
   2  18   1 2430.69 209.100  16
  -2 -18  -1 2484.21 221.240   8
  -2  18  -1 2743.65 225.876  27
  -2  18  -1 2253.64 218.347   7
   2  18   1 2629.19 199.169  14
   2  18   1 2447.44 194.373  45
   2 -18   1 2298.44 225.675  25
  -2  18  -1 2379.17 203.283  19
  -2  18  -2 74.8732 108.638  19
  -2  18  -2 156.253 98.4876  37
   2  18   2 134.862 114.840  18
  -2 -18  -2 58.9383 98.5680  10
  -2 -18  -2-49.0839 94.0433  34
   2  18   2 33.2206 112.371  17
  -2 -18  -2 22.5931 85.4442  33
  -2  18  -2-42.2683 102.770  28
  -2 -18  -2-19.4530 89.9019   8
  -2  18  -2 55.4735 108.336  27
   2  18   2 80.0011 99.4967  45
   2  18   2-26.9475 91.1523  23
  -2 -18  -2-94.2115 107.732  21
  -2  18  -3 27692.8 1089.29  37
  -2 -18  -3 28816.8 1175.84  10
   2  18   3 28661.0 1133.39  17
  -2 -18  -3 27388.5 1082.56  33
   2  18   3 27669.1 1118.69  18
  -2  18  -3 26370.9 1189.10  28
  -2  18  -3 26185.3 1147.14  27
   2  18   3 26377.5 1095.87  45
  -2 -18  -3 26916.4 1099.50  21
   2  18   3 27776.5 1105.29  23
  -2  18  -3 28237.8 1092.60  39
   2  18   4 15892.9 684.547  18
  -2 -18  -4 13521.5 633.402  33
   2  18   4 14199.0 653.985  45
  -2 -18  -4 13994.2 646.507  21
   2  18   4 14736.6 660.213  23
  -2  18  -4 14087.1 642.033  39
   2  18   5 323.552 131.335  18
  -2 -18  -5 662.089 140.454  33
  -2 -18  -5 638.974 123.969  47
   2  18   5 312.662 123.810  45
   2  18   5 312.184 132.530  23
  -2  18  -5 479.017 121.759  42
  -2  18  -5 783.909 145.623  39
   2  18   6 553.270 128.338  18
  -2 -18  -6 603.367 120.516  33
  -2  18  -6 368.537 115.070  39
  -2 -18  -6 217.401 99.6185  47
   2  18   6 328.175 117.992  45
   2  18   6 373.456 118.451  23
  -2  18  -6 483.722 115.642  42
  -2  18  -7 833.179 102.591  42
   2  18   7 685.774 100.438  45
   2  18   7 522.687 97.9633  23
  -2 -18  -7 575.814 92.3957  47
  -2  19   8 2420.94 168.621  18
   2  19  -8 2889.83 161.410  42
  -2  19   8 2587.23 169.000  19
   2 -19  -8 2863.59 163.596  20
   2  19  -8 2625.61 156.945  38
  -2  19   7 4747.75 280.690  19
  -2  19   7 4046.74 269.750  18
   2 -19  -7 4256.89 257.349  20
  -2  19   7 4334.54 266.291  48
   2 -19  -7 4574.51 255.197  47
   2  19  -7 4935.83 264.643  42
   2  19  -7 4495.57 261.372  38
  -2  19   6 154.756 125.703  17
   2 -19  -6 157.821 109.741  47
  -2  19   6-28.9866 120.144  48
   2  19  -6 125.865 106.645  42
   2 -19  -6 128.780 108.530  20
  -2  19   6 123.071 126.096  19
   2  19  -6 108.269 103.113  38
  -2  19   5 10184.7 537.676  48
  -2  19   5 10925.5 571.619  17
  -2  19   5 11440.1 553.308  19
   2 -19  -5 11235.3 513.633  33
   2 -19  -5 11564.1 526.451  47
   2  19  -5 11662.3 525.554  42
   2 -19  -5 11138.3 523.454  20
   2  19  -5 11277.3 533.967  38
   2  19  -4 665.680 138.592  38
  -2  19   4 793.145 150.117  19
   2 -19  -4 684.348 157.040  10
  -2  19   4 918.629 175.984  17
  -2 -19   4 701.989 164.971  29
   2  19  -4 927.349 169.483  28
  -2  19   4 1102.97 165.795  48
   2 -19  -4 1095.32 145.910  47
   2 -19  -4 858.273 170.950  26
  -2  19   3 6932.91 389.446  19
   2 -19  -3 7533.44 440.948  10
   2 -19  -3 7009.73 363.061  47
  -2  19   3 6928.99 397.372  16
  -2 -19   3 7343.91 447.250  29
   2  19  -3 7018.12 434.295  28
   2 -19  -3 7057.96 451.997  26
   2  19  -3 7731.98 387.155  14
  -2  19   3 7721.83 454.812   7
  -2  19   3 6929.01 385.264  48
  -2  19   3 7952.11 397.190  44
  -2  19   3 7160.48 412.634  17
   2  19  -3 7297.87 387.614  22
   2  19  -3 7218.30 381.865  38
  -2  19   2 4834.53 295.237  19
  -2  19   2 4510.56 289.031  44
   2 -19  -2 4632.04 319.293  10
  -2  19   2 4877.59 309.226  17
   2  19  -2 4483.90 287.062  16
  -2  19   2 4835.63 313.789  16
  -2 -19   2 5355.04 345.204  29
   2  19  -2 5049.22 338.741  28
   2 -19  -2 4622.40 335.012  26
  -2  19   2 5063.31 294.895  48
   2  19  -2 5181.12 295.363  14
  -2  19   2 4527.11 328.660   7
   2 -19  -2 3535.78 296.994  25
   2  19  -2 5263.83 300.742  22
   2  19  -2 4468.07 278.148  45
   2  19  -2 5029.97 288.784  38
  -2  19   1 14704.7 664.833  19
   2  19  -1 15331.3 679.970  16
  -2  19   1 15373.0 692.219  16
  -2 -19   1 14854.5 706.601   8
   2  19  -1 16280.2 735.548  28
  -2  19   1 15665.6 727.547   7
   2  19  -1 15608.1 668.618  14
   2 -19  -1 16001.3 730.732  25
   2  19  -1 16515.1 666.797  45
  -2  19   1 14838.3 655.643  48
  -2  19   0 4208.70 273.281  19
  -2  19   0 4068.52 259.532  37
   2  19   0 3908.41 263.908  18
   2  19   0 4679.15 292.040  17
  -2 -19   0 4558.55 261.816  34
   2  19   0 4476.98 287.224  16
  -2  19   0 4498.60 289.138  16
  -2  19   0 4311.84 309.844   7
  -2 -19   0 3974.64 295.019   8
   2  19   0 4447.42 311.961  28
  -2  19   0 4185.73 282.305  27
   2 -19   0 4072.95 303.310  25
   2  19   0 3708.36 253.495  45
   2  19   0 4430.44 272.512  14
  -2  19  -1 16011.9 671.636  37
  -2 -19  -1 15895.6 716.327  10
   2  19   1 16037.3 682.025  18
   2  19   1 15706.8 698.651  17
  -2 -19  -1 15457.7 655.393  34
   2  19   1 15119.2 658.042  23
   2  19   1 14406.3 677.636  16
  -2 -19  -1 15419.5 717.744   8
  -2  19  -1 17093.0 714.971  27
  -2  19  -1 14966.8 712.295   7
   2  19   1 15151.7 666.480  14
   2  19   1 15325.7 664.895  45
   2 -19   1 15170.7 727.992  25
  -2  19  -1 14317.4 669.991  19
  -2  19  -2 6405.62 355.759  37
  -2 -19  -2 5789.80 387.478  10
   2  19   2 6908.08 377.029  18
   2  19   2 6465.23 381.369  17
  -2 -19  -2 6724.27 343.165  33
  -2 -19  -2 6648.60 403.225   8
  -2  19  -2 6218.70 390.001  27
   2  19   2 6460.24 353.445  14
  -2 -19  -2 6457.48 348.677  34
   2  19   2 6405.14 355.353  23
   2  19   2 6876.85 360.804  45
  -2 -19  -2 6084.06 355.282  21
  -2 -19  -3 3405.94 288.698  10
  -2 -19  -3 3067.62 229.673  33
  -2  19  -3 3544.43 312.289  28
  -2  19  -3 2899.19 268.045  27
   2  19   3 3152.33 261.169  18
  -2  19  -3 3214.63 240.020  37
   2  19   3 3636.67 255.867  45
   2  19   3 3248.10 246.304  23
   2  19   3 3125.30 263.410  17
  -2  19  -3 2969.04 230.101  39
  -2 -19  -3 2885.02 241.235  21
   2  19   4 238.223 145.271  18
  -2 -19  -4 344.642 131.255  33
   2  19   4 563.601 143.179  23
  -2 -19  -4 299.324 130.524  21
   2  19   4 152.992 124.405  45
  -2  19  -4 388.425 132.240  39
   2  19   5 2705.01 234.784  18
  -2 -19  -5 2767.24 221.554  33
  -2  19  -5 2875.95 228.513  39
   2  19   5 2998.27 238.016  45
   2  19   5 2940.38 238.786  23
  -2  19  -5 2583.25 208.018  42
   2  19   6 62.4564 100.674  18
  -2 -19  -6 53.2775 86.4114  33
  -2 -19  -6 297.235 98.3772  47
   2  19   6 197.858 104.244  23
  -2  19  -6 100.883 89.0908  42
   2  19   6 59.0802 94.6820  45
  -2  19  -6 163.206 96.5386  39
   2  19   7 3976.92 212.561  45
   2  19   7 3952.08 216.040  23
  -2  19  -7 3757.49 201.340  42
  -2 -19  -7 3765.38 200.645  47
  -2  20   7 3526.96 238.122  19
  -2  20   7 4353.25 253.192  18
  -2  20   7 4016.35 240.620  48
   2 -20  -7 3534.04 215.099  47
   2  20  -7 3798.14 224.230  42
   2 -20  -7 3454.29 219.599  20
   2  20  -7 3910.82 229.697  38
  -2  20   6 4783.87 309.184  19
  -2  20   6 5032.01 326.452  17
  -2  20   6 4841.85 305.609  48
   2 -20  -6 4493.32 279.721  47
   2  20  -6 5242.07 288.430  42
   2 -20  -6 4421.43 276.443  20
   2  20  -6 4657.26 287.676  38
  -2  20   5 1743.17 202.278  19
   2 -20  -5 1722.12 177.233  47
   2 -20  -5 1711.99 167.914  33
  -2  20   5 1696.99 222.518  17
  -2  20   5 1287.60 190.794  48
   2  20  -5 1634.07 165.385  42
   2 -20  -5 1908.38 176.773  20
   2  20  -5 1845.34 189.367  38
  -2  20   4 11083.7 551.127  19
  -2  20   4 12377.1 594.382  17
  -2  20   4 11237.9 552.299  48
   2 -20  -4 11351.2 525.357  47
   2  20  -4 11669.9 545.390  38
   2  20  -3 963.561 142.043  38
  -2  20   3 1141.10 159.476  19
   2  20  -3 789.521 132.238  14
   2 -20  -3 1120.06 177.981  10
  -2  20   3 900.306 166.631  17
  -2  20   3 1135.64 176.144  16
   2 -20  -3 1009.49 182.070  26
  -2 -20   3 1164.16 180.757  29
   2 -20  -3 1287.58 143.082  47
  -2  20   3 1035.55 159.034  44
   2  20  -3 1174.72 176.683  28
  -2  20   3 938.633 155.394  48
  -2  20   3 867.647 168.177   7
   2  20  -3 1056.07 148.526  22
   2  20  -2 446.643 106.368  38
   2  20  -2 558.238 113.367  14
  -2  20   2 500.388 125.985  19
   2 -20  -2 290.566 106.287  25
  -2  20   2 449.149 126.857  44
  -2  20   2 139.901 104.881  17
   2  20  -2 340.507 117.620  16
  -2  20   2 315.904 128.735  16
  -2 -20   2 280.831 124.224  29
   2  20  -2 387.702 123.863  28
   2 -20  -2 248.046 117.050  26
  -2  20   2 298.727 114.298  48
   2  20  -2 286.817 108.599  45
   2  20  -2 375.280 113.130  22
  -2  20   2 86.6603 115.640   7
  -2  20   1 1797.75 175.135  19
   2 -20  -1 2266.10 224.648  25
  -2 -20   1 1910.31 167.478  34
   2  20  -1 2009.05 197.756  16
  -2  20   1 1925.42 201.659  16
   2  20  -1 1685.43 198.647  28
  -2 -20   1 1728.61 196.811   8
   2  20  -1 1833.74 172.841  45
  -2  20   1 1921.82 181.814  48
   2  20  -1 1809.58 175.986  14
  -2  20   1 1941.86 217.614   7
  -2  20   0 6281.05 344.342  19
  -2  20   0 6069.08 331.730  37
   2  20   0 5533.63 348.387  17
  -2 -20   0 5979.36 322.131  34
   2  20   0 6078.82 353.565  16
  -2  20   0 5686.05 350.690  16
   2  20   0 5590.34 330.261  45
  -2 -20   0 5953.77 376.241   8
   2  20   0 6122.13 383.142  28
  -2  20   0 6148.59 387.321   7
   2 -20   0 6345.09 391.757  25
   2  20   0 6171.18 341.888  14
  -2  20  -1 3672.46 253.144  37
  -2 -20  -1 3922.71 284.436  10
   2  20   1 3668.34 260.955  18
   2  20   1 3615.40 270.632  17
  -2 -20  -1 3230.96 236.368  34
   2  20   1 3655.76 253.273  14
   2  20   1 3738.09 270.299  16
   2  20   1 3615.82 251.941  45
  -2 -20  -1 3548.66 288.672   8
  -2  20  -1 3555.50 271.251  27
  -2  20  -1 3256.95 282.690   7
   2 -20   1 4170.86 308.961  25
  -2  20  -1 3909.39 264.975  19
  -2 -20  -2 15360.2 741.466  10
   2  20   2 15912.1 707.539  18
   2  20   2 16182.5 728.731  17
  -2 -20  -2 16715.0 684.207  34
   2  20   2 16499.6 689.447  23
  -2 -20  -2 14434.1 656.711  33
  -2 -20  -2 15094.7 742.115   8
  -2  20  -2 14944.9 728.033  27
   2  20   2 16032.2 695.540  14
   2  20   2 15664.9 685.192  45
  -2 -20  -2 16020.2 692.540  21
  -2  20  -2 16230.2 690.865  37
  -2  20  -3 674.949 143.083  37
   2  20   3 1025.27 171.579  18
   2  20   3 563.779 151.717  17
  -2 -20  -3 582.773 134.027  33
   2  20   3 743.527 138.271  23
   2  20   3 625.332 135.972  45
  -2 -20  -3 717.640 150.976  21
  -2  20  -3 743.646 141.752  39
   2  20   4 5160.87 316.099  23
   2  20   4 4966.74 335.734  18
  -2 -20  -4 5068.35 320.049  21
   2  20   4 4714.05 313.870  45
  -2  20  -4 5310.97 315.054  39
  -2 -20  -4 4974.48 307.753  33
   2  20   5 76.5911 119.660  18
   2  20   5 13.8784 109.088  45
   2  20   5-56.7189 105.082  23
  -2 -20  -5-37.9342 110.985  33
  -2  20  -5 91.2393 109.779  39
   2  20   6 8506.02 409.597  18
  -2 -20  -6 8776.20 395.538  33
  -2  20  -6 8446.28 386.261  42
  -2 -20  -6 7827.98 379.333  47
   2  20   6 9218.02 409.694  45
   2  20   6 8237.61 403.881  23
  -2  20  -6 8120.73 390.513  39
   2 -21  -7 56.9888 72.1709  47
  -2  21   7 31.8689 81.4200  19
   2  21  -7 51.9715 70.5714  42
  -2  21   7 19.5498 84.0882  48
   2 -21  -7 26.6325 74.7791  20
   2  21  -7 18.3943 74.4992  38
  -2  21   6 2170.80 197.624  19
   2 -21  -6 1882.68 173.560  20
  -2  21   6 1874.01 211.482  17
  -2  21   6 2086.73 197.270  48
   2  21  -6 2290.52 185.534  42
   2 -21  -6 2218.81 181.853  47
   2  21  -6 2085.97 185.721  38
  -2  21   5 930.526 164.897  19
  -2  21   5 1132.38 188.540  17
   2 -21  -5 877.861 132.745  33
   2 -21  -5 1081.99 146.191  47
   2  21  -5 857.892 136.004  42
  -2  21   5 1144.26 178.145  48
   2  21  -5 1259.65 164.377  38
  -2  21   4 1268.88 180.836  19
  -2  21   4 1319.16 197.149  17
  -2  21   4 1455.14 192.136  48
   2 -21  -4 1254.32 151.279  47
   2  21  -4 1302.88 166.554  38
   2  21  -3 295.807 110.550  38
  -2  21   3 450.176 135.316  19
   2 -21  -3 265.125 122.503  10
   2 -21  -3 127.506 120.410  26
  -2  21   3 422.552 142.996  17
  -2  21   3 289.583 133.491  16
  -2 -21   3 343.254 140.820  29
   2  21  -3 420.193 137.181  28
  -2  21   3 449.387 140.506   7
  -2  21   3 285.666 136.498  44
   2  21  -3 273.928 117.255  22
   2 -21  -3 273.699 107.532  47
  -2  21   3 340.533 130.390  48
   2  21  -3 280.996 112.297  14
  -2  21   2 15350.6 674.603  19
   2  21  -2 16272.5 672.303  14
   2  21  -2 14936.4 673.591  16
  -2  21   2 15344.5 697.453  16
  -2 -21   2 15241.4 734.104  29
   2  21  -2 15242.0 735.846  28
   2 -21  -2 14069.0 732.873  26
  -2  21   2 15217.1 669.416  48
  -2  21   2 14647.3 730.075   7
   2 -21  -2 14386.8 719.534  25
   2  21  -2 16130.1 675.925  22
   2  21  -2 15592.7 663.578  45
   2  21  -2 13748.7 651.719  38
  -2  21   1-14.4082 105.283  19
   2  21  -1 169.711 116.273  45
   2  21  -1-63.6483 117.921  16
  -2  21   1 16.7265 115.950  16
  -2 -21   1 12.0096 89.0005  34
   2  21  -1-86.3448 103.261  28
  -2 -21   1 60.2193 99.1716   8
  -2  21   1 40.2626 102.855  48
   2 -21  -1 21.9931 90.0941  25
  -2  21   1 87.5214 102.909   7
   2  21  -1 27.9983 97.8114  14
  -2  21   0 466.960 124.407  19
  -2 -21   0 560.259 122.427  34
   2  21   0 476.768 133.165  17
   2  21   0 556.690 140.853  16
  -2  21   0 386.259 128.871  16
  -2 -21   0 247.018 116.021   8
   2  21   0 311.589 113.617  14
   2 -21   0 560.040 143.166  25
  -2  21   0 365.828 129.656   7
  -2  21   0 423.162 117.535  37
   2  21   0 420.042 112.085  45
  -2  21  -1 30.4762 110.633  19
  -2  21  -1 124.388 113.957  37
   2  21   1 106.893 112.460  18
  -2  21  -1 171.011 110.534   7
  -2 -21  -1 180.002 97.3434  34
   2  21   1 294.767 137.198  17
   2  21   1 49.8458 120.617  16
  -2 -21  -1 212.752 117.597   8
  -2  21  -1-18.6220 102.952  27
   2  21   1 130.235 107.325  14
   2 -21   1 228.127 114.535  25
   2  21   1 163.178 112.123  45
  -2  21  -2 9204.20 470.318  37
   2  21   2 9325.85 475.472  14
  -2 -21  -2 9844.97 530.019  10
   2  21   2 10085.3 495.247  18
   2  21   2 9640.47 505.557  17
  -2 -21  -2 9264.96 458.969  34
  -2 -21  -2 9567.45 451.646  33
  -2 -21  -2 9647.26 531.162   8
  -2  21  -2 9479.24 515.765  27
   2  21   2 9788.99 473.124  45
  -2 -21  -2 9238.63 471.917  21
   2  21   3 2592.72 237.953  18
   2  21   3 2763.23 251.958  17
  -2 -21  -3 2386.10 222.432  21
  -2 -21  -3 2770.95 210.829  33
  -2  21  -3 2505.35 212.806  39
   2  21   3 2006.31 207.583  45
  -2  21  -3 2523.22 219.106  37
   2  21   3 2955.08 231.820  23
   2  21   4 4157.51 291.485  18
  -2 -21  -4 3660.38 253.454  33
   2  21   4 2954.73 247.642  23
   2  21   4 3383.15 258.768  45
  -2 -21  -4 3546.36 256.626  21
  -2  21  -4 3340.01 251.889  39
   2  21   5 687.945 140.154  18
  -2 -21  -5 960.138 142.673  33
   2  21   5 801.664 137.471  45
   2  21   5 757.109 140.322  23
  -2  21  -5 1098.87 149.149  39
   2  21   6 3518.89 224.080  18
  -2 -21  -6 3374.39 207.773  33
   2  21   6 3642.24 218.938  45
  -2  21  -6 3225.92 206.110  39
   2  21   6 3380.92 216.472  23
  -2  22   7 1925.66 156.554  19
  -2  22   7 1827.40 148.724  48
   2 -22  -7 2138.00 141.171  47
   2  22  -7 1730.68 134.525  42
   2 -22  -7 1955.62 143.575  20
   2  22  -7 1510.82 134.408  38
  -2  22   6 9617.04 467.879  17
  -2  22   6 9118.23 440.927  19
   2  22  -6 8963.11 413.663  42
  -2  22   6 8880.05 436.951  48
   2 -22  -6 8831.90 413.887  47
   2 -22  -6 8600.63 413.498  20
   2  22  -6 8686.82 423.509  38
  -2  22   5 1464.72 187.476  19
  -2  22   5 1380.99 200.497  17
   2 -22  -5 1236.72 149.065  33
  -2  22   5 1124.22 175.548  48
   2 -22  -5 1403.98 157.094  47
   2  22  -5 1194.10 157.903  38
  -2  22   4 2026.46 232.432  17
  -2  22   4 2485.94 227.089  48
   2 -22  -4 2447.58 206.877  47
  -2  22   4 2467.40 230.306  19
   2  22  -4 2463.78 210.188  38
  -2  22   3 1455.56 198.453  17
  -2  22   3 1588.32 192.860  16
  -2  22   3 1822.37 197.609  19
   2 -22  -3 1546.72 160.597  47
  -2  22   3 1621.28 189.083  48
   2  22  -3 1756.87 180.721  38
   2  22  -2 153.504 104.889  38
  -2  22   2-30.4564 110.520  19
  -2  22   2 164.482 124.868   7
   2  22  -2 281.838 129.046  16
  -2  22   2-34.9664 122.193  16
  -2 -22   2 46.6166 111.541  29
   2  22  -2 142.899 103.716  14
   2  22  -2 115.766 114.431  28
  -2  22   2 129.656 113.976  48
   2 -22  -2 98.1271 111.372  26
   2  22  -2-14.5101 110.521  22
   2  22  -2 138.087 111.883  45
   2 -22  -1 1030.67 172.504  25
  -2 -22   1 1124.80 145.690  34
   2  22  -1 901.253 157.834  16
  -2  22   1 809.137 158.549  16
   2  22  -1 1001.98 168.981  28
  -2 -22   1 688.585 147.889   8
   2  22  -1 1023.11 148.370  14
  -2  22   1 879.857 146.540  19
  -2  22   1 1137.74 158.210  48
  -2  22   1 501.268 153.362   7
   2  22  -1 916.403 141.163  45
   2  22  -1 874.689 137.478  38
  -2  22   0 10507.6 507.901  37
   2  22   0 10700.1 536.217  17
  -2 -22   0 10596.3 499.438  34
   2  22   0 11054.6 543.611  16
  -2  22   0 10938.2 536.549  16
  -2 -22   0 11586.7 579.774   8
  -2  22   0 10883.0 578.452   7
  -2  22   0 10162.9 516.745  19
   2  22   0 11755.2 530.808  14
   2 -22   0 9688.60 563.694  25
   2  22   0 10761.2 508.378  45
   2  22   0 10965.0 510.923  43
   2  22   1 774.550 145.236  14
  -2  22  -1 574.703 145.746  19
  -2  22  -1 552.939 136.161  37
   2  22   1 608.021 139.131  18
  -2 -22  -1 602.008 128.515  34
   2  22   1 763.158 155.669  17
   2  22   1 560.768 143.145  16
  -2 -22  -1 596.169 149.626   8
   2 -22   1 663.113 153.456  25
   2  22   1 635.815 134.462  45
  -2  22  -1 535.188 136.578   7
  -2  22  -2 5081.06 312.674  37
   2  22   2 4785.37 316.732  18
   2  22   2 4601.33 325.310  17
  -2 -22  -2 4810.37 298.267  34
   2  22   2 4402.62 295.562  45
   2  22   2 5171.69 315.728  14
  -2 -22  -2 5044.04 308.723  21
   2  22   3 6141.03 368.966  18
  -2  22  -3 6042.62 346.517  37
  -2  22  -3 6041.35 339.784  39
   2  22   3 6367.63 382.772  17
  -2 -22  -3 5420.36 324.509  33
   2  22   3 5852.62 343.451  14
   2  22   3 5997.73 349.396  45
  -2 -22  -3 5751.65 345.637  21
   2  22   4 4314.19 301.086  18
   2  22   4 4323.11 282.347  23
  -2 -22  -4 4118.14 275.149  33
   2  22   4 4343.22 303.140  17
   2  22   4 4292.52 283.049  45
  -2 -22  -4 4216.29 283.499  21
  -2  22  -4 4717.54 284.614  39
   2  22   5 7494.73 383.565  18
  -2 -22  -5 6889.40 353.200  33
   2  22   5 7024.61 362.577  23
   2  22   5 6746.30 360.184  45
  -2  22  -5 6719.96 353.313  39
   2  22   6 25597.2 954.916  18
  -2 -22  -6 24012.9 930.069  33
   2  22   6 25332.2 941.510  45
   2  22   6 23958.6 938.745  23
  -2  23   7 186.911 76.8774  19
  -2  23   7 85.0034 67.9666  48
   2 -23  -7 39.3527 56.5847  47
   2  23  -7 165.760 62.5208  42
   2 -23  -7 151.292 63.9941  20
   2  23  -7 176.515 65.9646  38
  -2  23   6 838.365 133.962  19
  -2  23   6 754.205 143.972  17
   2 -23  -6 514.075 105.863  47
  -2  23   6 715.695 129.439  48
   2  23  -6 561.365 110.572  38
  -2  23   5 8374.71 436.617  19
  -2  23   5 8874.00 461.783  17
   2 -23  -5 8575.08 408.486  33
  -2  23   5 8237.85 434.235  48
   2 -23  -5 8535.10 413.744  47
   2  23  -5 8224.88 420.723  38
   2  23  -4 411.030 120.157  38
  -2  23   4 328.314 137.904  19
  -2  23   4 307.171 151.981  17
   2 -23  -4 519.060 127.988  33
   2 -23  -4 425.722 116.691  47
  -2  23   4 364.550 137.906  48
  -2  23   3 4667.36 309.210  19
  -2  23   3 4843.10 320.457  16
  -2  23   3 5043.74 326.543  17
   2 -23  -3 4537.91 272.409  47
  -2  23   3 4192.83 297.992  48
   2  23  -3 4014.27 284.808  38
  -2  23   2 1552.90 192.067  19
   2  23  -2 1477.24 182.807  16
  -2  23   2 1828.10 211.820  16
  -2  23   2 1699.01 195.721  48
   2  23  -2 2166.88 194.535  14
   2  23  -2 2091.05 196.934  45
   2  23  -2 1681.51 186.016  22
   2  23  -2 1988.56 194.397  38
   2  23  -1 1473.90 167.919  38
  -2  23   1 1546.66 183.453  19
  -2 -23   1 1513.18 164.744  34
   2  23  -1 1472.66 185.567  16
  -2  23   1 1982.12 211.630  16
   2  23  -1 1942.51 221.492  28
  -2  23   1 1676.93 187.444  48
   2  23  -1 2044.20 189.068  14
   2 -23  -1 1491.88 208.457  25
   2  23  -1 1873.93 186.206  45
  -2  23   1 1554.05 209.393   7
  -2  23   0-15.3795 113.182  19
  -2 -23   0 156.105 111.321  34
   2  23   0-51.7276 116.649  17
   2  23   0-17.1954 121.081  16
  -2  23   0-16.8562 117.775  16
  -2 -23   0-22.1499 100.522   8
   2 -23   0 48.3288 107.614  25
   2  23   0 59.8656 102.092  14
  -2  23   0 92.9845 118.385   7
  -2  23   0-13.8474 106.813  37
   2  23   0-13.7434 107.361  45
   2  23   0 93.9772 113.076  43
  -2  23  -1 1475.74 186.180  19
  -2  23  -1 1423.38 179.495  37
   2  23   1 1512.44 190.294  18
  -2 -23  -1 1372.23 170.445  34
   2  23   1 1681.46 206.244  17
   2  23   1 1773.75 209.365  16
   2  23   1 1669.92 191.882  14
   2  23   1 1800.48 183.031  45
  -2  23  -2 6392.86 363.105  37
   2  23   2 6416.29 374.943  18
   2  23   2 6912.02 402.651  17
  -2 -23  -2 6176.26 350.169  34
   2  23   2 6008.62 363.135  14
   2  23   2 6782.88 366.384  45
  -2 -23  -2 6511.97 366.256  21
  -2  23  -3 112.077 117.362  37
   2  23   3 16.4033 120.716  18
   2  23   3-126.029 136.177  17
  -2 -23  -3 12.1954 102.165  33
   2  23   3 128.942 119.366  45
   2  23   3 14.5053 102.140  14
  -2 -23  -3 43.1994 112.489  21
  -2  23  -4 160.288 108.500  37
   2  23   4 277.531 128.691  18
   2  23   4 192.915 121.030  17
  -2 -23  -4 223.200 109.820  33
  -2 -23  -4 362.620 112.240  21
   2  23   4 161.715 106.212  45
  -2  23  -4 237.588 116.353  39
  -2  23  -5 6074.86 314.148  39
  -2 -23  -5 5570.57 301.805  33
   2  23   5 5643.64 309.939  45
   2  23   5 6468.82 338.427  18
   2  23   6 3607.56 207.198  18
  -2 -23  -6 3278.40 187.535  33
   2  23   6 3463.73 195.603  45
  -2  24   7 4031.36 208.241  19
   2 -24  -7 3639.86 187.455  47
   2  24  -7 3673.60 191.767  38
  -2  24   6 798.065 125.019  19
  -2  24   6 819.658 132.973  17
  -2  24   6 735.994 125.193  48
   2 -24  -6 1032.51 116.650  47
   2  24  -6 1004.09 119.872  38
  -2  24   5 137.534 112.060  19
  -2  24   5-32.0142 129.665  17
   2 -24  -5 137.620 93.4028  33
  -2  24   5 13.3914 113.415  48
   2 -24  -5 150.717 99.5288  47
   2  24  -5-12.4063 103.953  38
   2  24  -4 82.3441 106.097  38
  -2  24   4 181.834 124.350  19
  -2  24   4 209.760 141.753  17
   2 -24  -4 180.948 109.213  33
  -2  24   4 428.304 143.811  48
   2 -24  -4 269.954 114.829  47
  -2  24   3 3845.62 276.011  19
  -2  24   3 3033.66 268.318  16
  -2  24   3 3820.76 285.534  17
  -2  24   3 3577.54 265.156  48
   2 -24  -3 3321.01 229.809  47
   2  24  -3 3186.71 245.366  38
  -2  24   2 78.2487 119.970  19
   2  24  -2 42.3406 118.264  45
  -2  24   2 178.035 137.354  16
   2  24  -2 43.3311 93.5963  14
  -2  24   2 58.9343 122.784  48
   2  24  -2 145.682 114.546  22
   2  24  -2 85.8214 113.846  38
  -2  24   1 2350.48 216.437  19
  -2 -24   1 2279.81 195.371  34
   2  24  -1 2164.95 221.328  16
  -2  24   1 2283.54 231.439  16
   2  24  -1 2386.26 208.757  45
   2  24  -1 2216.65 203.595  14
   2  24  -1 2196.79 200.753  38
  -2  24   0 27.9576 107.139  37
  -2  24   0-77.9163 127.680  19
   2  24   0 13.8759 107.039  45
  -2 -24   0 91.7819 104.962  34
   2  24   0 34.7257 112.469  17
   2  24   0 121.667 127.013  16
  -2  24   0 67.9948 121.528  16
   2  24   0 60.6504 106.774  14
   2  24   0 68.3678 116.405  43
  -2  24  -1 896.310 169.668  19
  -2  24  -1 983.730 161.046  37
   2  24   1 765.892 151.875  14
  -2 -24  -1 842.746 142.068  34
   2  24   1 780.357 160.448  17
   2  24   1 915.908 170.645  16
   2  24   1 973.911 146.780  45
   2  24   1 788.829 145.084  43
  -2  24  -2 1806.73 193.385  37
   2  24   2 1835.15 202.228  18
  -2 -24  -2 1754.21 179.536  34
   2  24   2 1750.70 220.201  17
   2  24   2 1614.18 194.074  16
   2  24   2 1574.22 188.126  14
   2  24   2 2281.50 200.616  45
  -2 -24  -2 2134.29 197.390  21
  -2  24  -3 5751.59 328.125  37
   2  24   3 6137.95 352.587  18
   2  24   3 4725.89 338.232  17
   2  24   3 4984.69 317.031  14
  -2 -24  -3 5314.97 301.644  33
   2  24   3 5015.02 317.875  45
  -2 -24  -3 5628.16 326.697  21
  -2  24  -4 317.500 117.822  37
   2  24   4 102.164 125.797  18
   2  24   4 275.167 125.503  17
  -2 -24  -4 219.572 105.342  33
   2  24   4 226.487 112.892  45
  -2 -24  -4 275.580 113.957  21
  -2  24  -4 221.906 106.797  39
   2  24   5 392.034 116.602  18
  -2 -24  -5 271.998 95.7547  33
   2  24   5 421.455 98.3049  45
  -2  24  -5 319.490 92.9939  39
   2  24   6 742.792 92.5340  18
  -2 -24  -6 561.890 74.7629  33
  -2  25   6 282.072 91.3673  48
  -2  25   6 388.859 95.9819  19
  -2  25   6 428.108 106.871  17
   2 -25  -6 446.892 78.8320  33
   2 -25  -6 419.512 85.0417  47
   2  25  -6 431.258 88.3774  38
  -2  25   5 4273.91 268.028  19
  -2  25   5 4296.77 287.500  17
   2 -25  -5 4144.72 243.062  33
  -2  25   5 4046.61 266.630  48
   2  25  -5 4329.99 259.414  38
   2 -25  -5 3863.08 240.916  47
  -2  25   4 1451.98 179.728  19
  -2  25   4 1118.83 176.354  17
   2 -25  -4 1368.84 154.658  33
  -2  25   4 1174.73 163.260  48
   2 -25  -4 1058.15 135.659  47
   2  25  -4 1262.75 158.036  38
   2  25  -3 792.453 145.012  38
  -2  25   3 934.621 166.939  19
  -2  25   3 763.576 162.868  17
  -2  25   3 806.555 169.153  16
  -2  25   3 937.993 161.945  48
  -2  25   2 7655.66 410.519  19
   2  25  -2 7343.88 391.353  45
  -2  25   2 7589.00 427.909  16
   2  25  -2 6691.46 383.760  14
  -2  25   2 6936.54 392.033  48
   2  25  -2 7209.68 391.391  22
   2  25  -2 7147.83 390.349  38
  -2  25   1 9318.27 488.350  19
  -2 -25   1 10056.3 472.863  34
   2  25  -1 10324.7 515.050  16
  -2  25   1 10055.8 521.679  16
   2  25  -1 10035.2 491.292  14
   2  25  -1 10025.9 488.120  45
   2  25  -1 9777.92 490.058  22
   2  25  -1 9617.92 484.989  38
  -2  25   0 792.713 142.676  37
  -2  25   0 984.450 157.235  19
   2  25   0 850.417 151.812  14
  -2 -25   0 1110.60 147.810  34
   2  25   0 794.195 149.943  17
   2  25   0 903.044 177.421  16
  -2  25   0 764.329 156.296  16
   2  25   0 787.845 140.807  45
  -2  25  -1 13328.9 629.801  37
   2  25   1 13888.0 663.238  17
  -2 -25  -1 14270.8 623.178  34
   2  25   1 14019.3 659.018  16
   2  25   1 15429.5 654.107  14
   2  25   1 14442.0 629.758  45
   2  25   1 13496.1 622.509  43
  -2  25  -1 14005.2 645.635  19
  -2  25  -2 793.583 153.552  37
   2  25   2 673.656 149.163  18
  -2 -25  -2 836.364 136.881  34
   2  25   2 1066.00 180.362  17
   2  25   2 804.022 147.332  14
   2  25   2 1156.61 156.954  45
  -2 -25  -2 942.191 153.527  21
   2  25   3 205.510 105.370  14
  -2  25  -3 276.826 121.071  37
   2  25   3 288.288 126.721  18
   2  25   3 118.849 128.721  17
  -2 -25  -3 332.319 100.929  33
   2  25   3 430.986 128.340  45
  -2 -25  -3 167.915 110.307  21
  -2  25  -4 209.660 104.388  37
   2  25   4 289.570 110.024  45
   2  25   4 176.689 107.630  18
   2  25   4 57.6162 105.394  17
  -2 -25  -4 91.0897 94.1236  33
  -2 -25  -4 185.645 92.1382  21
  -2  25  -4 139.163 92.2423  39
   2  25   5 10453.5 449.354  18
   2  25   5 9747.31 424.720  45
  -2 -25  -5 9360.76 415.647  33
  -2  25  -5 9388.35 420.312  39
  -2  26   6 1407.04 130.534  19
  -2  26   6 1363.54 141.949  17
   2 -26  -6 1345.87 109.978  33
  -2  26   6 1432.59 130.916  48
   2 -26  -6 1478.13 116.339  47
  -2 -26   6 1399.64 125.185  44
   2  26  -6 1516.45 125.962  38
  -2  26   5 563.333 112.553  19
  -2  26   5 314.231 122.792  17
   2 -26  -5 411.326 101.058  33
   2 -26  -5 452.177 99.0737  47
  -2  26   5 569.118 119.598  48
   2  26  -5 571.332 102.136  38
  -2  26   4 3001.19 230.384  19
  -2  26   4 2498.92 232.932  17
   2 -26  -4 2820.49 203.357  33
  -2  26   4 2577.15 218.034  48
   2 -26  -4 2364.80 182.900  47
   2  26  -4 2683.85 206.114  38
  -2  26   3 15752.1 668.393  19
  -2  26   3 14537.5 672.365  17
   2 -26  -3 13938.2 625.458  33
  -2  26   3 15261.0 675.956  16
  -2  26   3 14585.2 653.721  48
   2  26  -3 14587.4 645.973  38
   2  26  -2 69.6973 104.023  38
  -2  26   2 155.850 142.681  16
  -2  26   2-14.3462 120.184  48
   2  26  -2 13.9077 101.631  14
   2  26  -2 13.7183 112.398  45
  -2  26   2 15.3099 121.086  19
   2  26  -1 1019.60 150.853  38
  -2  26   1 1130.13 175.426  19
  -2 -26   1 1077.95 150.575  34
   2  26  -1 1099.70 171.157  16
  -2  26   1 1116.88 189.615  16
   2  26  -1 1051.59 155.835  14
   2  26  -1 1113.47 157.137  45
   2  26  -1 1006.37 157.701  22
  -2  26   0 2229.38 204.372  37
   2  26   0 2495.06 228.060  17
  -2 -26   0 2419.18 205.898  34
  -2  26   0 2290.96 224.641  16
   2  26   0 2107.24 225.999  16
   2  26   0 2412.65 217.858  14
   2  26   0 2611.13 211.220  45
  -2  26   0 2333.03 220.423  19
   2  26   1 775.085 141.875  45
  -2  26  -1 675.371 146.488  37
  -2  26  -1 1052.09 165.898  19
  -2 -26  -1 874.183 135.304  34
   2  26   1 1041.13 176.314  17
   2  26   1 923.070 171.120  16
   2  26   1 923.488 150.487  43
   2  26   1 809.251 153.966  14
  -2 -26  -1 1030.68 148.970  21
  -2  26  -2 1015.89 159.655  37
  -2 -26  -2 1133.21 146.457  34
   2  26   2 1484.14 185.660  17
   2  26   2 1353.29 160.244  45
   2  26   2 1386.41 166.390  14
  -2 -26  -2 1425.80 168.727  21
  -2  26  -3 8374.97 417.056  37
   2  26   3 8373.05 430.451  18
   2  26   3 8169.94 441.439  17
  -2 -26  -3 8440.38 397.455  33
   2  26   3 8663.83 418.260  45
[truncated: 364,101 more chars]
