# Supplementary material for: Crystal structure of 1-ferrocenyl-2-(4-nitro­phen­yl)ethyne
Source: Acta Crystallogr E Crystallogr Commun. 2020 Jul 31;76(Pt 8):1403–6. doi: 10.1107/S2056989020010336 (PMC7405585; doi:10.1107/S2056989020010336)
Supplement: Supplementary file 2 [file e-76-01403-Isup2.hkl]

data_I                                                                          
_shelx_title ' dpc115_a.res in P2(1)/n'                                         
_shelx_refln_list_code          4                                               
_shelx_F_calc_maximum      169.25                                               
_exptl_crystal_F_000       680.00                                               
_reflns_d_resolution_high  0.8264                                               
                                                                                
loop_                                                                           
 _space_group_symop_operation_xyz                                               
 'x, y, z'                                                                      
 '-x+1/2, y+1/2, -z+1/2'                                                        
 '-x, -y, -z'                                                                   
 'x-1/2, -y-1/2, z-1/2'                                                         
                                                                                
_cell_length_a     5.9573                                                       
_cell_length_b    29.3810                                                       
_cell_length_c     8.0664                                                       
_cell_angle_alpha  90.000                                                       
_cell_angle_beta  100.202                                                       
_cell_angle_gamma  90.000                                                       
                                                                                
_shelx_F_squared_multiplier     1.000                                           
                                                                                
loop_                                                                           
 _refln_index_h                                                                 
 _refln_index_k                                                                 
 _refln_index_l                                                                 
 _refln_F_squared_calc                                                          
 _refln_F_squared_meas                                                          
 _refln_F_squared_sigma                                                         
 _refln_observed_status                                                         
   2   0   0      12689.32      12444.87       144.21 o                         
   4   0   0       5966.99       6116.55        92.69 o                         
   6   0   0         72.17         85.86         8.32 o                         
   1   1   0       1491.30       1425.88        11.63 o                         
   2   1   0        593.30        581.61         7.23 o                         
   3   1   0        323.97        350.93         7.30 o                         
   4   1   0        779.53        784.78        12.42 o                         
   5   1   0         12.63         15.05         3.93 o                         
   6   1   0        164.68        157.35         8.04 o                         
   7   1   0         24.25         29.85         4.89 o                         
   0   2   0        121.52        124.76         2.68 o                         
   1   2   0       7688.53       7688.36        62.95 o                         
   2   2   0        842.98        888.53         9.49 o                         
   3   2   0       4876.14       4942.95        58.04 o                         
   4   2   0        278.40        320.05         7.53 o                         
   5   2   0        557.98        573.81        11.11 o                         
   6   2   0        395.84        388.80         9.42 o                         
   7   2   0        174.70        157.49         7.00 o                         
   1   3   0        271.12        265.51         3.25 o                         
   2   3   0          0.47          1.37         1.18 o                         
   3   3   0        324.99        298.83         8.96 o                         
   4   3   0         16.36         19.31         2.90 o                         
   5   3   0        706.92        699.50        13.29 o                         
   6   3   0          0.80          3.51         4.17 o                         
   7   3   0         56.04         53.66         4.65 o                         
   0   4   0         52.89         39.86         1.41 o                         
   1   4   0      16916.13      17304.92       136.85 o                         
   2   4   0        177.76        182.98         3.68 o                         
   3   4   0       6090.64       5881.56        68.39 o                         
   4   4   0          6.35          7.86         2.64 o                         
   5   4   0        706.48        686.03        14.17 o                         
   6   4   0        642.52        641.95        13.28 o                         
   7   4   0        211.06        181.95         7.09 o                         
   1   5   0       4493.85       4425.35        39.17 o                         
   2   5   0         37.13         47.93         2.04 o                         
   3   5   0        786.88        840.87        13.37 o                         
   4   5   0         88.05         78.32         3.92 o                         
   5   5   0         41.80         29.57         4.38 o                         
   6   5   0        205.00        198.50         7.51 o                         
   7   5   0        203.56        171.42        14.00 o                         
   0   6   0      14908.81      14840.54       180.78 o                         
   1   6   0       1719.17       1819.72        16.96 o                         
   2   6   0       1420.28       1302.60        14.98 o                         
   3   6   0        653.38        650.46        10.74 o                         
   4   6   0       4266.59       4302.60        44.52 o                         
   5   6   0        388.72        395.33         8.82 o                         
   6   6   0        285.13        290.18         9.03 o                         
   1   7   0        198.27        171.62         3.05 o                         
   2   7   0       1705.95       1682.73        19.55 o                         
   3   7   0       2131.81       2350.29        30.36 o                         
   4   7   0       1941.32       1951.31        24.36 o                         
   5   7   0          9.45          9.28         3.84 o                         
   6   7   0         17.81         25.21         4.50 o                         
   0   8   0       1441.98       1443.20        24.62 o                         
   1   8   0         44.01         56.08         2.10 o                         
   2   8   0       2411.43       2238.45        29.27 o                         
   3   8   0        685.87        678.04        13.39 o                         
   4   8   0       1627.96       1548.22        21.18 o                         
   5   8   0         24.05         28.91         4.36 o                         
   6   8   0       1690.50       1678.64        25.77 o                         
   1   9   0       1244.26       1174.59        15.38 o                         
   2   9   0        165.77        178.41         5.34 o                         
   3   9   0        164.95        152.42         6.42 o                         
   4   9   0        223.33        239.68         7.05 o                         
   5   9   0        585.18        602.24        13.91 o                         
   6   9   0         92.10        106.04         6.68 o                         
   0  10   0         13.74         10.94         2.32 o                         
   1  10   0       5856.13       5563.48        57.70 o                         
   2  10   0         22.89         23.56         3.03 o                         
   3  10   0       2427.89       2260.24        26.83 o                         
   4  10   0        341.11        329.13         7.94 o                         
   5  10   0       3448.37       3397.18        50.75 o                         
   6  10   0         94.34         90.02         6.10 o                         
   1  11   0        243.89        245.23         5.02 o                         
   2  11   0        286.29        316.08         7.77 o                         
   3  11   0       1250.83       1205.41        16.33 o                         
   4  11   0        650.05        660.61        11.96 o                         
   5  11   0         14.85         22.99         5.18 o                         
   6  11   0        113.01        125.16         6.81 o                         
   0  12   0        927.52        843.82        21.81 o                         
   1  12   0       2861.70       2788.77        38.34 o                         
   2  12   0        380.81        321.92         8.07 o                         
   3  12   0       1115.44       1038.49        14.78 o                         
   4  12   0        787.60        796.48        13.79 o                         
   5  12   0        862.05        893.68        19.32 o                         
   6  12   0         94.94         91.07         5.80 o                         
   1  13   0        209.66        225.78         5.78 o                         
   2  13   0        707.99        648.24        12.75 o                         
   3  13   0         13.92         15.87         2.99 o                         
   4  13   0       2196.04       2181.32        28.84 o                         
   5  13   0         30.48         29.12         5.28 o                         
   6  13   0        187.14        200.32         8.07 o                         
   0  14   0      10574.99      10298.31       211.69 o                         
   1  14   0         82.16         81.60         4.04 o                         
   2  14   0       5564.68       5308.86        70.50 o                         
   3  14   0         20.51         14.54         2.92 o                         
   4  14   0       3130.61       3167.81        41.62 o                         
   5  14   0        264.83        257.01        12.43 o                         
   6  14   0        403.59        391.88        18.56 o                         
   1  15   0        384.43        419.72        11.65 o                         
   2  15   0        557.89        575.68         8.01 o                         
   3  15   0        430.33        447.94         7.98 o                         
   4  15   0        211.18        197.21         7.08 o                         
   5  15   0        195.08        185.68         7.81 o                         
   6  15   0        115.17        100.16         5.81 o                         
   0  16   0        402.74        404.66        24.00 o                         
   1  16   0       5661.38       5799.41       101.82 o                         
   2  16   0       2716.49       2711.15        25.67 o                         
   3  16   0       1531.96       1505.18        22.11 o                         
   4  16   0        536.44        504.92        15.14 o                         
   5  16   0        127.30        145.63        10.87 o                         
   6  16   0         68.27         67.09         4.84 o                         
   1  17   0        199.87        194.74         7.06 o                         
   2  17   0        102.84        123.23         4.08 o                         
   3  17   0        246.76        273.45         7.45 o                         
   4  17   0         39.86         38.59         6.39 o                         
   5  17   0        580.92        582.34        15.83 o                         
   6  17   0         11.25          8.93         3.84 o                         
   0  18   0        946.26       1060.77        20.59 o                         
   1  18   0       2844.10       2855.82        30.38 o                         
   2  18   0        517.56        523.13         9.00 o                         
   3  18   0        208.43        203.47         6.96 o                         
   4  18   0         17.57         16.22         6.10 o                         
   5  18   0        596.18        563.35        17.68 o                         
   6  18   0         67.51         62.30         8.34 o                         
   1  19   0         70.93         81.21         3.55 o                         
   2  19   0        427.04        497.86         8.78 o                         
   3  19   0          5.10          3.76         3.75 o                         
   4  19   0        240.36        246.04        10.88 o                         
   5  19   0         79.64         78.25         7.34 o                         
   0  20   0       7372.27       7219.40       108.37 o                         
   1  20   0       1199.78       1256.03        15.31 o                         
   2  20   0        719.15        701.45        11.92 o                         
   3  20   0         59.61         56.15         5.87 o                         
   4  20   0       2007.45       1986.97        41.33 o                         
   5  20   0        111.65        110.22         8.32 o                         
   1  21   0         60.69         76.66         4.31 o                         
   2  21   0         48.66         51.56         4.39 o                         
   3  21   0         27.07         32.28         5.50 o                         
   4  21   0         82.11         90.37         7.64 o                         
   5  21   0         36.70         27.63         6.77 o                         
   0  22   0        135.39        118.40         7.89 o                         
   1  22   0         99.19        103.06         4.85 o                         
   2  22   0       1246.73       1266.27        18.00 o                         
   3  22   0         96.28        109.76         6.44 o                         
   4  22   0        633.90        655.73        17.94 o                         
   5  22   0         70.93         69.87         7.16 o                         
   1  23   0        303.89        316.97         7.76 o                         
   2  23   0          0.91          2.93         3.74 o                         
   3  23   0        158.23        152.44         9.07 o                         
   4  23   0         67.36         78.79         5.79 o                         
   5  23   0         47.90         41.75         6.11 o                         
   0  24   0         28.40         35.23         6.32 o                         
   1  24   0       1138.76       1139.34        16.91 o                         
   2  24   0          3.12          5.38         4.43 o                         
   3  24   0       1453.96       1503.51        24.58 o                         
   4  24   0          6.88          4.07         4.34 o                         
   5  24   0       1175.22       1049.83        34.90 o                         
   1  25   0        335.48        346.97         9.91 o                         
   2  25   0        112.77        103.57         6.28 o                         
   3  25   0        566.38        540.57        12.59 o                         
   4  25   0          6.06          2.01         4.08 o                         
   5  25   0         17.57         32.90         5.39 o                         
   0  26   0       1180.91       1128.15        40.96 o                         
   1  26   0        239.70        231.97         8.44 o                         
   2  26   0        299.01        277.56         8.96 o                         
   3  26   0        250.99        248.71         9.33 o                         
   4  26   0        353.80        345.99         9.52 o                         
   1  27   0         87.46         87.79         7.21 o                         
   2  27   0         53.50         58.86         5.59 o                         
   3  27   0         34.56         32.75         4.93 o                         
   4  27   0         29.31         26.91         3.82 o                         
   0  28   0        384.19        391.55        18.85 o                         
   1  28   0        128.58        137.37         7.38 o                         
   2  28   0        963.45       1013.04        20.80 o                         
   3  28   0         52.71         42.32         5.47 o                         
   4  28   0        789.13        795.59        19.00 o                         
   1  29   0        128.56        131.82         7.03 o                         
   2  29   0        215.39        206.51         8.14 o                         
   3  29   0         15.39          8.91         4.62 o                         
   4  29   0         13.30         24.09         4.21 o                         
   0  30   0        295.74        289.06        14.27 o                         
   1  30   0       2123.66       2071.59        30.86 o                         
   2  30   0         79.90         68.73         4.88 o                         
   3  30   0        578.82        611.56        23.47 o                         
   1  31   0        200.53        203.49         6.95 o                         
   2  31   0         44.05         39.92         5.44 o                         
   3  31   0        291.30        293.79         9.58 o                         
   0  32   0         16.01          8.55         6.07 o                         
   1  32   0        824.49        792.71        15.26 o                         
   2  32   0        636.54        596.06        15.70 o                         
   3  32   0        609.39        562.25        15.79 o                         
   1  33   0        105.15         99.81         8.32 o                         
   2  33   0        294.83        279.93         9.34 o                         
   0  34   0        400.87        383.06        13.46 o                         
   1  34   0        224.89        202.42         6.98 o                         
   2  34   0        817.20        768.55        27.03 o                         
   1  35   0        230.74        210.46        10.16 o                         
  -7   0   1        247.62        233.86        10.19 o                         
  -5   0   1       2043.89       1915.54        31.20 o                         
  -3   0   1        122.04        179.21         5.54 o                         
  -1   0   1       2165.07       2098.74        41.26 o                         
   1   0   1        622.27        663.96         9.52 o                         
   3   0   1       2231.31       2363.92        48.03 o                         
   5   0   1        129.85        129.65        10.62 o                         
  -7   1   1         53.94         42.85         3.99 o                         
  -6   1   1        217.08        200.88         7.17 o                         
  -5   1   1         27.65         64.04         7.90 o                         
  -4   1   1        745.90        810.28        10.92 o                         
  -3   1   1       1647.12       1549.88        17.68 o                         
  -2   1   1         68.86         66.39         2.08 o                         
  -1   1   1      28646.57      28869.15       261.18 o                         
   0   1   1        747.94        746.01         6.79 o                         
   1   1   1       2462.95       2532.73        21.44 o                         
   2   1   1       4052.73       3858.14        50.12 o                         
   3   1   1       4621.47       4559.98        65.03 o                         
   4   1   1       1519.64       1559.83        21.07 o                         
   5   1   1        189.85        199.27         7.71 o                         
   6   1   1         75.31         76.78         5.22 o                         
  -7   2   1        298.40        286.93         7.91 o                         
  -6   2   1        447.94        457.72         9.33 o                         
  -5   2   1        292.90        290.88         6.95 o                         
  -4   2   1       3466.42       3460.17        36.02 o                         
  -3   2   1       4696.46       4764.77        53.55 o                         
  -2   2   1        143.46        122.95         2.75 o                         
  -1   2   1      15765.87      15453.98       149.00 o                         
   0   2   1       2315.85       2374.95        21.76 o                         
   1   2   1       4816.96       4772.34        39.60 o                         
   2   2   1        628.38        610.67         9.87 o                         
   3   2   1        450.19        475.81        12.10 o                         
   4   2   1        146.05        164.41         4.80 o                         
   5   2   1         11.17          7.30         4.54 o                         
   6   2   1        278.00        264.26         8.75 o                         
  -7   3   1          6.48          9.77         3.28 o                         
  -6   3   1         36.29         33.25         4.21 o                         
  -5   3   1          9.58          6.10         3.44 o                         
  -4   3   1       1302.58       1331.67        14.51 o                         
  -3   3   1        283.29        306.46         6.31 o                         
  -2   3   1       1534.78       1444.85        16.25 o                         
  -1   3   1        195.30        210.70         2.98 o                         
   0   3   1      12008.93      12279.44       106.14 o                         
   1   3   1        517.11        491.70         4.83 o                         
   2   3   1       1409.91       1395.13        17.19 o                         
   3   3   1        381.99        398.74        10.88 o                         
   4   3   1       2209.97       2314.74        25.73 o                         
   5   3   1        293.18        287.41         9.64 o                         
   6   3   1        194.41        179.46         7.40 o                         
  -7   4   1         14.95         17.45         2.76 o                         
  -6   4   1        784.58        763.31        13.25 o                         
  -5   4   1        671.07        678.45        10.98 o                         
  -4   4   1       1184.47       1197.24        13.12 o                         
  -3   4   1        925.80        863.17        12.42 o                         
  -2   4   1       1135.50       1072.61        12.28 o                         
  -1   4   1       2334.90       2171.33        19.39 o                         
   0   4   1      11745.89      11973.35        92.35 o                         
   1   4   1        716.26        706.57         7.16 o                         
   2   4   1       1412.08       1391.21        17.28 o                         
   3   4   1         17.41         16.08         3.81 o                         
   4   4   1        522.64        560.67         8.71 o                         
   5   4   1        124.02        135.29         7.05 o                         
   6   4   1          1.36         -0.51         4.48 o                         
  -7   5   1        398.85        344.10         7.69 o                         
  -6   5   1        158.31        143.41         6.20 o                         
  -5   5   1         18.13         21.75         3.56 o                         
  -4   5   1        220.24        203.41         4.57 o                         
  -3   5   1       2772.22       2720.00        31.28 o                         
  -2   5   1       1555.99       1528.68        18.78 o                         
  -1   5   1       5034.57       4945.28        45.15 o                         
   0   5   1       6796.03       7018.12        59.22 o                         
   1   5   1      17911.91      18405.01       158.76 o                         
   2   5   1       2124.26       2050.00        24.20 o                         
   3   5   1       3450.61       3496.39        55.52 o                         
   4   5   1        393.42        388.39         6.86 o                         
   5   5   1       2478.46       2508.31        32.76 o                         
   6   5   1       1197.55       1133.93        21.99 o                         
  -7   6   1        463.31        408.57        12.39 o                         
  -6   6   1        240.18        233.43         7.32 o                         
  -5   6   1       2122.17       2080.48        27.94 o                         
  -4   6   1       1262.02       1330.02        13.92 o                         
  -3   6   1       1188.28       1098.67        15.01 o                         
  -2   6   1       1121.94       1029.22        13.64 o                         
  -1   6   1       1008.88       1046.39        10.86 o                         
   0   6   1       3651.24       3595.28        30.04 o                         
   1   6   1      12621.53      13042.82       117.06 o                         
   2   6   1        134.01        160.21         4.04 o                         
   3   6   1        202.06        197.11         6.21 o                         
   4   6   1        440.73        467.28         7.64 o                         
   5   6   1       2459.51       2428.09        35.72 o                         
   6   6   1         61.51         46.77         5.38 o                         
  -7   7   1         58.81         51.13         4.46 o                         
  -6   7   1         12.46         13.69         4.11 o                         
  -5   7   1       1613.30       1661.04        24.67 o                         
  -4   7   1         47.27         55.37         2.97 o                         
  -3   7   1        216.67        206.12         5.64 o                         
  -2   7   1         19.05         22.59         2.17 o                         
  -1   7   1       3792.90       3678.08        38.37 o                         
   0   7   1       4593.75       4485.77        39.78 o                         
   1   7   1      12421.07      12884.96       129.38 o                         
   2   7   1         46.60         57.46         2.54 o                         
   3   7   1        797.49        767.72        14.62 o                         
   4   7   1          8.44          9.47         2.84 o                         
   5   7   1         95.51        100.22         7.11 o                         
   6   7   1          0.04          4.54         4.95 o                         
  -7   8   1         84.40         70.30         6.38 o                         
  -6   8   1        204.08        205.01         6.77 o                         
  -5   8   1        886.75        892.14        15.63 o                         
  -4   8   1        483.29        436.71         8.92 o                         
  -3   8   1       2263.32       2054.44        31.73 o                         
  -2   8   1         28.29         40.16         2.61 o                         
  -1   8   1       3051.51       2871.59        33.73 o                         
   0   8   1        514.00        558.10         6.77 o                         
   1   8   1       5769.60       5807.69        65.63 o                         
   2   8   1        554.16        578.33         9.60 o                         
   3   8   1        169.98        164.39         4.21 o                         
   4   8   1          8.63         10.99         3.46 o                         
   5   8   1        174.21        165.86         8.24 o                         
   6   8   1         91.48         88.26         7.36 o                         
  -6   9   1        486.73        491.59        11.02 o                         
  -5   9   1         23.26         28.11         5.20 o                         
  -4   9   1       1177.97       1214.94        15.75 o                         
  -3   9   1       1067.71        956.74        23.22 o                         
  -2   9   1       2689.18       2583.41        33.66 o                         
  -1   9   1         40.84         46.63         2.46 o                         
   0   9   1        487.96        481.36         7.94 o                         
   1   9   1       3381.91       3153.36        37.04 o                         
   2   9   1       1083.32        963.37        15.17 o                         
   3   9   1       2049.06       1990.57        24.12 o                         
   4   9   1        651.51        632.43        12.33 o                         
   5   9   1        877.01        880.96        21.11 o                         
   6   9   1        479.19        478.75        16.47 o                         
  -6  10   1       1112.88       1160.98        22.27 o                         
  -5  10   1       1123.09       1137.86        21.11 o                         
  -4  10   1       1641.21       1624.36        19.19 o                         
  -3  10   1        856.32        948.90        13.54 o                         
  -2  10   1       1331.28       1298.54        23.08 o                         
  -1  10   1         92.85         84.42         2.87 o                         
   0  10   1        560.82        554.10         9.94 o                         
   1  10   1       1190.24       1242.53        16.51 o                         
   2  10   1        210.43        179.06         5.09 o                         
   3  10   1          2.82          1.85         2.26 o                         
   4  10   1         10.03         11.42         3.64 o                         
   5  10   1          1.19          1.36         6.04 o                         
   6  10   1        255.81        241.20        11.55 o                         
  -6  11   1        838.53        829.96        31.13 o                         
  -5  11   1        774.57        806.87        18.13 o                         
  -4  11   1        843.01        839.99        12.34 o                         
  -3  11   1        986.12        985.31        11.63 o                         
  -2  11   1       6528.38       6591.87        75.97 o                         
  -1  11   1         54.53         53.45         2.72 o                         
   0  11   1        869.00        783.02        12.79 o                         
   1  11   1       5029.22       5126.09        70.73 o                         
   2  11   1       4155.43       4006.57        53.78 o                         
   3  11   1        102.26        119.35         3.76 o                         
   4  11   1       2179.35       2127.36        28.71 o                         
   5  11   1        206.63        189.75         9.43 o                         
   6  11   1        616.73        602.08        13.43 o                         
  -6  12   1        367.49        376.19        12.70 o                         
  -5  12   1       1081.89       1122.08        19.55 o                         
  -4  12   1       2135.08       2095.37        25.23 o                         
  -3  12   1        585.52        551.13         8.18 o                         
  -2  12   1       2961.64       2855.77        39.97 o                         
  -1  12   1       1239.49       1262.07        18.23 o                         
   0  12   1       3446.45       3351.99        47.69 o                         
   1  12   1       2082.55       2229.71        32.50 o                         
   2  12   1         13.45         14.42         2.67 o                         
   3  12   1         66.26         79.10         4.49 o                         
   4  12   1        664.19        677.87        12.78 o                         
   5  12   1          3.07          5.98         5.32 o                         
   6  12   1         21.36         16.29         4.66 o                         
  -6  13   1         62.09         56.83         5.12 o                         
  -5  13   1        809.70        817.91        19.63 o                         
  -4  13   1          8.93          8.31         3.13 o                         
  -3  13   1        975.94        979.32        11.84 o                         
  -2  13   1        791.38        807.11        14.01 o                         
  -1  13   1       7726.56       7682.20        97.65 o                         
   0  13   1       1462.72       1398.91        24.40 o                         
   1  13   1        211.20        192.15         6.63 o                         
   2  13   1         21.11         20.25         3.21 o                         
   3  13   1       1114.38       1061.32        14.01 o                         
   4  13   1         29.20         29.83         4.57 o                         
   5  13   1        251.63        245.57         9.42 o                         
   6  13   1        184.11        185.47         6.73 o                         
  -6  14   1         31.64         29.49         4.05 o                         
  -5  14   1       1234.25       1264.12        21.37 o                         
  -4  14   1        265.68        270.24         6.82 o                         
  -3  14   1        214.17        216.17         5.18 o                         
  -2  14   1        222.72        235.04         6.81 o                         
  -1  14   1       2469.86       2441.22        39.99 o                         
   0  14   1        132.29        115.32         6.94 o                         
   1  14   1        244.09        237.46         7.23 o                         
   2  14   1          1.17          5.57         2.22 o                         
   3  14   1         14.74         15.17         2.81 o                         
   4  14   1        480.21        518.76        12.81 o                         
   5  14   1         48.29         53.27         5.49 o                         
   6  14   1        120.08        106.70         5.20 o                         
  -6  15   1         29.55         30.32         3.90 o                         
  -5  15   1         91.20        100.34         9.47 o                         
  -4  15   1       1241.50       1279.99        17.94 o                         
  -3  15   1       1117.55       1125.08        14.49 o                         
  -2  15   1       2248.21       2210.33        24.47 o                         
  -1  15   1        575.65        542.96        12.02 o                         
   0  15   1       2376.39       2242.16        40.98 o                         
   1  15   1       8852.50       8878.80       135.96 o                         
   2  15   1       1431.56       1325.72        15.21 o                         
   3  15   1       2282.78       2196.13        27.09 o                         
   4  15   1         57.48         57.23         6.13 o                         
   5  15   1       1543.22       1554.73        28.28 o                         
   6  15   1        555.84        509.85        12.67 o                         
  -6  16   1        275.19        285.41        11.50 o                         
  -5  16   1        267.91        239.92         9.40 o                         
  -4  16   1        173.30        173.95         7.23 o                         
  -3  16   1        139.24        133.83         6.25 o                         
  -2  16   1       2766.75       2781.22        28.76 o                         
  -1  16   1       2702.21       2700.52        41.25 o                         
   0  16   1         44.44         48.25         7.87 o                         
   1  16   1       1526.12       1616.13        30.91 o                         
   2  16   1        381.11        363.51         6.74 o                         
   3  16   1        290.02        268.96         7.61 o                         
   4  16   1        104.06         90.31         7.54 o                         
   5  16   1         66.39         58.55         5.73 o                         
   6  16   1         10.85         15.42         3.79 o                         
  -6  17   1        199.80        200.16         7.34 o                         
  -5  17   1        234.44        229.45         9.99 o                         
  -4  17   1        206.86        224.74         7.63 o                         
  -3  17   1        728.63        778.59        11.92 o                         
  -2  17   1        997.61        992.98        13.75 o                         
  -1  17   1        557.83        545.44         8.88 o                         
   0  17   1       4694.25       4730.02        73.47 o                         
   1  17   1        109.05        109.41         3.74 o                         
   2  17   1       1195.26       1185.47        15.24 o                         
   3  17   1        190.02        175.63         6.33 o                         
   4  17   1       1415.60       1439.71        29.87 o                         
   5  17   1          8.43          4.29         6.10 o                         
   6  17   1        445.50        367.49        15.26 o                         
  -6  18   1        124.25        116.62         5.49 o                         
  -5  18   1          8.63         16.24         5.58 o                         
  -4  18   1        849.69        871.75        15.71 o                         
  -3  18   1       1608.79       1625.28        20.92 o                         
  -2  18   1        198.72        193.65         5.73 o                         
  -1  18   1        579.89        598.79         9.37 o                         
   0  18   1       1645.90       1707.73        18.41 o                         
   1  18   1        144.51        164.15         4.65 o                         
   2  18   1        283.79        295.85         6.53 o                         
   3  18   1        152.25        142.40         6.61 o                         
   4  18   1        227.79        231.56        10.09 o                         
   5  18   1         12.81         16.08         5.66 o                         
  -6  19   1         39.02         37.58         4.11 o                         
  -5  19   1       1031.96       1058.65        23.01 o                         
  -4  19   1        130.58        130.07         7.33 o                         
  -3  19   1       3126.06       3060.98        34.95 o                         
  -2  19   1       1771.09       1818.31        25.60 o                         
  -1  19   1       2844.69       2841.80        32.07 o                         
   0  19   1       1145.15       1097.93        13.66 o                         
   1  19   1       1323.29       1367.41        17.61 o                         
   2  19   1       1787.28       1809.86        21.51 o                         
   3  19   1       1917.65       1970.77        29.03 o                         
   4  19   1       1416.01       1454.13        29.88 o                         
   5  19   1        400.34        415.49        13.44 o                         
  -5  20   1       1061.70       1112.66        23.42 o                         
  -4  20   1        104.63        110.47         7.04 o                         
  -3  20   1        125.21        135.95         5.95 o                         
  -2  20   1        220.49        221.12         6.68 o                         
  -1  20   1        153.75        147.56         4.76 o                         
   0  20   1        309.87        315.61         7.75 o                         
   1  20   1         61.34         62.93         4.02 o                         
   2  20   1        408.56        427.75         8.67 o                         
   3  20   1        125.16        132.32         7.23 o                         
   4  20   1         56.90         60.04        10.01 o                         
   5  20   1          2.26          9.05         5.09 o                         
  -5  21   1        152.98        138.69         9.26 o                         
  -4  21   1        452.47        441.69        11.80 o                         
  -3  21   1        224.80        211.69         9.83 o                         
  -2  21   1          2.35          2.85         3.61 o                         
  -1  21   1        448.40        431.71         7.78 o                         
   0  21   1        448.25        451.37         8.45 o                         
   1  21   1       1786.37       1798.19        28.60 o                         
   2  21   1         20.11         15.94         3.78 o                         
   3  21   1       3384.83       3330.73        50.18 o                         
   4  21   1         46.60         42.70         6.46 o                         
   5  21   1        763.92        772.25        22.06 o                         
  -5  22   1        214.71        216.69        12.47 o                         
  -4  22   1        412.65        428.82        11.43 o                         
  -3  22   1         78.34         85.38         6.27 o                         
  -2  22   1        112.08        109.54         5.13 o                         
  -1  22   1        277.78        279.01         6.42 o                         
   0  22   1        219.02        241.78         6.75 o                         
   1  22   1        543.79        572.21        11.33 o                         
   2  22   1         80.80         73.53         5.00 o                         
   3  22   1         57.23         48.48         5.80 o                         
   4  22   1         78.76         74.09         6.82 o                         
   5  22   1         17.02         25.00         5.51 o                         
  -5  23   1        188.53        181.14         9.60 o                         
  -4  23   1        691.02        715.97        14.12 o                         
  -3  23   1         93.19         97.86        10.24 o                         
  -2  23   1        203.43        198.50         7.42 o                         
  -1  23   1        223.34        202.78         6.08 o                         
   0  23   1       1013.77        997.30        15.27 o                         
   1  23   1       1005.45       1037.14        14.95 o                         
   2  23   1        174.21        186.00         7.79 o                         
   3  23   1        163.07        184.09         8.17 o                         
   4  23   1        526.76        537.32        13.22 o                         
   5  23   1        564.27        587.46        27.75 o                         
  -5  24   1          4.77          9.20         5.79 o                         
  -4  24   1        195.48        203.64         7.66 o                         
  -3  24   1        147.05        148.49         7.39 o                         
  -2  24   1        260.67        265.48         9.29 o                         
  -1  24   1        169.82        183.36         5.99 o                         
   0  24   1        372.80        359.23        11.81 o                         
   1  24   1          3.44          4.09         3.47 o                         
   2  24   1         92.31        102.09         6.40 o                         
   3  24   1         11.91          8.64         4.85 o                         
   4  24   1        595.90        568.32        17.55 o                         
   5  24   1         80.48         91.36         8.30 o                         
  -5  25   1         20.28         25.22         6.97 o                         
  -4  25   1        354.27        368.75        10.48 o                         
  -3  25   1        461.42        461.96        11.95 o                         
  -2  25   1       1162.70       1159.24        20.42 o                         
  -1  25   1         79.48         70.25         6.17 o                         
   0  25   1       1475.49       1447.16        24.25 o                         
   1  25   1        444.22        416.32        12.91 o                         
   2  25   1       1641.86       1654.49        26.52 o                         
   3  25   1         13.08         15.93         5.45 o                         
   4  25   1       1251.83       1282.98        31.46 o                         
  -4  26   1        643.23        683.79        14.67 o                         
  -3  26   1         58.74         68.99         5.87 o                         
  -2  26   1        119.09        125.64         6.70 o                         
  -1  26   1         40.40         43.51         5.98 o                         
   0  26   1         95.68         79.89         6.52 o                         
   1  26   1         90.20         84.60         5.69 o                         
   2  26   1        105.72        105.94         5.96 o                         
   3  26   1        459.27        468.61        12.46 o                         
   4  26   1         19.82         21.86         6.36 o                         
  -4  27   1         93.91         84.60         6.42 o                         
  -3  27   1        314.09        327.79         9.57 o                         
  -2  27   1        563.11        578.96        15.65 o                         
  -1  27   1       1568.70       1551.36        27.04 o                         
   0  27   1         10.83          9.18         4.71 o                         
   1  27   1        437.89        444.94        10.64 o                         
   2  27   1        915.40        899.62        16.65 o                         
   3  27   1        986.15        996.62        20.31 o                         
   4  27   1        248.82        265.65         8.27 o                         
  -4  28   1         52.94         57.34         5.17 o                         
  -3  28   1        964.40        973.82        17.92 o                         
  -2  28   1         89.07         93.63         8.14 o                         
  -1  28   1        394.55        388.91        11.18 o                         
   0  28   1         88.43         89.08         6.05 o                         
   1  28   1        883.88        878.24        15.79 o                         
   2  28   1          8.11         10.98         5.12 o                         
   3  28   1         10.32         14.45         4.32 o                         
   4  28   1         64.21         57.50         4.71 o                         
  -4  29   1         57.73         55.77         4.64 o                         
  -3  29   1        435.82        432.80        10.20 o                         
  -2  29   1        273.98        283.51         8.83 o                         
  -1  29   1        288.85        289.79        10.34 o                         
   0  29   1       1723.15       1700.96        28.59 o                         
   1  29   1        557.01        553.97        11.52 o                         
   2  29   1        592.21        555.37        13.50 o                         
   3  29   1        509.00        508.71        15.40 o                         
  -3  30   1        290.95        295.62         8.45 o                         
  -2  30   1        650.36        648.00        16.19 o                         
  -1  30   1        117.84        120.54         8.45 o                         
   0  30   1        794.50        793.08        19.36 o                         
   1  30   1         39.27         40.69         5.48 o                         
   2  30   1        548.16        512.23        12.30 o                         
   3  30   1          4.75          1.22         3.35 o                         
  -3  31   1          2.23          3.99         3.95 o                         
  -2  31   1        972.32        961.81        20.46 o                         
  -1  31   1        928.58        923.86        17.39 o                         
   0  31   1        290.44        286.82        12.23 o                         
   1  31   1         23.15         25.05         4.59 o                         
   2  31   1        993.85       1018.23        16.58 o                         
   3  31   1          6.65          6.36         2.85 o                         
  -3  32   1        434.90        405.65        12.77 o                         
  -2  32   1        116.21        119.13         6.14 o                         
  -1  32   1          4.98          1.28         4.12 o                         
   0  32   1        908.82        869.00        18.66 o                         
   1  32   1         83.48         70.84         5.25 o                         
   2  32   1         18.44         21.54         3.13 o                         
  -2  33   1        155.97        148.77         9.75 o                         
  -1  33   1        109.96        107.33         5.80 o                         
   0  33   1        170.78        142.91         6.12 o                         
   1  33   1        376.93        354.17         9.87 o                         
   2  33   1        606.45        576.06        15.24 o                         
  -2  34   1         15.34         15.66         7.20 o                         
  -1  34   1        518.89        492.16        11.74 o                         
   0  34   1        233.48        227.25         6.93 o                         
   1  34   1        903.17        805.41        16.30 o                         
  -1  35   1        426.45        376.37        14.51 o                         
   0  35   1         12.50         11.80         3.17 o                         
  -6   0   2          2.66          5.00         6.04 o                         
  -4   0   2         22.96         44.50         4.86 o                         
  -2   0   2       3340.86       3518.44        49.52 o                         
   0   0   2        261.22        307.76         5.37 o                         
   2   0   2       3773.08       3613.38        67.97 o                         
   4   0   2        868.89        869.86        30.73 o                         
   6   0   2       6073.17       5933.85       126.45 o                         
  -7   1   2        166.97        145.48         5.58 o                         
  -6   1   2        430.91        432.66        11.43 o                         
  -5   1   2        615.38        666.15        10.88 o                         
  -4   1   2       1220.73       1145.42        14.27 o                         
  -3   1   2         28.98         35.12         3.08 o                         
  -2   1   2       2546.13       2421.66        27.48 o                         
  -1   1   2       2141.87       2132.33        19.45 o                         
   0   1   2       3298.33       3332.20        30.86 o                         
   1   1   2       1090.62       1084.27        11.87 o                         
   2   1   2       4727.73       4613.89        60.14 o                         
   3   1   2       1185.72       1210.37        15.48 o                         
   4   1   2        995.03        998.97        14.85 o                         
   5   1   2        290.31        296.75         9.16 o                         
   6   1   2         39.09         40.63         5.63 o                         
  -7   2   2         78.95         64.22         3.63 o                         
  -6   2   2        518.77        465.92        11.05 o                         
  -5   2   2         26.58         29.62         3.59 o                         
  -4   2   2        807.07        834.73        11.01 o                         
  -3   2   2          3.89          5.84         2.30 o                         
  -2   2   2         13.32          9.63         1.52 o                         
  -1   2   2         11.02         12.77         1.05 o                         
   0   2   2        677.90        640.16         7.11 o                         
   1   2   2       1992.52       1918.34        19.60 o                         
   2   2   2        287.30        318.74         7.36 o                         
   3   2   2       1619.54       1648.87        18.80 o                         
   4   2   2         21.35         31.07         3.42 o                         
   5   2   2        415.22        395.70         9.67 o                         
   6   2   2         18.62         13.51         4.45 o                         
  -7   3   2        803.82        793.95        17.95 o                         
  -6   3   2        153.86        134.01         7.64 o                         
  -5   3   2       1411.50       1464.36        22.82 o                         
  -4   3   2         58.23         57.67         3.03 o                         
  -3   3   2       1530.31       1311.35        21.02 o                         
  -2   3   2       1561.27       1633.62        18.52 o                         
  -1   3   2       7510.55       7453.70        65.48 o                         
   0   3   2         11.27         10.72         1.54 o                         
   1   3   2       2118.70       1940.23        20.61 o                         
   2   3   2         25.71         20.17         2.55 o                         
   3   3   2       3567.85       3664.06        36.22 o                         
   4   3   2         24.26         35.39         3.36 o                         
   5   3   2        514.09        497.98        11.63 o                         
   6   3   2         64.03         55.99         6.25 o                         
  -7   4   2          1.14          2.64         2.54 o                         
  -6   4   2        315.88        309.97         8.40 o                         
  -5   4   2          2.41         10.17         3.33 o                         
  -4   4   2        402.11        484.94         7.43 o                         
  -3   4   2        740.71        775.94        12.89 o                         
  -2   4   2        166.41        169.59         3.90 o                         
  -1   4   2         18.33         20.92         1.32 o                         
   0   4   2      23402.81      23866.61       212.57 o                         
   1   4   2        708.23        717.48         8.95 o                         
   2   4   2        615.42        663.81        10.12 o                         
   3   4   2        878.11        838.94        10.76 o                         
   4   4   2        441.31        452.67         7.55 o                         
   5   4   2        133.86        128.45        10.13 o                         
   6   4   2         84.40         68.60         4.78 o                         
  -7   5   2        217.82        197.26         6.25 o                         
  -6   5   2        348.37        385.38         9.37 o                         
  -5   5   2        843.83        856.71        15.19 o                         
  -4   5   2       2199.24       2103.08        20.23 o                         
  -3   5   2         77.00         75.17         3.63 o                         
  -2   5   2         53.62         53.30         2.34 o                         
  -1   5   2       1452.24       1419.91        16.40 o                         
   0   5   2       8065.50       8526.27        79.73 o                         
   1   5   2       1180.46       1201.62        14.31 o                         
   2   5   2         66.38         86.91         3.37 o                         
   3   5   2       1032.62       1081.83        13.05 o                         
   4   5   2        360.97        335.44         6.44 o                         
   5   5   2         49.76         53.48         5.37 o                         
   6   5   2        525.38        507.29        10.73 o                         
  -7   6   2          5.10          6.32         2.55 o                         
  -6   6   2         23.44         27.62         4.37 o                         
  -5   6   2        285.43        291.03         9.51 o                         
  -4   6   2          6.51         16.09         2.44 o                         
  -3   6   2          0.91          6.81         2.42 o                         
  -2   6   2         49.67         50.52         2.27 o                         
  -1   6   2       1497.90       1426.64        17.36 o                         
   0   6   2       1076.45       1044.72        11.43 o                         
   1   6   2        138.83        149.28         3.76 o                         
   2   6   2       3833.56       3833.64        48.03 o                         
   3   6   2         41.62         46.57         3.01 o                         
   4   6   2        851.69        875.95        11.79 o                         
   5   6   2        205.78        232.16         8.54 o                         
   6   6   2        697.10        659.53        14.51 o                         
  -7   7   2         16.14         14.23         3.09 o                         
  -6   7   2       1690.80       1705.60        26.29 o                         
  -5   7   2        628.56        639.92        18.79 o                         
  -4   7   2       2283.58       2287.88        22.80 o                         
  -3   7   2        503.33        549.74        12.26 o                         
  -2   7   2      11592.09      11571.82       113.12 o                         
  -1   7   2         45.71         40.77         2.00 o                         
   0   7   2        968.92        960.49        12.56 o                         
   1   7   2        323.90        375.51         6.72 o                         
   2   7   2       7297.02       7268.93        87.44 o                         
   3   7   2         67.33         78.97         3.97 o                         
   4   7   2       2390.20       2370.50        28.56 o                         
   5   7   2          2.70          8.76         5.35 o                         
   6   7   2        530.31        501.87        13.10 o                         
  -7   8   2          5.78          3.74         3.08 o                         
  -6   8   2          5.99         15.97         4.14 o                         
  -5   8   2          4.34          3.97         4.86 o                         
  -4   8   2         59.93         62.13         3.51 o                         
  -3   8   2        430.41        426.62         9.78 o                         
  -2   8   2        248.08        249.39         5.29 o                         
  -1   8   2         48.94         47.46         2.27 o                         
   0   8   2         87.84         69.34         2.88 o                         
   1   8   2        270.61        258.20         5.75 o                         
   2   8   2        209.02        202.37         6.46 o                         
   3   8   2         68.95         77.24         3.96 o                         
   4   8   2         90.25         87.11         5.34 o                         
   5   8   2         49.50         46.59         6.87 o                         
   6   8   2        385.70        369.32        12.13 o                         
  -6   9   2        437.90        449.51        10.51 o                         
  -5   9   2       1408.31       1496.86        27.97 o                         
  -4   9   2        629.77        640.35         9.86 o                         
  -3   9   2        863.30        904.95        10.58 o                         
  -2   9   2       1066.30        984.77        14.66 o                         
  -1   9   2        888.16        834.35        11.59 o                         
   0   9   2        171.18        163.47         5.38 o                         
   1   9   2       4039.04       3883.31        51.13 o                         
   2   9   2        315.55        343.37        11.21 o                         
   3   9   2        610.60        603.65        10.25 o                         
   4   9   2         22.99         24.99         4.26 o                         
   5   9   2       1365.44       1365.77        28.34 o                         
   6   9   2         65.67         61.60         5.21 o                         
  -6  10   2         12.09         15.61         4.31 o                         
  -5  10   2          8.79         14.90         5.51 o                         
  -4  10   2        258.33        280.86         5.85 o                         
  -3  10   2        677.91        745.16        10.36 o                         
  -2  10   2        194.68        216.10         5.66 o                         
  -1  10   2       1820.27       1803.13        25.94 o                         
   0  10   2        126.87        123.55         4.03 o                         
   1  10   2       1393.85       1331.10        20.29 o                         
   2  10   2        777.81        804.35        17.16 o                         
   3  10   2       1470.19       1421.91        18.54 o                         
   4  10   2         52.16         48.09         4.48 o                         
   5  10   2        237.59        236.42        10.19 o                         
   6  10   2          8.89          7.91         4.47 o                         
  -6  11   2          4.99          7.57         4.08 o                         
  -5  11   2       1647.35       1725.56        32.43 o                         
  -4  11   2        246.97        246.60         5.51 o                         
  -3  11   2       6231.56       6353.19        55.20 o                         
  -2  11   2        912.01        943.30        14.58 o                         
  -1  11   2       6445.49       6148.81        74.34 o                         
   0  11   2         27.18         33.65         2.96 o                         
   1  11   2        411.51        308.79         7.42 o                         
   2  11   2        120.33        119.30         6.29 o                         
   3  11   2        765.84        753.02        11.73 o                         
   4  11   2         85.83         74.82         4.70 o                         
   5  11   2        617.68        611.62        16.25 o                         
   6  11   2         91.32         74.29         5.13 o                         
  -6  12   2         28.77         22.34         4.21 o                         
  -5  12   2          2.40         10.95         5.03 o                         
  -4  12   2         52.40         43.06         3.24 o                         
  -3  12   2        696.00        763.76         9.72 o                         
  -2  12   2          4.35         11.37         2.40 o                         
  -1  12   2         94.58         86.42         3.83 o                         
   0  12   2         10.03         12.38         2.65 o                         
   1  12   2        444.83        449.46        10.30 o                         
   2  12   2       1942.93       2148.92        23.65 o                         
   3  12   2         43.49         39.41         3.46 o                         
   4  12   2         56.57         57.50         5.20 o                         
   5  12   2        300.92        295.89        10.95 o                         
   6  12   2        520.14        493.13        11.93 o                         
  -6  13   2       1271.89       1341.36        20.97 o                         
  -5  13   2        178.90        182.76         7.41 o                         
  -4  13   2        160.09        162.40         5.04 o                         
  -3  13   2        654.54        714.82         9.77 o                         
  -2  13   2       5106.62       4943.78        56.27 o                         
  -1  13   2         86.84         76.45         5.72 o                         
   0  13   2       3723.06       3596.40        56.26 o                         
   1  13   2        354.80        361.78        12.09 o                         
   2  13   2      10143.91      10221.26        97.80 o                         
   3  13   2        335.49        319.76         7.22 o                         
   4  13   2       1105.54       1136.65        21.69 o                         
   5  13   2         55.41         57.08         5.78 o                         
   6  13   2         98.03         78.41         6.00 o                         
  -6  14   2         21.05         32.15         3.90 o                         
  -5  14   2       1044.60        976.26        22.60 o                         
  -4  14   2         24.61         28.30         3.48 o                         
  -3  14   2         36.11         42.60         3.06 o                         
  -2  14   2       2143.05       2249.92        22.47 o                         
  -1  14   2         28.87         23.86         3.38 o                         
   0  14   2        605.82        583.71        13.60 o                         
   1  14   2        918.35       1037.71        22.88 o                         
   2  14   2       4829.15       4752.14        46.19 o                         
   3  14   2          0.04         -0.22         3.23 o                         
   4  14   2        904.82        957.10        18.70 o                         
   5  14   2          7.52          4.20         4.84 o                         
   6  14   2        774.59        743.92        17.08 o                         
  -6  15   2       1300.84       1347.35        23.97 o                         
  -5  15   2        307.52        307.15         9.66 o                         
  -4  15   2       2065.40       2135.28        24.69 o                         
  -3  15   2        503.94        533.61        10.07 o                         
  -2  15   2       4434.85       4632.56        42.53 o                         
  -1  15   2       1104.40       1069.20        23.60 o                         
   0  15   2       3006.10       2916.08        47.58 o                         
   1  15   2       3274.91       3403.92        41.84 o                         
   2  15   2        824.81        751.94        11.50 o                         
   3  15   2         94.24         92.61         4.45 o                         
   4  15   2         86.63        102.08         6.46 o                         
   5  15   2        239.20        237.23         8.12 o                         
   6  15   2         87.61         97.11        10.04 o                         
  -6  16   2          3.60          7.68         3.64 o                         
  -5  16   2          6.04         13.42         4.91 o                         
  -4  16   2        696.21        695.07        14.55 o                         
  -3  16   2        465.25        470.04         8.49 o                         
  -2  16   2         41.06         52.70         2.82 o                         
  -1  16   2        579.82        637.38        14.43 o                         
   0  16   2        546.62        567.86        15.43 o                         
   1  16   2         66.02         62.45         3.19 o                         
   2  16   2         22.09         28.12         3.10 o                         
   3  16   2       1016.92        968.85        14.06 o                         
   4  16   2        651.25        613.52        14.08 o                         
   5  16   2        723.64        724.75        18.44 o                         
  -6  17   2        104.61        114.02         8.44 o                         
  -5  17   2       1824.93       1893.55        44.31 o                         
  -4  17   2       1306.72       1320.36        24.08 o                         
  -3  17   2       2847.02       2885.60        32.09 o                         
  -2  17   2         27.17         33.77         2.83 o                         
  -1  17   2       3893.40       3901.79        40.08 o                         
   0  17   2         88.57         86.10         3.55 o                         
   1  17   2       5017.62       4927.50        51.32 o                         
   2  17   2          9.88         10.19         2.99 o                         
   3  17   2       2550.41       2558.79        33.64 o                         
   4  17   2          9.14         10.15         4.96 o                         
   5  17   2        503.17        520.41        12.41 o                         
  -6  18   2         23.78         25.99         4.30 o                         
  -5  18   2        696.76        727.54        16.25 o                         
  -4  18   2       1021.95       1037.24        22.08 o                         
  -3  18   2        116.67        122.90         5.71 o                         
  -2  18   2         24.72         17.97         2.78 o                         
  -1  18   2         44.65         51.12         3.33 o                         
   0  18   2        243.65        267.82         5.82 o                         
   1  18   2       1357.59       1372.66        17.65 o                         
   2  18   2          4.02          3.25         3.23 o                         
   3  18   2        149.82        154.04         6.59 o                         
   4  18   2        198.10        201.31         8.76 o                         
   5  18   2        657.35        653.53        14.11 o                         
  -6  19   2         68.84         74.71         7.05 o                         
  -5  19   2         49.37         57.61         7.02 o                         
  -4  19   2        494.45        520.10        14.47 o                         
  -3  19   2        122.57        121.87         6.06 o                         
  -2  19   2        545.13        560.56         9.68 o                         
  -1  19   2       1502.24       1539.10        18.69 o                         
   0  19   2        707.29        696.12        10.39 o                         
   1  19   2        365.57        376.54         7.68 o                         
   2  19   2        735.84        757.35        12.37 o                         
   3  19   2       2056.36       2035.34        33.08 o                         
   4  19   2        264.17        259.45         9.59 o                         
   5  19   2        270.01        278.11        11.01 o                         
  -5  20   2         16.95         22.60         6.08 o                         
  -4  20   2          6.57         15.43         5.70 o                         
  -3  20   2        106.93        109.10         7.16 o                         
  -2  20   2         37.82         40.68         3.49 o                         
  -1  20   2        810.62        864.10        15.57 o                         
   0  20   2        163.66        169.38         4.91 o                         
   1  20   2        103.82         99.11         4.34 o                         
   2  20   2       1909.19       1849.88        23.75 o                         
   3  20   2          6.85          5.20         5.28 o                         
   4  20   2        683.78        769.51        18.69 o                         
   5  20   2        340.67        281.78         8.65 o                         
  -5  21   2         93.87         85.82         7.19 o                         
  -4  21   2       1260.72       1327.47        28.54 o                         
  -3  21   2        248.71        257.17        11.01 o                         
  -2  21   2       1776.68       1773.39        22.51 o                         
  -1  21   2         20.36         27.06         3.28 o                         
   0  21   2       2334.98       2294.03        24.50 o                         
   1  21   2        263.07        272.17         6.78 o                         
   2  21   2       1051.84       1117.46        17.18 o                         
   3  21   2        104.70         99.33         7.31 o                         
   4  21   2       1113.45       1131.50        24.12 o                         
   5  21   2         91.84         83.81         5.49 o                         
  -5  22   2         56.93         47.48         5.89 o                         
  -4  22   2          3.77         -1.25         5.80 o                         
  -3  22   2        263.63        283.12        10.37 o                         
  -2  22   2          8.86         11.44         3.83 o                         
  -1  22   2        151.60        165.33         5.70 o                         
   0  22   2       1961.08       1983.07        22.55 o                         
   1  22   2         87.65         84.22         4.69 o                         
   2  22   2        580.92        567.50        13.71 o                         
   3  22   2         11.40         14.08         5.68 o                         
   4  22   2        824.95        836.19        19.09 o                         
   5  22   2        170.37        182.60         8.14 o                         
  -5  23   2        765.64        774.29        16.78 o                         
  -4  23   2        122.75        130.11         9.29 o                         
  -3  23   2       2786.23       2810.96        47.07 o                         
  -2  23   2        210.21        214.40         9.25 o                         
  -1  23   2       1131.09       1111.07        15.92 o                         
   0  23   2        603.97        599.06        10.55 o                         
   1  23   2        167.42        178.63         6.07 o                         
   2  23   2        785.58        755.18        16.30 o                         
   3  23   2        863.40        911.39        19.64 o                         
   4  23   2        283.94        322.79        10.40 o                         
  -5  24   2         50.97         59.29         5.69 o                         
  -4  24   2        184.96        180.29         9.99 o                         
  -3  24   2        326.90        347.23        10.44 o                         
  -2  24   2          0.86         10.21         5.09 o                         
  -1  24   2        566.21        565.18        12.68 o                         
   0  24   2       1426.58       1447.64        20.14 o                         
   1  24   2       1014.52       1011.86        19.85 o                         
   2  24   2        193.89        218.19         8.53 o                         
   3  24   2       1261.32       1176.17        23.18 o                         
   4  24   2         12.94         16.12         4.55 o                         
  -5  25   2       1080.45       1098.23        25.87 o                         
  -4  25   2         57.99         53.12         5.31 o                         
  -3  25   2       1112.14       1146.26        23.07 o                         
  -2  25   2        828.19        844.98        17.58 o                         
  -1  25   2       1401.38       1382.22        21.76 o                         
   0  25   2        227.89        243.98         8.92 o                         
   1  25   2        624.69        630.03        14.77 o                         
   2  25   2        106.78        106.26         6.74 o                         
   3  25   2       1287.62       1276.58        24.50 o                         
   4  25   2          7.05          5.02         3.92 o                         
  -4  26   2         11.06         16.48         4.55 o                         
  -3  26   2          6.22         -0.72         5.75 o                         
  -2  26   2          4.23          4.57         5.48 o                         
  -1  26   2        102.99        105.61         6.03 o                         
   0  26   2         63.04         76.22         6.39 o                         
   1  26   2        967.52        968.26        17.92 o                         
   2  26   2        139.44        152.50         7.79 o                         
   3  26   2        293.96        304.34         9.62 o                         
   4  26   2         87.90         83.49         5.71 o                         
  -4  27   2       1211.05       1219.24        23.98 o                         
  -3  27   2        906.35        949.88        21.45 o                         
  -2  27   2       1342.24       1378.77        32.41 o                         
  -1  27   2        162.69        156.41         7.56 o                         
   0  27   2       2287.38       2221.80        35.83 o                         
   1  27   2        467.54        472.75        11.45 o                         
   2  27   2        463.50        491.81        12.98 o                         
   3  27   2         37.42         34.48         4.74 o                         
   4  27   2        131.25        139.15         6.45 o                         
  -4  28   2          1.06          4.90         3.63 o                         
  -3  28   2         48.32         46.59         5.90 o                         
  -2  28   2        427.40        430.11        13.16 o                         
  -1  28   2         26.89         19.71         5.56 o                         
   0  28   2        290.86        286.69         8.99 o                         
   1  28   2        366.55        351.99         9.62 o                         
   2  28   2        921.27        897.69        18.57 o                         
   3  28   2          8.98          6.81         4.68 o                         
  -4  29   2       1040.70        984.49        19.04 o                         
  -3  29   2         76.10         75.73         5.31 o                         
  -2  29   2       2065.11       2095.52        44.88 o                         
  -1  29   2         59.28         57.78         6.58 o                         
   0  29   2       1866.97       1856.23        32.09 o                         
   1  29   2        519.08        516.16        11.53 o                         
   2  29   2        268.64        266.49         8.74 o                         
   3  29   2         22.27         27.83         3.83 o                         
  -3  30   2         29.80         32.26         4.48 o                         
  -2  30   2        261.65        263.09        14.66 o                         
  -1  30   2       1397.76       1374.53        30.30 o                         
   0  30   2         89.24         96.22         6.08 o                         
   1  30   2        409.69        384.73         8.87 o                         
   2  30   2        253.69        246.10         7.97 o                         
   3  30   2        136.02        129.91         5.00 o                         
  -3  31   2       1845.27       1791.07        35.71 o                         
  -2  31   2         27.08         37.47         8.65 o                         
  -1  31   2       3157.10       3122.25        54.30 o                         
   0  31   2         30.53         32.94         4.81 o                         
   1  31   2       1336.78       1309.28        19.38 o                         
   2  31   2         21.76         18.03         3.41 o                         
  -2  32   2        359.78        347.42        11.17 o                         
  -1  32   2         43.88         47.58         5.18 o                         
   0  32   2          2.16          2.23         3.52 o                         
   1  32   2         77.22         69.84         4.82 o                         
   2  32   2          5.36          5.27         2.83 o                         
  -2  33   2        215.86        188.71         7.53 o                         
  -1  33   2        222.79        212.35         7.60 o                         
   0  33   2        453.76        412.34        10.90 o                         
   1  33   2        819.30        812.65        15.32 o                         
  -1  34   2          2.28          0.21         3.53 o                         
   0  34   2         27.93         27.93         3.23 o                         
   1  34   2         28.40         21.39         3.48 o                         
  -7   0   3        216.68        225.15        11.60 o                         
  -5   0   3       1186.88       1239.29        29.80 o                         
  -3   0   3       2296.18       2066.74        39.69 o                         
  -1   0   3       1024.40        907.06        16.63 o                         
   1   0   3       3441.54       3203.37        49.43 o                         
   3   0   3        411.44        391.18         9.46 o                         
   5   0   3         86.34        113.85        15.86 o                         
  -7   1   3        126.28        123.53         4.79 o                         
  -6   1   3        315.33        313.53         8.80 o                         
  -5   1   3         44.62         63.01         5.91 o                         
  -4   1   3         47.17         47.92         2.90 o                         
  -3   1   3        147.95        194.69         5.69 o                         
  -2   1   3       1493.56       1499.44        17.77 o                         
  -1   1   3          8.57          9.82         1.64 o                         
   0   1   3        175.77        173.06         4.02 o                         
   1   1   3         52.92         46.38         2.36 o                         
   2   1   3        223.16        234.65         7.92 o                         
   3   1   3          1.67          6.30         2.32 o                         
   4   1   3        214.87        205.81         7.77 o                         
   5   1   3       1340.99       1339.44        31.62 o                         
   6   1   3         75.97         77.21         8.40 o                         
  -7   2   3        258.53        240.27         6.02 o                         
  -6   2   3        227.55        260.47        10.27 o                         
  -5   2   3        909.93        883.81        15.64 o                         
  -4   2   3       1226.55       1156.72        12.55 o                         
  -3   2   3        220.24        178.64         5.53 o                         
  -2   2   3       2463.50       2347.33        25.96 o                         
  -1   2   3       3479.70       3317.29        35.86 o                         
   0   2   3       4413.35       4285.65        45.15 o                         
   1   2   3       2224.46       2219.48        25.18 o                         
   2   2   3       5024.07       4839.80        64.08 o                         
   3   2   3       4715.13       4870.22        45.96 o                         
   4   2   3       1001.61       1040.82        17.56 o                         
   5   2   3       1589.26       1660.09        37.12 o                         
   6   2   3        857.84        872.87        24.52 o                         
  -7   3   3        166.01        143.06         4.67 o                         
  -6   3   3        287.99        296.98        12.38 o                         
  -5   3   3        532.38        514.40        10.00 o                         
  -4   3   3         44.27         46.20         2.67 o                         
  -3   3   3         98.81        100.06         4.21 o                         
  -2   3   3       2782.66       2853.14        30.80 o                         
  -1   3   3        439.39        408.81         6.13 o                         
   0   3   3         77.63         83.85         2.68 o                         
   1   3   3       1140.50       1133.98        15.01 o                         
   2   3   3        511.56        501.94        11.52 o                         
   3   3   3        213.72        224.51         6.01 o                         
   4   3   3        135.13        129.48         5.60 o                         
   5   3   3          0.27         -1.15         5.49 o                         
   6   3   3        608.33        580.21        20.56 o                         
  -7   4   3        115.06         99.88         3.84 o                         
  -6   4   3        602.99        618.91        16.57 o                         
  -5   4   3       1096.15       1013.37        16.23 o                         
  -4   4   3       1242.10       1207.14        12.40 o                         
  -3   4   3         22.98         35.71         3.15 o                         
  -2   4   3       2933.83       2900.87        33.95 o                         
  -1   4   3          8.79         10.28         1.72 o                         
   0   4   3       2448.75       2338.26        27.15 o                         
   1   4   3        224.86        223.75         5.43 o                         
   2   4   3       3924.06       3994.41        54.04 o                         
   3   4   3       1193.21       1272.41        15.31 o                         
   4   4   3        724.54        745.14        14.55 o                         
   5   4   3         97.75         97.02         6.85 o                         
   6   4   3       1059.57        947.06        30.25 o                         
  -7   5   3        221.03        171.17         4.47 o                         
  -6   5   3         28.59         31.42         4.33 o                         
  -5   5   3        333.13        388.90         8.59 o                         
  -4   5   3         15.25         13.23         2.34 o                         
  -3   5   3       1283.89       1408.51        15.03 o                         
  -2   5   3          8.47         10.54         2.11 o                         
  -1   5   3        492.41        511.14         7.62 o                         
   0   5   3         22.15         11.81         1.79 o                         
   1   5   3         36.34         31.90         2.23 o                         
   2   5   3        181.65        203.77         6.57 o                         
   3   5   3       1113.84       1168.24        14.39 o                         
   4   5   3          2.38          4.43         3.24 o                         
   5   5   3        232.61        227.75         9.96 o                         
   6   5   3        419.19        382.60        16.49 o                         
  -7   6   3        123.04        129.22         5.56 o                         
  -6   6   3         34.89         38.19         4.07 o                         
  -5   6   3        381.66        432.43         9.15 o                         
  -4   6   3         92.09         84.45         3.21 o                         
  -3   6   3       3772.95       3769.03        29.60 o                         
  -2   6   3        792.72        705.74        11.12 o                         
  -1   6   3       2206.25       1998.15        21.35 o                         
   0   6   3        258.82        251.06         5.17 o                         
   1   6   3       3966.80       3877.22        43.81 o                         
   2   6   3       2209.31       2217.81        32.48 o                         
   3   6   3       2220.38       2274.75        24.42 o                         
   4   6   3         48.30         46.85         5.08 o                         
   5   6   3       1291.71       1321.04        25.30 o                         
   6   6   3        129.51         94.58         5.90 o                         
  -6   7   3         38.31         40.30         4.38 o                         
  -5   7   3        309.40        315.63         8.20 o                         
  -4   7   3        138.15        121.86         3.69 o                         
  -3   7   3        511.28        465.88         6.33 o                         
  -2   7   3       2560.16       2686.83        35.50 o                         
  -1   7   3       1456.52       1483.13        18.06 o                         
   0   7   3        107.99        111.74         3.84 o                         
   1   7   3        332.36        339.17         6.66 o                         
   2   7   3        416.40        410.67         9.55 o                         
   3   7   3         32.42         33.22         3.29 o                         
   4   7   3         18.93         17.32         4.79 o                         
   5   7   3        140.79        143.22         9.46 o                         
   6   7   3         24.00         17.86         4.00 o                         
  -6   8   3        405.99        373.81        10.93 o                         
  -5   8   3        845.46        889.74        14.90 o                         
  -4   8   3        101.20        107.06         3.77 o                         
  -3   8   3       1405.25       1410.64        13.89 o                         
  -2   8   3       1388.05       1302.27        18.66 o                         
  -1   8   3        856.19        766.83        12.05 o                         
   0   8   3       1090.29       1102.56        16.41 o                         
   1   8   3       5351.66       5332.93        65.50 o                         
   2   8   3        911.19        920.71        11.48 o                         
   3   8   3       1434.77       1445.76        20.64 o                         
   4   8   3        339.97        349.17        17.53 o                         
   5   8   3       1269.68       1269.11        27.17 o                         
   6   8   3         89.81         78.14         5.34 o                         
  -6   9   3        225.49        250.95         7.63 o                         
  -5   9   3         36.64         49.92         5.04 o                         
  -4   9   3         69.34         68.64         3.40 o                         
  -3   9   3       1210.95       1203.30        13.71 o                         
  -2   9   3        826.55        855.75        13.72 o                         
  -1   9   3        202.98        250.17         6.87 o                         
   0   9   3          6.22          4.42         2.32 o                         
   1   9   3        324.61        343.94         8.88 o                         
   2   9   3          8.23         10.49         2.26 o                         
   3   9   3        238.15        225.98         7.02 o                         
   4   9   3         57.47         59.04         6.74 o                         
   5   9   3          6.78          9.38         6.09 o                         
   6   9   3          5.35          3.42         3.51 o                         
  -6  10   3        287.32        290.75        11.43 o                         
  -5  10   3        118.96        128.77         8.18 o                         
  -4  10   3        939.86        962.31        11.36 o                         
  -3  10   3        779.73        793.78        10.27 o                         
  -2  10   3       1665.79       1583.85        23.46 o                         
  -1  10   3       3759.47       3860.84        56.51 o                         
   0  10   3       2412.74       2162.53        36.78 o                         
   1  10   3       2808.74       2963.06        47.92 o                         
   2  10   3       4920.82       4906.79        49.02 o                         
   3  10   3         82.44         82.63         5.05 o                         
   4  10   3        967.31       1013.24        23.22 o                         
   5  10   3         14.46          9.99         5.91 o                         
   6  10   3        279.18        224.52         7.94 o                         
  -6  11   3        273.33        297.14         8.60 o                         
  -5  11   3        140.03        132.58         5.95 o                         
  -4  11   3         95.79        103.60         4.13 o                         
  -3  11   3        165.64        166.70         4.38 o                         
  -2  11   3        418.78        447.69        12.02 o                         
  -1  11   3        185.98        196.80         6.37 o                         
   0  11   3          7.09          7.54         2.61 o                         
   1  11   3      14264.26      15315.34       220.99 o                         
   2  11   3        274.62        276.85         6.14 o                         
   3  11   3          0.27         -2.19         3.66 o                         
   4  11   3        131.55        129.24         7.62 o                         
   5  11   3         55.81         57.75         6.87 o                         
  -6  12   3        519.09        577.64        12.25 o                         
  -5  12   3        777.98        789.48        13.16 o                         
  -4  12   3       1959.51       2027.39        21.16 o                         
  -3  12   3       1426.13       1471.41        16.36 o                         
  -2  12   3       7423.21       7689.68        67.75 o                         
  -1  12   3       2830.89       2697.43        38.54 o                         
   0  12   3       2120.30       2034.44        30.19 o                         
   1  12   3      12109.73      12375.89       166.47 o                         
   2  12   3       2603.38       2477.83        27.08 o                         
   3  12   3       1041.25       1040.12        18.40 o                         
   4  12   3        564.94        573.78        14.96 o                         
   5  12   3        855.34        828.85        21.40 o                         
  -6  13   3        244.44        244.80         7.30 o                         
  -5  13   3        876.50        908.49        17.04 o                         
  -4  13   3       1156.32       1183.74        13.80 o                         
  -3  13   3        133.19        151.06         4.01 o                         
  -2  13   3        245.22        247.33         6.92 o                         
  -1  13   3        104.22         86.68         4.76 o                         
   0  13   3       1129.20       1250.11        20.80 o                         
   1  13   3         13.12         16.11         2.35 o                         
   2  13   3          1.86          2.31         2.84 o                         
   3  13   3         91.16         83.75         5.14 o                         
   4  13   3        631.81        647.91        15.99 o                         
   5  13   3         26.96         23.58         6.99 o                         
  -6  14   3        165.62        166.66         7.78 o                         
  -5  14   3         64.73         81.96         5.16 o                         
  -4  14   3         67.53         64.43         4.54 o                         
  -3  14   3       2110.21       2181.04        21.00 o                         
  -2  14   3        573.17        621.05         8.90 o                         
  -1  14   3       1556.18       1510.42        18.48 o                         
   0  14   3        217.48        236.63         6.02 o                         
   1  14   3       4972.06       4831.14        48.51 o                         
   2  14   3        177.10        171.25         5.81 o                         
   3  14   3        609.11        638.37        13.03 o                         
   4  14   3          1.26          4.42         6.23 o                         
   5  14   3        768.63        748.46        30.12 o                         
  -6  15   3          9.03          6.50         3.54 o                         
  -5  15   3        185.26        195.12         8.46 o                         
  -4  15   3         42.78         49.03         4.55 o                         
  -3  15   3        167.23        174.92         5.15 o                         
  -2  15   3        333.38        332.71         6.32 o                         
  -1  15   3        149.61        159.37         4.47 o                         
   0  15   3        952.14        979.91        12.37 o                         
   1  15   3         90.93         67.88         3.45 o                         
   2  15   3         17.91         23.91         3.84 o                         
   3  15   3          4.65          9.71         4.67 o                         
   4  15   3          0.84         18.66         6.05 o                         
   5  15   3         22.60         16.38         5.98 o                         
  -6  16   3        208.29        194.18        12.78 o                         
  -5  16   3        275.96        275.25         7.90 o                         
  -4  16   3        449.74        441.09         9.94 o                         
  -3  16   3       1867.29       1872.12        22.61 o                         
  -2  16   3       1631.52       1631.69        19.05 o                         
  -1  16   3       1713.45       1593.95        20.41 o                         
   0  16   3       2210.13       2133.45        23.06 o                         
   1  16   3        598.30        591.58         9.48 o                         
   2  16   3       1221.18       1141.94        17.36 o                         
   3  16   3        246.01        280.79         8.90 o                         
   4  16   3       1179.94       1211.69        26.13 o                         
   5  16   3        199.83        175.23         7.38 o                         
  -6  17   3        636.34        632.70        11.61 o                         
  -5  17   3        368.92        370.65        12.16 o                         
  -4  17   3         34.49         42.00         5.06 o                         
  -3  17   3         76.15         75.06         4.46 o                         
  -2  17   3        148.78        145.36         5.29 o                         
  -1  17   3        479.90        465.83         8.81 o                         
   0  17   3        106.47         96.05         3.98 o                         
   1  17   3       1290.66       1303.65        17.26 o                         
   2  17   3       1317.95       1313.27        19.22 o                         
   3  17   3         61.13         51.49         5.10 o                         
   4  17   3         48.80         34.40         6.14 o                         
   5  17   3        101.57         80.55         5.43 o                         
  -6  18   3        516.01        504.91        16.67 o                         
  -5  18   3        502.39        505.84        11.10 o                         
  -4  18   3        839.93        811.71        17.60 o                         
  -3  18   3          9.34          7.23         3.68 o                         
  -2  18   3        991.92        980.11        13.37 o                         
  -1  18   3        978.67        960.92        14.33 o                         
   0  18   3       1428.10       1403.52        18.10 o                         
   1  18   3         30.25         31.84         3.68 o                         
   2  18   3       3319.31       3225.96        39.60 o                         
   3  18   3        588.10        641.68        14.71 o                         
   4  18   3       1296.45       1450.48        29.33 o                         
   5  18   3        434.19        439.83        12.46 o                         
  -5  19   3        223.20        227.36         7.19 o                         
  -4  19   3        165.43        190.39         9.29 o                         
  -3  19   3        825.33        848.87        17.92 o                         
  -2  19   3        796.54        851.71        12.71 o                         
  -1  19   3        374.13        358.06         7.95 o                         
   0  19   3          9.41         17.23         3.33 o                         
   1  19   3        129.56        122.46         5.16 o                         
   2  19   3        402.73        373.10         8.99 o                         
   3  19   3        564.63        562.54        13.65 o                         
   4  19   3        584.93        554.91        13.55 o                         
   5  19   3         74.79         71.15         5.13 o                         
  -5  20   3        645.18        667.21        16.34 o                         
  -4  20   3        898.54        922.35        20.31 o                         
  -3  20   3        869.49        878.72        18.52 o                         
  -2  20   3        132.00        123.02         4.99 o                         
  -1  20   3        986.64        969.41        14.82 o                         
   0  20   3        473.42        474.30         9.02 o                         
   1  20   3       1379.95       1361.46        19.68 o                         
   2  20   3         92.25         83.91         5.98 o                         
   3  20   3        635.21        636.10        13.77 o                         
   4  20   3        216.72        209.75        10.00 o                         
   5  20   3        339.11        343.22        22.34 o                         
  -5  21   3        247.29        246.04         8.10 o                         
  -4  21   3        418.54        437.65        12.79 o                         
  -3  21   3         22.21         32.63         5.10 o                         
  -2  21   3         33.66         37.33         3.94 o                         
  -1  21   3        573.68        556.98        11.16 o                         
   0  21   3         13.66         11.97         3.76 o                         
   1  21   3          7.27          6.85         3.77 o                         
   2  21   3        313.04        301.13         9.22 o                         
   3  21   3        255.16        227.42         8.09 o                         
   4  21   3          8.61         11.68         4.64 o                         
  -5  22   3        142.50        127.56         6.10 o                         
  -4  22   3       1031.53       1051.70        21.38 o                         
  -3  22   3        104.63        106.47         6.39 o                         
  -2  22   3        212.19        191.50         8.83 o                         
  -1  22   3        414.39        419.84        10.23 o                         
   0  22   3        960.10        996.46        16.12 o                         
   1  22   3        863.12        896.95        18.13 o                         
   2  22   3        710.16        695.22        14.43 o                         
   3  22   3       1295.89       1405.08        22.99 o                         
   4  22   3        506.22        499.23        11.68 o                         
  -5  23   3        510.76        534.01        11.57 o                         
  -4  23   3        448.25        441.95        12.11 o                         
  -3  23   3        990.84       1054.87        18.96 o                         
  -2  23   3        508.63        531.76        15.77 o                         
  -1  23   3         39.89         40.13         5.53 o                         
   0  23   3       1187.07       1197.58        22.24 o                         
   1  23   3         41.25         43.92         5.73 o                         
   2  23   3          4.45          3.62         5.05 o                         
   3  23   3         16.57         20.62         5.14 o                         
   4  23   3         22.82         32.83         4.97 o                         
  -5  24   3          3.51         -0.09         3.11 o                         
  -4  24   3        723.98        748.28        16.20 o                         
  -3  24   3       2181.00       2202.65        35.03 o                         
  -2  24   3        409.64        405.14        14.84 o                         
  -1  24   3        136.54        145.45         7.41 o                         
   0  24   3        158.61        168.17        10.11 o                         
   1  24   3        325.95        333.78        11.21 o                         
   2  24   3        562.25        629.96        19.53 o                         
   3  24   3          6.27          3.90         4.66 o                         
   4  24   3        786.30        857.53        27.31 o                         
  -4  25   3        735.62        721.73        15.33 o                         
  -3  25   3        216.80        224.50         8.16 o                         
  -2  25   3         99.98         99.46         8.39 o                         
  -1  25   3         51.38         62.66         5.79 o                         
   0  25   3        308.83        323.14        10.87 o                         
   1  25   3         13.11         29.19         5.49 o                         
   2  25   3         31.53         30.76         5.12 o                         
   3  25   3         23.73         22.80         5.87 o                         
   4  25   3         43.24         39.07         4.49 o                         
  -4  26   3        741.97        735.45        15.03 o                         
  -3  26   3        324.62        359.08         9.83 o                         
  -2  26   3       1700.66       1730.74        31.38 o                         
  -1  26   3       2842.34       2849.27        41.04 o                         
   0  26   3       2955.62       2823.02        46.91 o                         
   1  26   3        417.11        427.79        10.66 o                         
   2  26   3        965.85        979.66        18.53 o                         
   3  26   3        252.90        314.83        12.64 o                         
  -4  27   3        348.39        338.32         8.70 o                         
  -3  27   3        270.15        285.93        13.08 o                         
  -2  27   3          3.68          5.28         5.27 o                         
  -1  27   3        679.65        697.55        13.41 o                         
   0  27   3         27.07         24.91         5.66 o                         
   1  27   3         30.39         27.24         4.46 o                         
   2  27   3        105.98        102.91         6.27 o                         
   3  27   3         38.44         27.15         6.77 o                         
  -4  28   3          0.65          2.48         2.97 o                         
  -3  28   3       1360.00       1319.87        23.62 o                         
  -2  28   3         99.16        106.07         8.63 o                         
  -1  28   3       1346.07       1359.65        22.16 o                         
   0  28   3         81.49         75.81         6.23 o                         
   1  28   3        638.76        695.81        17.10 o                         
   2  28   3         22.40         21.17         5.01 o                         
   3  28   3        856.60        900.94        23.22 o                         
  -3  29   3        196.71        210.85         7.70 o                         
  -2  29   3        296.89        290.40        11.30 o                         
  -1  29   3          5.62          5.48         4.16 o                         
   0  29   3         16.51         19.53         4.69 o                         
   1  29   3         31.34         33.13         4.73 o                         
   2  29   3          0.01         -2.71         4.14 o                         
   3  29   3         15.42         10.06         3.35 o                         
  -3  30   3        705.45        686.08        16.58 o                         
  -2  30   3        120.10        107.38         7.20 o                         
  -1  30   3        894.81        872.26        16.45 o                         
   0  30   3        641.97        639.51        13.28 o                         
   1  30   3       1066.19       1019.10        19.55 o                         
   2  30   3        398.72        410.04        15.20 o                         
  -3  31   3          4.71          6.99         3.41 o                         
  -2  31   3         19.24         17.50         3.97 o                         
  -1  31   3          3.75          2.32         3.58 o                         
   0  31   3        274.72        280.39         7.93 o                         
   1  31   3         60.23         64.24         5.25 o                         
   2  31   3          0.17          1.10         3.12 o                         
  -2  32   3       1885.52       1676.34        29.85 o                         
  -1  32   3        233.98        268.05        12.63 o                         
   0  32   3       1229.60       1187.57        22.17 o                         
   1  32   3        361.74        362.94        10.99 o                         
  -1  33   3          5.84          3.47         3.97 o                         
   0  33   3         26.63         27.82         3.66 o                         
   1  33   3         15.03          6.43         4.45 o                         
  -6   0   4       1890.66       2056.68        42.85 o                         
  -4   0   4       1884.44       1900.30        31.95 o                         
  -2   0   4       2824.31       2792.11        50.46 o                         
   0   0   4        733.94        672.00        15.86 o                         
   2   0   4       3822.80       3820.63        63.04 o                         
   4   0   4        185.04        197.27        18.65 o                         
  -6   1   4        313.19        277.47         9.62 o                         
  -5   1   4          9.43          5.15         4.36 o                         
  -4   1   4       1284.39       1281.03        16.05 o                         
  -3   1   4        819.48        742.50         8.55 o                         
  -2   1   4       2225.62       2209.68        29.09 o                         
  -1   1   4       1776.34       1903.40        43.89 o                         
   0   1   4       2085.28       1997.35        25.91 o                         
   1   1   4        768.91        715.23        11.05 o                         
   2   1   4       1313.97       1316.58        17.54 o                         
   3   1   4        540.69        549.45        10.88 o                         
   4   1   4        812.84        859.84        23.13 o                         
   5   1   4        447.23        446.63        14.78 o                         
  -6   2   4         66.68         53.95         5.40 o                         
  -5   2   4        775.56        842.12        14.42 o                         
  -4   2   4        557.86        533.02         8.23 o                         
  -3   2   4       4071.81       4061.78        33.77 o                         
  -2   2   4         47.80         34.57         3.59 o                         
  -1   2   4       2664.60       2520.05        33.76 o                         
   0   2   4       6161.99       6069.09        78.72 o                         
   1   2   4        379.43        352.59         7.84 o                         
   2   2   4         12.90         14.46         2.67 o                         
   3   2   4        230.84        237.77         7.47 o                         
   4   2   4         76.72         75.56         9.20 o                         
   5   2   4          6.73          0.01         8.60 o                         
  -6   3   4          7.16          4.26         4.29 o                         
  -5   3   4       1058.57       1123.84        15.97 o                         
  -4   3   4          1.71          2.86         2.64 o                         
  -3   3   4        434.85        434.95         6.25 o                         
  -2   3   4        548.87        556.40        10.76 o                         
  -1   3   4       5789.96       5647.05        77.29 o                         
   0   3   4         54.99         70.58         3.56 o                         
   1   3   4       2996.07       3061.93        38.24 o                         
   2   3   4        263.16        284.06         8.52 o                         
   3   3   4       1165.90       1199.29        15.32 o                         
   4   3   4         17.22         23.35         7.15 o                         
   5   3   4       1562.23       1683.05        50.75 o                         
  -6   4   4          3.28          6.34         3.85 o                         
  -5   4   4       1124.79       1145.07        15.53 o                         
  -4   4   4        480.72        498.83         7.41 o                         
  -3   4   4       3957.12       3881.64        32.54 o                         
  -2   4   4        192.70        205.11         6.21 o                         
  -1   4   4       2783.88       2598.04        39.30 o                         
   0   4   4        558.15        558.15        10.01 o                         
   1   4   4       1637.27       1684.64        23.28 o                         
   2   4   4        801.60        851.17        12.88 o                         
   3   4   4        343.81        355.07         7.36 o                         
   4   4   4        263.97        268.13        10.63 o                         
   5   4   4         26.94         26.93         6.47 o                         
  -6   5   4          4.13         10.38         3.82 o                         
  -5   5   4        306.76        304.28         7.34 o                         
  -4   5   4         45.57         41.26         2.97 o                         
  -3   5   4         96.83        115.47         3.26 o                         
  -2   5   4         45.06         66.65         4.02 o                         
  -1   5   4        368.87        353.52         8.21 o                         
   0   5   4        474.02        458.70         9.64 o                         
   1   5   4       3365.79       3356.20        43.89 o                         
   2   5   4       1365.64       1425.36        18.16 o                         
   3   5   4        154.39        157.38         5.14 o                         
   4   5   4        220.38        214.52         8.80 o                         
   5   5   4        860.03        893.42        22.82 o                         
  -6   6   4       1068.37       1076.66        15.24 o                         
  -5   6   4         18.05         15.62         3.65 o                         
  -4   6   4        294.85        282.71         5.56 o                         
  -3   6   4        105.55        133.16         3.99 o                         
  -2   6   4       2462.55       2309.70        29.22 o                         
  -1   6   4        339.78        404.48         8.44 o                         
   0   6   4       2396.54       2328.07        31.63 o                         
   1   6   4        762.54        786.96        12.65 o                         
   2   6   4        585.67        603.12         9.89 o                         
   3   6   4        283.16        274.25         6.68 o                         
   4   6   4        122.68        123.84         7.19 o                         
   5   6   4        224.24        218.46        10.18 o                         
  -6   7   4        138.24        130.85         5.39 o                         
  -5   7   4        143.64        142.07         5.71 o                         
  -4   7   4       1451.43       1499.27        16.48 o                         
  -3   7   4        197.40        249.15         5.05 o                         
  -2   7   4        772.72        743.90        10.75 o                         
  -1   7   4        525.94        564.06        11.26 o                         
   0   7   4       4716.63       4576.98        61.01 o                         
   1   7   4         85.17         87.90         3.91 o                         
   2   7   4       4512.64       4648.81        50.99 o                         
   3   7   4         61.81         58.34         4.49 o                         
   4   7   4       3473.64       3423.04        60.42 o                         
   5   7   4         32.07         36.14         5.30 o                         
  -6   8   4        313.89        353.14         8.18 o                         
  -5   8   4         70.09         62.88         4.43 o                         
  -4   8   4       4359.53       4513.84        43.65 o                         
  -3   8   4        571.89        620.26         9.43 o                         
  -2   8   4       3722.58       3726.23        37.17 o                         
  -1   8   4         15.08         15.81         3.16 o                         
   0   8   4       2912.24       2906.88        43.65 o                         
   1   8   4        617.96        648.49        10.26 o                         
   2   8   4        310.10        318.55         8.05 o                         
   3   8   4         18.07         20.99         4.23 o                         
   4   8   4        200.43        189.69         9.33 o                         
   5   8   4         73.60         75.41         6.77 o                         
  -6   9   4         74.38         80.64         6.86 o                         
  -5   9   4         16.70         17.67         4.21 o                         
  -4   9   4        434.63        414.43         8.22 o                         
  -3   9   4         51.15         46.81         3.19 o                         
  -2   9   4       1088.32       1103.91        13.64 o                         
  -1   9   4       1558.11       1464.81        27.63 o                         
   0   9   4       1511.94       1675.46        30.24 o                         
   1   9   4       2608.52       2680.41        30.86 o                         
   2   9   4       1995.48       2029.17        28.75 o                         
   3   9   4        516.57        566.60        11.71 o                         
   4   9   4        513.26        503.64        14.92 o                         
   5   9   4        392.33        390.17        20.51 o                         
  -6  10   4          3.33          2.29         3.33 o                         
  -5  10   4         95.21        110.21         6.02 o                         
  -4  10   4        168.05        135.53         4.75 o                         
  -3  10   4       3877.75       3928.75        37.19 o                         
  -2  10   4        288.34        359.81         6.33 o                         
  -1  10   4        410.79        362.21         7.61 o                         
   0  10   4        395.83        442.31         7.71 o                         
   1  10   4       2184.03       2227.36        24.40 o                         
   2  10   4        173.87        182.69         6.08 o                         
   3  10   4        255.68        263.93         9.92 o                         
   4  10   4        130.50        115.98         7.90 o                         
   5  10   4        117.22        121.51         7.60 o                         
  -6  11   4          7.92          7.44         3.20 o                         
  -5  11   4         16.97         16.63         4.09 o                         
  -4  11   4        596.14        557.19         9.46 o                         
  -3  11   4        628.10        664.47         9.52 o                         
  -2  11   4        224.21        195.44         4.92 o                         
  -1  11   4        684.21        563.68         7.47 o                         
   0  11   4        272.93        282.68         5.44 o                         
   1  11   4       4042.52       3945.78        39.11 o                         
   2  11   4        196.05        185.47         5.92 o                         
   3  11   4       1557.44       1565.12        25.16 o                         
   4  11   4         17.42          8.37         5.86 o                         
   5  11   4       1202.09       1131.62        25.61 o                         
  -6  12   4        108.47        119.28         5.17 o                         
  -5  12   4        435.03        443.29        10.01 o                         
  -4  12   4         66.98         65.28         4.83 o                         
  -3  12   4       1207.68       1217.51        15.48 o                         
  -2  12   4         32.32         33.22         3.10 o                         
  -1  12   4        347.07        296.74         5.47 o                         
   0  12   4        920.29        966.57        12.00 o                         
   1  12   4       1232.51       1198.86        14.68 o                         
   2  12   4        297.32        269.68         7.70 o                         
   3  12   4        165.21        175.39         7.17 o                         
   4  12   4        637.33        658.29        21.99 o                         
   5  12   4        120.39         96.71         8.99 o                         
  -6  13   4         39.45         42.60         4.03 o                         
  -5  13   4        729.19        708.79        14.02 o                         
  -4  13   4        383.05        380.31         9.84 o                         
  -3  13   4        167.94        185.65         7.83 o                         
  -2  13   4       1144.47       1060.42        13.71 o                         
  -1  13   4        194.32        194.43         4.37 o                         
   0  13   4       3054.06       2960.11        28.71 o                         
   1  13   4        674.36        689.60        10.07 o                         
   2  13   4        504.90        506.36        10.23 o                         
   3  13   4        842.13        849.76        17.57 o                         
   4  13   4        590.59        632.57        15.38 o                         
   5  13   4         59.32         51.96         6.37 o                         
  -6  14   4        989.96       1022.76        28.67 o                         
  -5  14   4        745.86        723.04        12.73 o                         
  -4  14   4        555.12        574.97        10.93 o                         
  -3  14   4         37.00         33.93         3.62 o                         
  -2  14   4       2553.05       2560.47        31.17 o                         
  -1  14   4        173.19        150.67         4.31 o                         
   0  14   4       1095.56       1035.11        12.55 o                         
   1  14   4          0.47          3.51         2.86 o                         
   2  14   4        807.35        804.62        12.98 o                         
   3  14   4         22.81         19.13         5.39 o                         
   4  14   4         65.52         67.91         6.25 o                         
   5  14   4         46.06         41.39         6.45 o                         
  -6  15   4          7.79         10.38         3.17 o                         
  -5  15   4         71.30         84.29         4.63 o                         
  -4  15   4        547.20        552.32        10.64 o                         
  -3  15   4        212.10        228.31         7.27 o                         
  -2  15   4        895.21        875.78        11.90 o                         
  -1  15   4         30.41         44.11         3.12 o                         
   0  15   4       3182.77       3107.71        31.10 o                         
   1  15   4         36.19         27.90         3.26 o                         
   2  15   4        608.62        643.97        11.44 o                         
   3  15   4         28.73         23.88         5.34 o                         
   4  15   4        789.71        783.72        18.88 o                         
   5  15   4        102.12         77.13         6.41 o                         
  -6  16   4         41.38         42.87         4.72 o                         
  -5  16   4        492.64        503.93         9.40 o                         
  -4  16   4        287.66        293.71         7.67 o                         
  -3  16   4        296.59        322.68         7.38 o                         
  -2  16   4        273.89        265.26         6.54 o                         
  -1  16   4        264.55        258.65         6.09 o                         
   0  16   4        139.41        119.33         4.54 o                         
   1  16   4        563.42        577.58        10.01 o                         
   2  16   4         13.70         12.57         4.13 o                         
   3  16   4         17.47         15.28         5.17 o                         
   4  16   4          4.83          8.67         5.34 o                         
   5  16   4          7.22          1.00         3.40 o                         
  -6  17   4         12.23          4.77         3.80 o                         
  -5  17   4        212.96        210.02         6.18 o                         
  -4  17   4        634.07        632.27        11.61 o                         
  -3  17   4        501.49        499.12        11.22 o                         
  -2  17   4        271.94        263.65         7.59 o                         
  -1  17   4       1807.10       1786.37        23.20 o                         
   0  17   4         96.42         93.14         4.24 o                         
   1  17   4       3526.06       3484.29        38.53 o                         
   2  17   4       3173.31       3092.84        51.08 o                         
   3  17   4        955.68        983.22        19.38 o                         
   4  17   4         44.81         48.74         5.87 o                         
  -5  18   4        602.59        607.02        12.64 o                         
  -4  18   4        135.25        145.78         6.61 o                         
  -3  18   4        911.41        898.07        20.21 o                         
  -2  18   4          6.14         12.06         3.94 o                         
  -1  18   4        680.27        649.76        11.48 o                         
   0  18   4        464.51        477.87         8.91 o                         
   1  18   4       2222.11       2228.46        31.97 o                         
   2  18   4       1674.71       1687.44        31.80 o                         
   3  18   4        471.60        430.23        10.81 o                         
   4  18   4         32.01         27.48         4.55 o                         
  -5  19   4        123.67        118.82         5.21 o                         
  -4  19   4         20.65         28.63         5.14 o                         
  -3  19   4        458.90        455.01        12.52 o                         
  -2  19   4         98.72        103.48         6.18 o                         
  -1  19   4         35.95         40.72         4.20 o                         
   0  19   4        234.05        235.95         6.72 o                         
   1  19   4        459.03        454.06        11.05 o                         
   2  19   4         44.22         39.59         6.39 o                         
   3  19   4        200.28        244.23         9.52 o                         
   4  19   4        153.07        160.03         6.76 o                         
  -5  20   4         59.14         70.09         5.48 o                         
  -4  20   4        378.15        380.29        10.04 o                         
  -3  20   4         13.26         11.77         5.20 o                         
  -2  20   4       1329.15       1350.42        28.92 o                         
  -1  20   4         29.12         32.66         4.09 o                         
   0  20   4         78.49         81.52         4.78 o                         
   1  20   4         94.65         92.84         6.12 o                         
   2  20   4        545.89        589.53        15.17 o                         
   3  20   4          3.04          3.28         5.18 o                         
   4  20   4         77.50         61.70         5.22 o                         
  -5  21   4         96.37         92.93         5.61 o                         
  -4  21   4         60.23         62.90         5.39 o                         
  -3  21   4        130.78        134.43         6.75 o                         
  -2  21   4        144.67        153.75         9.15 o                         
  -1  21   4          7.21          8.66         4.96 o                         
   0  21   4       2128.39       2185.21        29.48 o                         
   1  21   4        164.75        154.53         7.14 o                         
   2  21   4        375.37        410.56        14.70 o                         
   3  21   4          6.80          6.37         5.02 o                         
   4  21   4        667.35        756.68        16.14 o                         
  -5  22   4        394.21        373.53        10.03 o                         
  -4  22   4       1281.10       1344.67        22.99 o                         
  -3  22   4         90.13         97.57         6.60 o                         
  -2  22   4        277.38        280.45        11.54 o                         
  -1  22   4        572.45        594.60        13.16 o                         
   0  22   4        467.09        499.33        13.54 o                         
   1  22   4         20.10         16.47         4.87 o                         
   2  22   4        513.82        507.32        12.69 o                         
   3  22   4        149.51        162.06         8.77 o                         
   4  22   4        157.89        151.01         6.84 o                         
  -5  23   4        296.11        296.74         8.16 o                         
  -4  23   4        423.08        426.08        10.35 o                         
  -3  23   4         27.43         31.00         5.29 o                         
  -2  23   4         44.90         47.32         6.23 o                         
  -1  23   4        376.96        369.91        10.20 o                         
   0  23   4        136.76        141.87         7.73 o                         
   1  23   4        205.71        232.74         8.85 o                         
   2  23   4         22.77         26.99         5.04 o                         
   3  23   4       1652.94       1645.93        31.07 o                         
   4  23   4        122.87        119.45         8.14 o                         
  -4  24   4         13.38          5.37         4.49 o                         
  -3  24   4       1046.02       1057.46        19.50 o                         
  -2  24   4         21.24         25.36         5.76 o                         
  -1  24   4       2420.31       2426.98        35.81 o                         
   0  24   4        140.29        138.80         7.41 o                         
   1  24   4        267.87        286.78         9.47 o                         
   2  24   4         25.33         27.43         5.07 o                         
   3  24   4         29.33         31.35         4.65 o                         
  -4  25   4        142.31        120.30         6.12 o                         
  -3  25   4        115.39        126.67         6.81 o                         
  -2  25   4        144.15        145.13         7.60 o                         
  -1  25   4         80.16         86.50         6.93 o                         
   0  25   4          4.09          5.05         5.51 o                         
   1  25   4        734.48        830.25        16.73 o                         
   2  25   4         23.16         18.97         4.42 o                         
   3  25   4        288.77        335.84        10.31 o                         
  -4  26   4         85.28         88.83         4.73 o                         
  -3  26   4         68.50         73.75         5.48 o                         
  -2  26   4        307.35        310.75        10.03 o                         
  -1  26   4        145.97        159.12         8.57 o                         
   0  26   4        234.53        246.63        10.21 o                         
   1  26   4         68.52         70.09         5.70 o                         
   2  26   4        188.80        204.43         9.36 o                         
   3  26   4        128.41        122.66         6.92 o                         
  -4  27   4        254.60        239.16         7.84 o                         
  -3  27   4         29.91         42.99         4.30 o                         
  -2  27   4        257.74        253.43         9.34 o                         
  -1  27   4        475.11        500.85        12.02 o                         
   0  27   4        388.55        419.83        12.86 o                         
   1  27   4         33.87         38.93         4.95 o                         
   2  27   4        551.73        576.63        13.81 o                         
   3  27   4         74.88         70.81         9.29 o                         
  -3  28   4        592.03        594.04        13.53 o                         
  -2  28   4       1260.49       1272.01        23.30 o                         
  -1  28   4         58.24         56.93         5.16 o                         
   0  28   4        883.48        916.31        18.67 o                         
   1  28   4        106.89        108.96         5.65 o                         
   2  28   4        133.95        125.88         6.40 o                         
  -3  29   4         26.09         24.84         4.20 o                         
  -2  29   4       1158.61       1148.48        22.95 o                         
  -1  29   4        253.78        236.15         7.49 o                         
   0  29   4        434.47        428.42        10.27 o                         
   1  29   4         19.47         20.54         4.39 o                         
   2  29   4        767.73        786.62        20.67 o                         
  -2  30   4        274.94        282.19        10.21 o                         
  -1  30   4        371.24        341.22        11.04 o                         
   0  30   4         23.21         17.33         4.03 o                         
   1  30   4         66.58         68.11         5.01 o                         
  -2  31   4        268.28        262.81        10.42 o                         
  -1  31   4        678.54        689.05        12.71 o                         
   0  31   4          1.69          4.32         3.40 o                         
   1  31   4        605.78        600.66        13.12 o                         
  -1  32   4        196.42        162.96         7.06 o                         
   0  32   4         10.35         14.05         2.91 o                         
  -5   0   5         79.96         95.40        12.06 o                         
  -3   0   5       1277.33       1337.60        22.56 o                         
  -1   0   5         13.54         24.47         3.92 o                         
   1   0   5         30.62         31.23         3.91 o                         
   3   0   5         25.10         37.62        14.98 o                         
   5   0   5         61.47         63.35         8.82 o                         
  -6   1   5        164.08        175.65         6.28 o                         
  -5   1   5       1699.89       1796.11        28.05 o                         
  -4   1   5        887.44        861.19        12.20 o                         
  -3   1   5       1271.24       1295.85        15.56 o                         
  -2   1   5       2225.38       2227.76        24.92 o                         
  -1   1   5       4173.42       4148.93        50.89 o                         
   0   1   5       2985.58       3007.91        30.88 o                         
   1   1   5        927.61        891.84        11.62 o                         
   2   1   5         38.92         37.49         4.20 o                         
   3   1   5        267.36        257.58        21.05 o                         
   4   1   5        193.88        190.43        11.86 o                         
   5   1   5        196.06        183.81        10.01 o                         
  -6   2   5         59.83         64.19         4.44 o                         
  -5   2   5         43.56         46.64         5.14 o                         
  -4   2   5         47.04         51.84         3.76 o                         
  -3   2   5       1639.01       1648.97        17.49 o                         
  -2   2   5        796.45        842.35        11.13 o                         
  -1   2   5        474.54        515.20         8.54 o                         
   0   2   5        313.14        297.85         5.89 o                         
   1   2   5        241.60        217.06         4.78 o                         
   2   2   5         17.09          9.79         3.52 o                         
   3   2   5        138.29        147.29        11.50 o                         
   4   2   5        268.46        260.98        11.38 o                         
   5   2   5         43.01         42.54         6.55 o                         
  -6   3   5        711.09        760.74        13.02 o                         
  -5   3   5        196.29        204.44         6.92 o                         
  -4   3   5       3149.00       3270.30        29.75 o                         
  -3   3   5        562.31        567.58         7.51 o                         
  -2   3   5       3184.96       3232.49        32.15 o                         
  -1   3   5       1144.88       1197.70        14.10 o                         
   0   3   5       2264.16       2250.27        26.05 o                         
   1   3   5         44.75         37.24         2.78 o                         
   2   3   5       1090.57       1059.30        15.99 o                         
   3   3   5        347.39        345.19        13.79 o                         
   4   3   5        674.02        693.83        21.61 o                         
   5   3   5        116.82        117.14         6.28 o                         
  -6   4   5         10.81         14.50         3.97 o                         
  -5   4   5          4.01          3.79         4.01 o                         
  -4   4   5        796.01        782.82         9.97 o                         
  -3   4   5        129.14        108.78         3.36 o                         
  -2   4   5        899.30        906.30        10.53 o                         
  -1   4   5         25.60         41.65         2.74 o                         
   0   4   5         59.09         66.16         3.47 o                         
   1   4   5        811.81        845.84        10.96 o                         
   2   4   5         27.92         32.28         3.60 o                         
   3   4   5          5.59         11.89         6.28 o                         
   4   4   5        457.57        487.23        18.30 o                         
   5   4   5        138.26        125.19         6.37 o                         
  -6   5   5        411.70        448.72        14.87 o                         
  -5   5   5       1045.45       1104.59        15.66 o                         
  -4   5   5       1664.68       1708.71        19.44 o                         
  -3   5   5       1377.89       1365.04        12.89 o                         
  -2   5   5        677.58        656.03         9.02 o                         
  -1   5   5       3838.93       3885.09        34.43 o                         
   0   5   5       1492.17       1485.92        16.14 o                         
   1   5   5        570.91        564.25         8.35 o                         
   2   5   5        915.18        972.55        16.97 o                         
   3   5   5       1100.86       1114.70        25.55 o                         
   4   5   5        991.44       1040.69        46.34 o                         
   5   5   5         26.60         22.69         4.85 o                         
  -6   6   5         48.97         58.47         4.08 o                         
  -5   6   5         23.40         22.15         4.14 o                         
  -4   6   5        512.53        517.20         8.99 o                         
  -3   6   5        373.96        397.68         5.90 o                         
  -2   6   5         23.75         27.09         2.78 o                         
  -1   6   5          7.04         10.32         2.22 o                         
   0   6   5        410.96        486.51         7.43 o                         
   1   6   5         73.80         81.83         3.48 o                         
   2   6   5         47.24         46.72         4.20 o                         
   3   6   5       1054.36       1036.12        23.66 o                         
   4   6   5         98.55         87.21         7.82 o                         
   5   6   5        170.42        149.80         8.50 o                         
  -6   7   5         39.07         38.40         3.73 o                         
  -5   7   5        101.39        121.75         5.77 o                         
  -4   7   5        643.28        668.47        11.38 o                         
  -3   7   5       1982.05       1968.26        19.06 o                         
  -2   7   5          8.72         10.34         2.72 o                         
  -1   7   5        903.01        857.64        11.19 o                         
   0   7   5         64.30         70.39         3.88 o                         
   1   7   5       3550.61       3524.40        38.65 o                         
   2   7   5         25.67         27.39         4.25 o                         
   3   7   5        649.13        649.28        17.40 o                         
   4   7   5          8.12         12.74         5.21 o                         
   5   7   5       1168.51       1064.01        46.04 o                         
  -6   8   5        186.98        193.81         7.65 o                         
  -5   8   5        137.92        112.30         5.26 o                         
  -4   8   5        169.32        162.80         5.78 o                         
  -3   8   5        139.67        141.80         4.38 o                         
  -2   8   5          8.55          9.43         3.32 o                         
  -1   8   5          4.06          6.20         2.67 o                         
   0   8   5        439.75        466.49         8.32 o                         
   1   8   5        787.34        767.12        13.50 o                         
   2   8   5          3.96          5.83         4.27 o                         
   3   8   5        234.09        246.48         8.79 o                         
   4   8   5        143.37        153.02         8.08 o                         
   5   8   5        236.73        225.05        11.89 o                         
  -6   9   5        102.79        122.36         4.98 o                         
  -5   9   5       3001.27       2965.04        37.53 o                         
  -4   9   5        274.30        257.38         7.30 o                         
  -3   9   5        454.16        455.02         8.00 o                         
  -2   9   5        595.05        555.26        12.11 o                         
  -1   9   5       1415.70       1395.89        17.14 o                         
   0   9   5       2534.32       2509.22        27.51 o                         
   1   9   5        324.06        330.05         9.50 o                         
   2   9   5        747.77        740.99        16.42 o                         
   3   9   5       1147.41       1144.10        21.43 o                         
   4   9   5       1427.52       1376.23        31.24 o                         
   5   9   5        525.79        484.41        14.88 o                         
  -6  10   5          4.96         14.26         3.22 o                         
  -5  10   5        141.12        169.10         5.97 o                         
  -4  10   5        172.96        169.23         6.62 o                         
  -3  10   5        208.20        199.36         6.17 o                         
  -2  10   5         57.56         58.40         3.63 o                         
  -1  10   5         62.86         60.28         3.76 o                         
   0  10   5          9.44          9.03         2.70 o                         
   1  10   5         97.75         90.93         4.53 o                         
   2  10   5        302.49        324.32         9.09 o                         
   3  10   5        254.54        276.40         9.53 o                         
   4  10   5        100.08        104.47         7.12 o                         
   5  10   5         98.45         92.49         7.76 o                         
  -6  11   5        602.95        646.22        15.33 o                         
  -5  11   5        354.17        340.20         8.34 o                         
  -4  11   5       1176.62       1252.31        19.16 o                         
  -3  11   5        326.08        308.04         6.89 o                         
  -2  11   5        735.76        692.78        10.82 o                         
  -1  11   5        266.61        283.02         8.09 o                         
   0  11   5       2616.78       2605.78        28.44 o                         
   1  11   5         61.23         68.05         4.27 o                         
   2  11   5        124.26        132.49         7.30 o                         
   3  11   5          5.11          5.76         5.00 o                         
   4  11   5       1061.65       1018.93        22.16 o                         
   5  11   5         18.42         10.10         6.52 o                         
  -6  12   5         37.92         53.34         3.90 o                         
  -5  12   5         12.02         21.94         4.02 o                         
  -4  12   5         47.32         51.41         4.94 o                         
  -3  12   5         86.35         88.41         4.08 o                         
  -2  12   5         64.59         72.17         3.84 o                         
  -1  12   5        249.42        235.45         6.15 o                         
   0  12   5        303.24        289.18         6.96 o                         
   1  12   5       2092.87       2103.39        25.37 o                         
   2  12   5        994.60        974.09        19.27 o                         
   3  12   5        262.26        258.05         9.25 o                         
   4  12   5        813.04        783.50        18.27 o                         
  -6  13   5        222.58        203.53         7.16 o                         
  -5  13   5         74.52         80.41         4.84 o                         
  -4  13   5        251.60        264.48         7.77 o                         
  -3  13   5       2733.77       2763.26        32.65 o                         
  -2  13   5        583.39        596.80         9.45 o                         
  -1  13   5        675.77        648.96        10.34 o                         
   0  13   5       1139.97       1149.43        17.38 o                         
   1  13   5       4087.79       4153.36        43.45 o                         
   2  13   5        833.26        852.98        20.12 o                         
   3  13   5        269.42        264.10         8.50 o                         
   4  13   5        140.91        120.07         7.40 o                         
  -6  14   5         63.51         66.79         3.84 o                         
  -5  14   5          2.21          3.80         3.49 o                         
  -4  14   5         26.17         27.93         4.45 o                         
  -3  14   5         76.52         90.35         5.20 o                         
  -2  14   5        226.76        238.52         5.98 o                         
  -1  14   5       1415.02       1427.86        18.75 o                         
   0  14   5         56.60         52.25         3.97 o                         
   1  14   5         88.46         79.09         4.41 o                         
   2  14   5         54.08         52.65         5.86 o                         
   3  14   5        186.66        192.99         7.44 o                         
   4  14   5         14.49          5.61         4.49 o                         
  -5  15   5        953.06        945.30        14.04 o                         
  -4  15   5        440.60        478.87         9.68 o                         
  -3  15   5       1169.81       1191.65        17.57 o                         
  -2  15   5        676.27        693.48        10.97 o                         
  -1  15   5        748.86        698.96        10.79 o                         
   0  15   5        203.04        195.99         6.09 o                         
   1  15   5         72.52         80.36         4.49 o                         
   2  15   5        102.42         89.27         6.04 o                         
   3  15   5        441.06        471.43        11.18 o                         
   4  15   5        208.58        200.06         8.07 o                         
  -5  16   5         33.93         39.76         3.54 o                         
  -4  16   5         81.14         92.92         4.65 o                         
  -3  16   5         32.89         37.92         4.39 o                         
  -2  16   5        728.32        809.73        15.10 o                         
  -1  16   5          2.14          3.76         3.17 o                         
   0  16   5        108.34         96.38         5.19 o                         
   1  16   5        566.19        571.79        11.51 o                         
   2  16   5        214.78        210.23         8.56 o                         
   3  16   5        372.30        385.90        10.65 o                         
   4  16   5         81.58         82.19         5.60 o                         
  -5  17   5         19.40         16.60         3.14 o                         
  -4  17   5       1070.39       1120.95        16.46 o                         
  -3  17   5          3.36          8.02         4.44 o                         
  -2  17   5        618.60        626.96        14.48 o                         
  -1  17   5        939.45        915.48        13.32 o                         
   0  17   5       1207.61       1205.02        17.97 o                         
   1  17   5        732.94        743.94        13.44 o                         
   2  17   5        418.02        449.69        11.26 o                         
   3  17   5         62.82         60.26         5.05 o                         
   4  17   5        155.31        153.03         6.60 o                         
  -5  18   5        214.20        213.01         5.34 o                         
  -4  18   5        800.19        763.09        13.12 o                         
  -3  18   5        289.60        274.26         9.08 o                         
  -2  18   5         68.38         67.47         5.55 o                         
  -1  18   5          1.54          5.87         4.06 o                         
   0  18   5       1586.17       1594.13        24.73 o                         
   1  18   5       1038.20       1021.69        16.61 o                         
   2  18   5         63.26         62.94         8.15 o                         
   3  18   5          5.05          5.78         4.01 o                         
   4  18   5        135.48        142.83         6.06 o                         
  -5  19   5        278.85        267.78         7.27 o                         
  -4  19   5        467.86        476.48         9.60 o                         
  -3  19   5       1212.65       1173.69        21.71 o                         
  -2  19   5       1327.35       1311.59        22.14 o                         
  -1  19   5        861.25        901.03        14.53 o                         
   0  19   5       3153.97       3205.99        38.79 o                         
   1  19   5        171.68        187.72         8.47 o                         
   2  19   5        312.23        328.35        10.86 o                         
   3  19   5        358.17        393.85        11.93 o                         
   4  19   5        279.92        290.28         9.16 o                         
  -5  20   5         16.01         21.84         3.33 o                         
  -4  20   5         82.92         85.65         5.26 o                         
  -3  20   5         89.06         74.97         6.03 o                         
  -2  20   5        205.39        200.35         7.61 o                         
  -1  20   5         77.54         92.86         6.13 o                         
   0  20   5        256.98        246.55         7.23 o                         
   1  20   5         61.33         75.02         5.73 o                         
   2  20   5          3.08          1.86         5.78 o                         
   3  20   5        344.35        390.67        12.90 o                         
  -5  21   5        823.91        807.42        25.95 o                         
  -4  21   5         32.16         41.12         4.56 o                         
  -3  21   5        219.32        237.18         7.81 o                         
  -2  21   5        136.64        121.13         6.85 o                         
  -1  21   5        567.94        589.34        12.37 o                         
   0  21   5        365.69        392.19        11.58 o                         
   1  21   5        485.57        521.98        11.86 o                         
   2  21   5        113.20        102.79         8.08 o                         
   3  21   5        611.89        682.47        29.81 o                         
  -4  22   5         42.62         45.65         5.02 o                         
  -3  22   5         81.66         78.35         6.30 o                         
  -2  22   5        145.55        152.24         8.04 o                         
  -1  22   5        297.21        295.53         9.12 o                         
   0  22   5          6.24          9.07         4.75 o                         
   1  22   5         12.96         10.15         6.03 o                         
   2  22   5        822.16        815.69        18.95 o                         
   3  22   5         32.29         34.51         4.97 o                         
  -4  23   5        202.17        226.02         7.39 o                         
  -3  23   5        176.41        173.07         8.90 o                         
  -2  23   5       1004.47        991.24        20.46 o                         
  -1  23   5        618.63        613.41        13.14 o                         
   0  23   5        387.08        437.82        10.84 o                         
   1  23   5        578.90        645.88        16.79 o                         
   2  23   5        633.55        694.07        22.45 o                         
   3  23   5        689.65        636.09        18.02 o                         
  -4  24   5         22.85         18.68         3.37 o                         
  -3  24   5         94.85        104.82         6.07 o                         
  -2  24   5         12.30          8.31         5.10 o                         
  -1  24   5        155.61        158.89         7.19 o                         
   0  24   5         16.25         22.20         4.94 o                         
   1  24   5          8.74          0.76         5.89 o                         
   2  24   5         27.02         41.55         5.83 o                         
   3  24   5       1563.31       1548.00        31.85 o                         
  -4  25   5        423.89        412.85        10.12 o                         
  -3  25   5         41.30         36.23         5.56 o                         
  -2  25   5        477.43        485.84        12.39 o                         
  -1  25   5        623.93        633.80        12.82 o                         
   0  25   5        842.12        904.17        18.89 o                         
   1  25   5        144.49        139.83         7.56 o                         
   2  25   5       1142.25       1139.38        24.99 o                         
  -3  26   5         11.36         16.43         3.81 o                         
  -2  26   5         50.82         58.06         5.17 o                         
  -1  26   5          1.22          1.06         4.09 o                         
   0  26   5        151.20        147.81         6.97 o                         
   1  26   5          5.81         10.39         4.68 o                         
   2  26   5        871.65        918.86        26.92 o                         
  -3  27   5       1123.71       1120.75        28.11 o                         
  -2  27   5         10.96          7.25         3.94 o                         
  -1  27   5        728.34        719.22        16.43 o                         
   0  27   5         22.85         25.68         4.85 o                         
   1  27   5        559.36        588.68        15.04 o                         
   2  27   5        175.13        189.76        13.61 o                         
  -3  28   5        243.90        229.99        10.84 o                         
  -2  28   5          0.37         -1.18         3.45 o                         
  -1  28   5        107.13        110.09         5.16 o                         
   0  28   5          4.01          5.50         4.24 o                         
   1  28   5        165.41        171.74         8.21 o                         
  -2  29   5        594.00        581.12        14.53 o                         
  -1  29   5       1228.25       1224.06        19.74 o                         
   0  29   5        275.80        295.12         8.73 o                         
   1  29   5        487.43        483.46        14.66 o                         
  -1  30   5          7.97          5.30         2.85 o                         
   0  30   5         12.08          8.03         2.85 o                         
  -6   0   6        445.31        533.06        14.46 o                         
  -4   0   6       2705.23       2685.08        49.43 o                         
  -2   0   6       3605.51       3635.57        76.97 o                         
   0   0   6       3422.26       3398.25        52.07 o                         
   2   0   6        541.18        586.62        25.22 o                         
   4   0   6        354.31        377.11        26.76 o                         
  -6   1   6        214.50        236.02         6.40 o                         
  -5   1   6         30.11         34.74         5.02 o                         
  -4   1   6        613.89        652.49        12.36 o                         
  -3   1   6        487.72        502.84         9.76 o                         
  -2   1   6         66.25         71.62         4.45 o                         
  -1   1   6         18.77         18.48         3.14 o                         
   0   1   6          7.90         11.21         3.19 o                         
   1   1   6         81.73         86.04         4.50 o                         
   2   1   6        155.34        158.75        11.52 o                         
   3   1   6          0.38         -8.11        10.43 o                         
   4   1   6          4.56         15.62         8.56 o                         
  -6   2   6         48.70         45.51         3.93 o                         
  -5   2   6        731.59        770.60        16.10 o                         
  -4   2   6        297.93        313.45         8.00 o                         
  -3   2   6       2265.35       2317.72        26.80 o                         
  -2   2   6        746.21        752.92        15.76 o                         
  -1   2   6       1898.80       1938.07        28.54 o                         
   0   2   6         40.02         45.17         3.71 o                         
   1   2   6        180.38        175.09         5.78 o                         
   2   2   6        291.97        296.35        15.21 o                         
   3   2   6       1214.60       1304.05        44.73 o                         
   4   2   6         35.05         43.76        10.48 o                         
  -6   3   6         26.05         32.91         3.51 o                         
  -5   3   6       1128.53       1167.43        19.78 o                         
  -4   3   6        201.75        194.73         6.25 o                         
  -3   3   6         68.48         67.61         4.20 o                         
  -2   3   6        131.29        138.26         5.22 o                         
  -1   3   6        567.18        570.92         9.97 o                         
   0   3   6        377.97        391.47         9.19 o                         
   1   3   6          6.84          6.38         3.56 o                         
   2   3   6         17.40         29.98         7.05 o                         
   3   3   6         11.95         13.77        10.46 o                         
   4   3   6          2.64         -1.96         7.81 o                         
  -6   4   6          5.38         10.18         3.26 o                         
  -5   4   6        491.94        505.63        10.12 o                         
  -4   4   6        175.81        182.02         5.87 o                         
  -3   4   6        321.79        313.59         6.97 o                         
  -2   4   6        208.62        213.93         6.26 o                         
  -1   4   6       1051.30       1019.59        14.04 o                         
   0   4   6          6.32          8.50         3.40 o                         
   1   4   6       1121.95       1117.55        16.20 o                         
   2   4   6        529.93        544.27        15.61 o                         
   3   4   6       1273.01       1376.60        32.39 o                         
   4   4   6         87.29         88.98        12.32 o                         
  -6   5   6         12.14         14.98         3.36 o                         
  -5   5   6        401.29        401.55        10.02 o                         
  -4   5   6        185.93        185.08         5.81 o                         
  -3   5   6        202.74        203.30         5.61 o                         
  -2   5   6        754.79        744.05        12.22 o                         
  -1   5   6        693.68        750.13        11.06 o                         
   0   5   6         92.54         87.11         4.89 o                         
   1   5   6          3.34          4.98         3.12 o                         
   2   5   6        773.82        851.73        18.92 o                         
   3   5   6        322.46        323.29        18.40 o                         
   4   5   6        169.07        179.45        14.95 o                         
  -6   6   6        214.80        274.47        11.64 o                         
  -5   6   6          9.79          9.76         3.42 o                         
  -4   6   6        866.19        887.37        13.08 o                         
  -3   6   6         65.12         66.14         4.15 o                         
  -2   6   6       1231.78       1252.72        16.76 o                         
  -1   6   6         38.40         37.30         3.17 o                         
   0   6   6       2884.21       2940.01        32.81 o                         
   1   6   6         32.61         29.08         3.87 o                         
   2   6   6        192.10        213.32         9.45 o                         
   3   6   6         16.01         18.55         5.82 o                         
   4   6   6        999.17       1033.41        42.35 o                         
  -6   7   6        268.01        256.40         6.75 o                         
  -5   7   6         69.23         78.47         4.92 o                         
  -4   7   6       1575.06       1582.41        20.65 o                         
  -3   7   6          0.49          4.57         4.53 o                         
  -2   7   6         19.74         21.99         3.74 o                         
  -1   7   6        204.02        199.26         5.79 o                         
   0   7   6        267.09        254.64         7.60 o                         
   1   7   6         18.13         14.48         4.04 o                         
   2   7   6        323.08        332.56        10.95 o                         
   3   7   6         13.11         19.14         6.55 o                         
   4   7   6          9.70         13.37         5.52 o                         
  -6   8   6        672.10        703.95        12.56 o                         
  -5   8   6        219.73        213.35         6.09 o                         
  -4   8   6         96.60         96.75         4.73 o                         
  -3   8   6         61.28         58.58         5.33 o                         
  -2   8   6        230.47        206.64         6.74 o                         
  -1   8   6         32.83         25.65         3.77 o                         
   0   8   6        254.16        251.29         6.54 o                         
   1   8   6        119.77        124.81         6.13 o                         
   2   8   6       2503.64       2548.50        44.19 o                         
   3   8   6       1230.79       1272.83        30.21 o                         
   4   8   6       1779.08       1683.75        49.99 o                         
  -6   9   6         82.00         85.05         4.81 o                         
  -5   9   6        318.64        314.02         7.55 o                         
  -4   9   6        133.29        142.29         6.28 o                         
  -3   9   6         40.09         44.00         5.60 o                         
  -2   9   6         76.65         83.02         5.33 o                         
  -1   9   6        303.23        296.92         7.25 o                         
   0   9   6        131.10        128.93         5.06 o                         
   1   9   6        235.17        243.40         8.81 o                         
   2   9   6         30.53         20.91         6.56 o                         
   3   9   6        155.19        145.50        11.79 o                         
   4   9   6         17.26          6.51         8.63 o                         
  -6  10   6          8.06          7.87         3.82 o                         
  -5  10   6         97.70        127.72         5.54 o                         
  -4  10   6         48.07         51.11         4.90 o                         
  -3  10   6       1761.17       1762.37        30.06 o                         
  -2  10   6          3.41          4.54         3.99 o                         
  -1  10   6        690.48        667.41        11.04 o                         
   0  10   6        288.81        279.11         6.97 o                         
   1  10   6       1283.13       1318.23        22.27 o                         
   2  10   6        116.01        120.68         8.62 o                         
   3  10   6       1800.97       1768.07        39.08 o                         
   4  10   6         67.42         66.24        11.48 o                         
  -5  11   6        433.16        440.80         9.42 o                         
  -4  11   6         14.40         19.81         4.47 o                         
  -3  11   6        582.43        590.01        13.13 o                         
  -2  11   6        105.32         73.80         5.36 o                         
  -1  11   6        903.02        881.34        13.25 o                         
   0  11   6          0.92          1.14         3.56 o                         
   1  11   6        493.29        511.45        12.01 o                         
   2  11   6        173.79        190.46        10.03 o                         
   3  11   6          1.54          3.27         6.28 o                         
   4  11   6         44.89         36.23         9.87 o                         
  -5  12   6         98.87        114.65         5.43 o                         
  -4  12   6        719.50        742.51        13.12 o                         
  -3  12   6         52.41         61.04         5.91 o                         
  -2  12   6        256.33        280.70        11.23 o                         
  -1  12   6        520.46        530.97         9.83 o                         
   0  12   6        327.98        341.23         8.34 o                         
   1  12   6        103.07         97.01         5.80 o                         
   2  12   6        120.64        133.38         8.90 o                         
   3  12   6        514.17        523.73        16.66 o                         
   4  12   6        173.27        148.78        13.76 o                         
  -5  13   6          4.13          2.45         3.30 o                         
  -4  13   6        935.78        963.02        14.26 o                         
  -3  13   6         58.64         54.82         5.55 o                         
  -2  13   6        167.53        132.32         6.68 o                         
  -1  13   6         32.74         29.98         4.67 o                         
   0  13   6         59.50         61.83         4.97 o                         
   1  13   6        769.75        799.90        15.01 o                         
   2  13   6        113.42         91.06         7.18 o                         
   3  13   6         27.69         27.16         7.67 o                         
   4  13   6         59.54         54.52         9.65 o                         
  -5  14   6         18.69         11.89         3.11 o                         
  -4  14   6       1921.46       1865.94        23.22 o                         
  -3  14   6        119.18        121.04         6.22 o                         
  -2  14   6       1921.22       1871.38        29.08 o                         
  -1  14   6        297.72        293.86         8.57 o                         
   0  14   6       3400.56       3442.98        45.79 o                         
   1  14   6        230.56        237.21         8.69 o                         
   2  14   6        480.14        495.12        15.54 o                         
   3  14   6          2.25          2.73         4.48 o                         
   4  14   6        827.26        802.66        35.76 o                         
  -5  15   6        101.59        101.31         4.41 o                         
  -4  15   6         62.88         47.69         4.06 o                         
  -3  15   6         18.08         17.29         4.59 o                         
  -2  15   6        605.44        604.07        13.20 o                         
  -1  15   6          5.90         10.60         4.79 o                         
   0  15   6        611.64        616.73        12.79 o                         
   1  15   6        255.36        240.11         7.60 o                         
   2  15   6         14.90         17.62         5.58 o                         
   3  15   6          1.46          4.18         4.27 o                         
  -5  16   6        576.83        584.57        10.85 o                         
  -4  16   6         18.33         19.42         3.69 o                         
  -3  16   6       1875.03       1900.68        29.22 o                         
  -2  16   6        493.13        506.51        11.53 o                         
  -1  16   6       1496.23       1498.98        24.64 o                         
   0  16   6         30.85         30.55         5.31 o                         
   1  16   6       1060.40       1092.60        17.49 o                         
   2  16   6        428.02        432.47        11.23 o                         
   3  16   6        201.69        210.00         6.99 o                         
  -5  17   6        181.65        198.27         5.58 o                         
  -4  17   6          0.63          2.36         3.47 o                         
  -3  17   6        280.21        291.90         8.76 o                         
  -2  17   6          1.69          8.96         4.83 o                         
  -1  17   6         79.87         88.85         6.27 o                         
   0  17   6         68.43         67.72         5.81 o                         
   1  17   6          4.32         13.44         4.23 o                         
   2  17   6          0.90          2.75         4.50 o                         
   3  17   6          1.68          5.53         3.41 o                         
  -5  18   6        487.74        478.16         9.38 o                         
  -4  18   6          9.91         11.54         3.46 o                         
  -3  18   6        675.83        717.87        15.08 o                         
  -2  18   6         13.19         24.35         4.96 o                         
  -1  18   6       3249.24       3210.99        45.51 o                         
   0  18   6         11.87         17.83         5.03 o                         
   1  18   6        755.44        787.34        13.62 o                         
   2  18   6         37.52         50.84         5.37 o                         
   3  18   6        952.53       1044.30        18.94 o                         
  -4  19   6        179.64        197.68         8.00 o                         
  -3  19   6        125.42        147.31         7.49 o                         
  -2  19   6         12.72         12.94         5.01 o                         
  -1  19   6          6.23         17.28         4.85 o                         
   0  19   6         16.03         14.84         4.41 o                         
   1  19   6        129.12        126.81         6.82 o                         
   2  19   6         11.72         15.31         4.21 o                         
   3  19   6          3.67          3.30         5.74 o                         
  -4  20   6       1139.96       1086.56        18.30 o                         
  -3  20   6        295.00        276.71        10.65 o                         
  -2  20   6        534.03        559.25        13.04 o                         
  -1  20   6        561.72        550.02        12.17 o                         
   0  20   6        841.91        925.74        15.90 o                         
   1  20   6         33.26         44.27         5.04 o                         
   2  20   6        945.62        989.36        17.52 o                         
   3  20   6        102.87         95.99         5.47 o                         
  -4  21   6        306.86        285.46         8.43 o                         
  -3  21   6         23.74         28.20         4.83 o                         
  -2  21   6        247.03        245.57         8.37 o                         
  -1  21   6         25.12         20.48         4.31 o                         
   0  21   6        483.54        515.20        10.73 o                         
   1  21   6          1.87         -3.25         4.54 o                         
   2  21   6        387.23        400.87        11.21 o                         
  -4  22   6        111.21        109.36         4.75 o                         
  -3  22   6        254.48        228.73         7.81 o                         
  -2  22   6       1056.65       1047.04        18.98 o                         
  -1  22   6         50.64         53.11         4.32 o                         
   0  22   6       1031.10       1066.74        16.99 o                         
   1  22   6        158.23        172.01         8.62 o                         
   2  22   6       2906.82       2903.39        55.24 o                         
  -3  23   6         65.04         51.51         5.91 o                         
  -2  23   6         74.65         78.73         6.54 o                         
  -1  23   6        350.15        365.99         8.49 o                         
   0  23   6        108.24        106.00         5.71 o                         
   1  23   6          5.72         -0.96         4.38 o                         
   2  23   6        483.98        402.96        13.26 o                         
  -3  24   6        128.99        151.11         8.50 o                         
  -2  24   6         95.55        105.51         6.84 o                         
  -1  24   6       1786.81       1772.90        28.00 o                         
   0  24   6         54.09         54.96         4.83 o                         
   1  24   6       1468.65       1576.65        32.71 o                         
   2  24   6         59.83         75.49        10.58 o                         
  -3  25   6        444.36        443.70        13.02 o                         
  -2  25   6         62.16         47.87         4.29 o                         
  -1  25   6        209.81        244.31         7.21 o                         
   0  25   6          9.79          9.21         3.63 o                         
   1  25   6         90.28        105.56         6.15 o                         
  -2  26   6        173.64        166.35         5.51 o                         
  -1  26   6        220.49        219.45         6.47 o                         
   0  26   6        254.72        282.70        14.34 o                         
   1  26   6        563.30        563.06        13.87 o                         
  -2  27   6         94.04         83.84         4.21 o                         
  -1  27   6          3.52          3.88         2.52 o                         
   0  27   6        160.49        165.09        11.97 o                         
  -5   0   7        398.12        418.93        13.41 o                         
  -3   0   7        141.41        153.34        11.92 o                         
  -1   0   7       1135.39       1110.38        31.66 o                         
   1   0   7         63.07         72.92        17.19 o                         
   3   0   7       1532.61       1662.60        72.93 o                         
  -5   1   7          5.34          5.45         4.12 o                         
  -4   1   7        118.48        111.68         5.97 o                         
  -3   1   7        208.40        185.64         9.16 o                         
  -2   1   7        144.76        139.61         7.97 o                         
  -1   1   7        638.09        658.94        17.80 o                         
   0   1   7        174.60        187.15         7.48 o                         
   1   1   7        634.50        627.10        32.96 o                         
   2   1   7        150.70        141.80        14.75 o                         
   3   1   7        484.00        540.30        23.53 o                         
   4   1   7         29.39         24.54         6.44 o                         
  -5   2   7        330.77        334.56        10.20 o                         
  -4   2   7         88.25         77.89         5.78 o                         
  -3   2   7       1750.66       1712.50        33.57 o                         
  -2   2   7        982.18        953.01        22.88 o                         
  -1   2   7        877.11        836.92        21.06 o                         
   0   2   7        161.53        140.91         6.40 o                         
   1   2   7        244.54        250.19        12.26 o                         
   2   2   7        460.09        452.04        23.28 o                         
   3   2   7        169.96        203.29        17.99 o                         
   4   2   7        103.65         95.57        11.94 o                         
  -5   3   7          1.34         -2.17         3.78 o                         
  -4   3   7        596.17        571.17        18.32 o                         
  -3   3   7       1394.62       1400.25        26.96 o                         
  -2   3   7        123.76        128.87         6.81 o                         
  -1   3   7          4.65          7.88         5.06 o                         
   0   3   7        755.04        765.33        17.90 o                         
   1   3   7        246.24        262.68        12.52 o                         
   2   3   7        989.01       1049.85        26.88 o                         
   3   3   7          5.91         12.78         8.75 o                         
  -5   4   7        145.43        162.40         6.69 o                         
  -4   4   7        222.52        229.31         8.41 o                         
  -3   4   7        697.11        714.54        16.94 o                         
  -2   4   7        361.20        355.48         9.34 o                         
  -1   4   7          8.28         10.45         5.52 o                         
   0   4   7        103.28        102.61         7.40 o                         
   1   4   7         21.40         21.38         6.87 o                         
   2   4   7        833.03        889.76        21.00 o                         
   3   4   7        109.11        107.06        16.67 o                         
  -5   5   7          4.76          8.62         3.56 o                         
  -4   5   7          7.29          6.94         3.93 o                         
  -3   5   7        494.82        495.38        13.64 o                         
  -2   5   7        106.99         92.92         5.62 o                         
  -1   5   7        566.68        520.32        26.02 o                         
   0   5   7        207.60        218.44        12.43 o                         
   1   5   7        414.31        404.74        15.54 o                         
   2   5   7       1446.95       1490.00        34.18 o                         
   3   5   7        753.63        816.15        47.69 o                         
  -5   6   7        235.42        229.67         6.70 o                         
  -4   6   7        463.81        457.12        10.01 o                         
  -3   6   7         58.03         72.13         6.66 o                         
  -2   6   7       1148.02       1169.65        25.92 o                         
  -1   6   7        969.81        918.76        22.10 o                         
   0   6   7        443.97        435.08        12.72 o                         
   1   6   7        827.12        825.81        22.34 o                         
   2   6   7        306.76        313.24         9.73 o                         
   3   6   7        999.22       1018.12        24.12 o                         
  -5   7   7         18.82         17.68         3.81 o                         
  -4   7   7         22.03         18.12         4.39 o                         
  -3   7   7         28.71         28.11         5.90 o                         
  -2   7   7        169.90        160.29         8.28 o                         
  -1   7   7         41.16         39.64         6.76 o                         
   0   7   7         37.73         37.47         5.60 o                         
   1   7   7         44.94         45.19         6.00 o                         
   2   7   7        521.18        542.98        13.91 o                         
   3   7   7        844.95        896.31        21.87 o                         
  -5   8   7        292.99        307.65        10.79 o                         
  -4   8   7        393.06        381.30         9.67 o                         
  -3   8   7        536.92        542.73        14.80 o                         
  -2   8   7         64.99         65.88         5.23 o                         
  -1   8   7        317.20        331.08        11.44 o                         
   0   8   7        736.26        739.16        17.47 o                         
   1   8   7         81.44         79.77         7.33 o                         
   2   8   7       1122.17       1109.45        24.49 o                         
   3   8   7        206.36        204.41        10.92 o                         
  -5   9   7          5.08          4.78         3.90 o                         
  -4   9   7        131.78        146.00         6.37 o                         
  -3   9   7        437.42        415.78        12.41 o                         
  -2   9   7        319.11        343.94        12.93 o                         
  -1   9   7         69.75         75.12         6.42 o                         
   0   9   7         48.15         47.95         5.13 o                         
   1   9   7       2929.35       3045.46        61.48 o                         
   2   9   7        191.57        207.00         9.70 o                         
   3   9   7         43.44         48.61         6.82 o                         
  -5  10   7         24.81         31.01         4.06 o                         
  -4  10   7        380.38        395.76        10.29 o                         
  -3  10   7          3.93          7.79         5.49 o                         
  -2  10   7       1247.84       1288.91        20.67 o                         
  -1  10   7         27.31         29.41         5.62 o                         
   0  10   7       1384.61       1430.70        23.89 o                         
   1  10   7          1.50          1.01         6.52 o                         
   2  10   7        379.72        362.85        13.97 o                         
   3  10   7         13.47         21.88         6.06 o                         
  -5  11   7        167.48        172.85         8.43 o                         
  -4  11   7        140.06        142.73         8.77 o                         
  -3  11   7          5.70          8.67         5.27 o                         
  -2  11   7        524.16        522.47        15.14 o                         
  -1  11   7        299.22        282.15         8.58 o                         
   0  11   7        351.39        368.30        10.29 o                         
   1  11   7        168.19        162.35        10.27 o                         
   2  11   7        422.32        455.24        13.66 o                         
   3  11   7         35.45         38.91         5.34 o                         
  -5  12   7        158.32        129.78         4.94 o                         
  -4  12   7        514.36        529.31        11.84 o                         
  -3  12   7       1000.65       1008.66        20.87 o                         
  -2  12   7        249.23        233.53         8.18 o                         
  -1  12   7        623.91        605.71        12.68 o                         
   0  12   7        110.45        118.54         6.32 o                         
   1  12   7        274.25        277.89        11.47 o                         
   2  12   7         89.73         85.15         7.05 o                         
   3  12   7        220.82        199.94        12.26 o                         
  -5  13   7        488.62        442.41        15.22 o                         
  -4  13   7         65.71         79.62         5.20 o                         
  -3  13   7         95.39        105.98         9.32 o                         
  -2  13   7        117.08        128.78         7.14 o                         
  -1  13   7         87.12         90.96         6.19 o                         
   0  13   7         28.30         31.88         4.83 o                         
   1  13   7         35.14         31.66         5.68 o                         
   2  13   7        222.95        235.92         9.56 o                         
   3  13   7        344.70        340.11        11.94 o                         
  -4  14   7        188.94        171.62         6.57 o                         
  -3  14   7        324.40        379.30        12.27 o                         
  -2  14   7        146.19        128.04         6.37 o                         
  -1  14   7       1319.75       1337.87        21.12 o                         
   0  14   7        816.70        834.42        15.24 o                         
   1  14   7        523.89        544.80        13.98 o                         
   2  14   7          0.11         -0.01         4.84 o                         
   3  14   7        144.62        137.02         6.50 o                         
  -4  15   7         32.58         46.71         4.30 o                         
  -3  15   7        679.17        655.50        16.34 o                         
  -2  15   7         32.95         22.56         4.76 o                         
  -1  15   7        308.24        313.00         8.72 o                         
   0  15   7         34.25         30.85         5.07 o                         
   1  15   7        485.89        515.41        12.37 o                         
   2  15   7         99.28        104.11         8.25 o                         
   3  15   7        238.98        235.02        11.60 o                         
  -4  16   7        690.97        686.63        13.12 o                         
  -3  16   7        785.45        766.07        17.85 o                         
  -2  16   7        441.30        490.28        11.14 o                         
  -1  16   7        240.70        238.34         8.07 o                         
   0  16   7        473.35        484.45        11.37 o                         
   1  16   7        337.86        341.74         9.67 o                         
   2  16   7        417.38        466.60        12.47 o                         
  -4  17   7        196.39        188.18         6.04 o                         
  -3  17   7          8.87         10.96         4.90 o                         
  -2  17   7        406.54        388.70         9.68 o                         
  -1  17   7        132.48        130.01         6.68 o                         
   0  17   7        492.93        510.05        11.54 o                         
   1  17   7         46.30         44.52         5.22 o                         
   2  17   7        213.46        207.80         7.78 o                         
  -4  18   7        533.97        537.59        10.47 o                         
  -3  18   7        162.23        164.27         6.76 o                         
  -2  18   7       1026.24       1044.58        18.96 o                         
  -1  18   7         30.37         36.66         4.71 o                         
   0  18   7        257.30        259.72         7.96 o                         
   1  18   7        244.27        248.60        10.52 o                         
   2  18   7         73.99         78.17         7.10 o                         
  -4  19   7         48.81         37.01         6.18 o                         
  -3  19   7          5.78          6.36         4.12 o                         
  -2  19   7        557.66        526.35        11.70 o                         
  -1  19   7         22.80         23.01         4.53 o                         
   0  19   7        485.31        525.72        11.15 o                         
   1  19   7        142.16        126.66         6.81 o                         
   2  19   7        437.86        451.48        12.13 o                         
  -3  20   7        105.05         89.13         5.20 o                         
  -2  20   7        452.26        444.17        12.05 o                         
  -1  20   7       1212.46       1229.38        19.70 o                         
   0  20   7         77.24         87.35         5.43 o                         
   1  20   7        494.75        501.46        13.99 o                         
  -3  21   7         33.79         28.99         3.53 o                         
  -2  21   7          9.17          4.07         3.62 o                         
  -1  21   7        360.14        344.04         8.25 o                         
   0  21   7         22.97         18.55         3.53 o                         
   1  21   7        592.51        608.02        15.25 o                         
  -3  22   7       1150.89       1093.08        18.74 o                         
  -2  22   7        217.37        217.47         8.28 o                         
  -1  22   7        214.13        224.54         6.32 o                         
   0  22   7         21.27         17.05         4.37 o                         
   1  22   7        431.88        427.77        13.55 o                         
  -2  23   7         13.75         15.31         3.09 o                         
  -1  23   7         10.51         11.53         3.05 o                         
   0  23   7        182.26        192.17         9.10 o                         
  -2  24   7        447.27        441.53        13.56 o                         
  -1  24   7         26.85         30.64         3.25 o                         
   0  24   7        271.35        288.42        10.42 o                         
  -4   0   8        104.06        101.41         8.40 o                         
  -2   0   8         33.88         50.25        11.01 o                         
   0   0   8        681.09        728.61        35.01 o                         
   2   0   8       1391.72       1454.63        45.23 o                         
  -5   1   8        188.96        171.34        12.78 o                         
  -4   1   8        685.90        687.30        16.33 o                         
  -3   1   8         30.77         37.06         5.72 o                         
  -2   1   8       2009.79       1938.08        34.45 o                         
  -1   1   8        104.73        106.09         8.07 o                         
   0   1   8        670.23        693.79        16.95 o                         
   1   1   8         54.19         57.65        19.03 o                         
   2   1   8       1740.31       1746.07        53.19 o                         
   3   1   8        223.65        199.23        11.31 o                         
  -5   2   8         28.16         17.54         4.18 o                         
  -4   2   8        162.64        168.66         8.66 o                         
  -3   2   8          0.66         -1.24         5.00 o                         
  -2   2   8        171.09        163.34         7.04 o                         
  -1   2   8         37.68         34.82         6.50 o                         
   0   2   8          2.56          0.47         5.11 o                         
   1   2   8         53.76         46.97         9.02 o                         
   2   2   8        406.55        412.58        13.44 o                         
  -5   3   8        199.56        211.46        10.56 o                         
  -4   3   8          9.31          5.87         4.57 o                         
  -3   3   8        609.62        628.24        15.15 o                         
  -2   3   8        190.95        189.51         7.37 o                         
  -1   3   8       1440.56       1470.67        38.83 o                         
   0   3   8        199.74        199.45         9.03 o                         
   1   3   8       1472.71       1505.86        40.05 o                         
   2   3   8         91.21        105.19         7.55 o                         
  -5   4   8        143.57         64.87         9.48 o                         
  -4   4   8         74.60         68.22         5.26 o                         
  -3   4   8        406.38        412.24        10.46 o                         
  -2   4   8          1.63          3.78         4.43 o                         
  -1   4   8         21.28         19.60         6.19 o                         
   0   4   8         18.60         18.79         5.59 o                         
   1   4   8        245.67        234.11        11.42 o                         
   2   4   8         41.73         46.79         7.02 o                         
  -4   5   8        268.39        280.14         8.72 o                         
  -3   5   8        981.41        916.26        32.75 o                         
  -2   5   8         55.88         50.27         5.16 o                         
  -1   5   8        685.45        690.63        16.37 o                         
   0   5   8         35.03         37.73         5.95 o                         
   1   5   8       1378.12       1500.00        33.84 o                         
   2   5   8        278.71        295.45        13.79 o                         
  -4   6   8        168.57        176.06         7.45 o                         
  -3   6   8         84.34         65.95         5.70 o                         
  -2   6   8         43.24         56.27         5.39 o                         
  -1   6   8         36.72         41.03         5.36 o                         
   0   6   8         49.90         53.22         5.59 o                         
   1   6   8        113.82        116.20         8.47 o                         
   2   6   8        114.31         99.49         7.00 o                         
  -4   7   8        553.50        534.61        14.11 o                         
  -3   7   8        552.55        508.96        12.91 o                         
  -2   7   8       2658.30       2579.00        37.28 o                         
  -1   7   8         11.08          4.60         4.93 o                         
   0   7   8       1203.06       1190.98        21.49 o                         
   1   7   8        259.59        283.19        13.46 o                         
   2   7   8       1525.54       1526.69        32.46 o                         
  -4   8   8         70.73         67.24         5.38 o                         
  -3   8   8        441.64        438.18        18.39 o                         
  -2   8   8          1.17          6.63         4.40 o                         
  -1   8   8         80.95         76.09        11.05 o                         
   0   8   8        144.13        167.27        11.27 o                         
   1   8   8        103.92        100.05        11.31 o                         
   2   8   8         19.64          9.28         5.30 o                         
  -4   9   8        422.62        411.19        11.36 o                         
  -3   9   8        652.47        617.07        15.82 o                         
  -2   9   8        410.52        389.36        12.54 o                         
  -1   9   8       1191.05       1182.97        23.48 o                         
   0   9   8        256.27        258.26        11.49 o                         
   1   9   8        951.83        977.24        21.93 o                         
   2   9   8        180.02        142.45        11.05 o                         
  -4  10   8          0.37          5.81         3.78 o                         
  -3  10   8         34.92         41.55         6.63 o                         
  -2  10   8         30.79         46.38         4.91 o                         
  -1  10   8         73.60         68.27         5.76 o                         
   0  10   8         81.09         79.80         6.34 o                         
   1  10   8         24.43         34.30         5.51 o                         
   2  10   8          4.28          2.69         4.31 o                         
  -4  11   8         53.68         49.64         8.06 o                         
  -3  11   8        944.77        931.11        18.44 o                         
  -2  11   8        383.21        362.47         8.74 o                         
  -1  11   8        858.61        892.18        16.37 o                         
   0  11   8         47.10         45.57         5.04 o                         
   1  11   8        997.93       1012.19        26.77 o                         
   2  11   8         12.32         10.12         4.00 o                         
  -4  12   8         43.75         37.89         3.98 o                         
  -3  12   8         79.20         75.65         7.39 o                         
  -2  12   8        169.30        175.63         6.26 o                         
  -1  12   8        127.97        127.19         6.15 o                         
   0  12   8        102.09        104.74         5.21 o                         
   1  12   8         52.47         44.53         5.30 o                         
   2  12   8         26.25         26.37         4.39 o                         
  -4  13   8        640.56        600.49        24.21 o                         
  -3  13   8        152.34        150.91         6.45 o                         
  -2  13   8       1587.74       1621.33        23.26 o                         
  -1  13   8        130.85        129.45         6.52 o                         
   0  13   8       1021.35       1048.78        15.81 o                         
   1  13   8         16.46         21.39         4.50 o                         
   2  13   8        373.45        368.93        10.83 o                         
  -4  14   8          3.84          6.99         5.63 o                         
  -3  14   8          4.40          4.43         3.65 o                         
  -2  14   8          0.13          2.74         3.61 o                         
  -1  14   8        195.78        189.25         7.15 o                         
   0  14   8         11.97         12.99         3.63 o                         
   1  14   8         17.75         10.71         4.69 o                         
  -3  15   8         75.31         67.21         4.57 o                         
  -2  15   8        452.58        409.57         9.81 o                         
  -1  15   8        620.07        585.06        11.57 o                         
   0  15   8        764.01        749.71        14.52 o                         
   1  15   8        228.98        218.97        10.58 o                         
  -3  16   8        116.71         89.09         6.24 o                         
  -2  16   8          8.31         11.15         3.48 o                         
  -1  16   8        170.54        167.45         6.32 o                         
   0  16   8         44.40         47.27         4.61 o                         
   1  16   8         29.48         17.54         4.81 o                         
  -3  17   8        682.26        723.36        21.76 o                         
  -2  17   8         25.49         22.04         3.51 o                         
  -1  17   8        485.54        504.15        12.43 o                         
   0  17   8        152.64        160.04         6.26 o                         
   1  17   8        227.92        244.56        15.13 o                         
  -2  18   8          0.76         -2.82         3.15 o                         
  -1  18   8         34.11         38.34         3.74 o                         
   0  18   8         32.63         37.99         3.78 o                         
  -2  19   8        306.52        315.02         9.51 o                         
  -1  19   8        127.06        126.86         4.87 o                         
   0  19   8        428.96        432.89        14.44 o                         
  -1  20   8         18.67         19.37         2.72 o                         
  -3   0   9        766.99        757.59        21.82 o                         
  -1   0   9         78.88         80.55        10.13 o                         
   1   0   9        374.59        386.30        36.64 o                         
  -3   1   9        625.01        565.97        13.12 o                         
  -2   1   9        297.42        287.08        17.10 o                         
  -1   1   9         35.20         41.96         5.21 o                         
   0   1   9         26.97         26.28         4.50 o                         
   1   1   9        356.94        337.10        28.45 o                         
  -3   2   9         55.04         45.60         4.90 o                         
  -2   2   9        614.89        610.40        15.03 o                         
  -1   2   9        777.20        771.07        17.94 o                         
   0   2   9         65.05         58.36         5.14 o                         
   1   2   9        545.66        533.94        14.53 o                         
  -3   3   9         59.04         49.84         6.16 o                         
  -2   3   9        266.27        250.45         8.27 o                         
  -1   3   9        471.56        431.86        17.44 o                         
   0   3   9         12.82         10.99         4.23 o                         
   1   3   9        194.77        180.42        11.65 o                         
  -3   4   9         38.54         39.95         4.56 o                         
  -2   4   9        422.41        399.16        15.73 o                         
  -1   4   9        316.09        304.92        10.13 o                         
   0   4   9        943.40        872.26        17.16 o                         
   1   4   9         43.33         36.23         4.17 o                         
  -3   5   9        351.13        317.90        12.88 o                         
  -2   5   9        422.20        413.05         9.72 o                         
  -1   5   9          9.79         11.80         4.01 o                         
   0   5   9        187.55        182.10         7.69 o                         
   1   5   9         54.42         50.83         4.51 o                         
  -3   6   9        463.38        426.09         9.93 o                         
  -2   6   9         43.79         36.53         3.97 o                         
  -1   6   9        193.89        187.88         6.63 o                         
   0   6   9        545.66        531.76        18.36 o                         
   1   6   9        347.77        314.25        11.39 o                         
  -3   7   9         56.88         60.11         4.70 o                         
  -2   7   9          6.12          5.32         4.19 o                         
  -1   7   9         36.14         39.61         5.19 o                         
   0   7   9        101.07         91.29         7.51 o                         
   1   7   9        184.21        177.22        10.42 o                         
  -3   8   9         66.43         52.99         5.02 o                         
  -2   8   9        149.08        134.57         5.52 o                         
  -1   8   9        547.68        528.65        12.17 o                         
   0   8   9         91.10         83.69         7.32 o                         
   1   8   9        721.68        628.29        77.29 o                         
  -3   9   9        574.55        489.32        13.81 o                         
  -2   9   9        111.21        107.93         5.29 o                         
  -1   9   9          5.67          1.58         3.91 o                         
   0   9   9         68.14         58.68         5.64 o                         
  -3  10   9         95.43         80.36         7.83 o                         
  -2  10   9       1015.03        884.83        16.84 o                         
  -1  10   9         22.83         15.60         3.72 o                         
   0  10   9        634.58        570.97        20.26 o                         
  -2  11   9         19.98         17.64         5.63 o                         
  -1  11   9         25.18         21.45         3.97 o                         
   0  11   9         67.21         70.62        12.37 o                         
  -2  12   9        122.60        128.19         6.28 o                         
  -1  12   9        522.07        485.86        11.88 o                         
   0  12   9        606.79        568.29        19.60 o                         
  -2  13   9         20.24         13.61         4.95 o                         
  -1  13   9         19.06         19.15         4.08 o                         
                                                                                
